# Supplementary material for: Yeast MoClo Secretion and Surface Display Toolkit 2.0: Improvements and Applications for Analysis of protein–protein Interactions and Whole-Cell Biocatalysis
Source: ACS Synth Biol. 2026 Apr 23;15(5):2032–53. doi: 10.1021/acssynbio.6c00085 (PMC13185157; doi:10.1021/acssynbio.6c00085)
Supplement: Supplementary file 2 [file sb6c00085_si_002.xlsx]

## Sheet: Juric et al Part & DO Plasmids
Plasmid Name	Plasmid Description	Vector Backbone	YTK Plasmid Level	YTK/YSD Part Type	E.coli Origin	E.coli Marker	Yeast Origin	Yeast Marker	Reference	Addgene MoClo YSD Toolkit 1.0	Addgene MoClo YSD Toolkit 2.0
MoClo Plasmids used In Juric et al. (2026)
pYSD001	pYTK001 + AGA2 pre-SP (Part 3a')	pYTK001	0	3a'	ColE1	Cam	-	-	O'Riordan et al. (2024)	Yes	-
pYSD002	pYTK001 + CRH1 pre-SP (Part 3a')	pYTK001	0	3a'	ColE1	Cam	-	-	O'Riordan et al. (2024)	Yes	-
pYSD003	pYTK001 + ECM14 pre-SP (Part 3a')	pYTK001	0	3a'	ColE1	Cam	-	-	O'Riordan et al. (2024)	Yes	-
pYSD004	pYTK001 + SUC2 (Invertase) pre-SP (Part 3a')	pYTK001	0	3a'	ColE1	Cam	-	-	O'Riordan et al. (2024)	Yes	-
pYSD005	pYTK001 + KSH1 pre-SP (Part 3a')	pYTK001	0	3a'	ColE1	Cam	-	-	O'Riordan et al. (2024)	Yes	-
pYSD006	pYTK001 + MFalpha1 pre-SP (Part 3a')	pYTK001	0	3a'	ColE1	Cam	-	-	O'Riordan et al. (2024)	Yes	-
pYSD007	pYTK001 + OST1 pre-SP (Part 3a')	pYTK001	0	3a'	ColE1	Cam	-	-	O'Riordan et al. (2024)	Yes	-
pYSD008	pYTK001 + PLB1 pre-SP (Part 3a')	pYTK001	0	3a'	ColE1	Cam	-	-	O'Riordan et al. (2024)	Yes	-
pYSD009	pYTK001 + SRL1 pre-SP (Part 3a')	pYTK001	0	3a'	ColE1	Cam	-	-	O'Riordan et al. (2024)	Yes	-
pYSD021	pYTK001 + MFalpha1 PrePro-app8 SP (Part 3a')	pYTK001	0	3a'	ColE1	Cam	-	-	O'Riordan et al. (2024)	Yes	-
pYSD022	pYTK001 + MFalpha1 PrePro-OPT SP (Part 3a')	pYTK001	0	3a'	ColE1	Cam	-	-	O'Riordan et al. (2024)	Yes	-
pYSD023	pYTK001 + OST1-Pre-MFalpha1 Pro SP (Part 3a')	pYTK001	0	3a'	ColE1	Cam	-	-	O'Riordan et al. (2024)	Yes	-
pYSD024	pYTK001 + MFalpha1 PrePro-WT SP (Part 3a')	pYTK001	0	3a'	ColE1	Cam	-	-	O'Riordan et al. (2024)	Yes	-
pYSD041	pYTK001 + YAR066W TFP (Part 3a')	pYTK001	0	3a'	ColE1	Cam	-	-	O'Riordan et al. (2024)	Yes	-
pYSD042	pYTK001 + HSP150 TFP (Part 3a')	pYTK001	0	3a'	ColE1	Cam	-	-	O'Riordan et al. (2024)	Yes	-
pYSD043	pYTK001 + SCW4 (111AA) TFP (Part 3a')	pYTK001	0	3a'	ColE1	Cam	-	-	O'Riordan et al. (2024)	Yes	-
pYSD045	pYTK001 + Pir2 anchor-linker-HA Tag (Part 3a')	pYTK001	0	3a'	ColE1	Cam	-	-	Juric et al. (2026)	-	Yes
pYSD046	pYTK001 + Pir2 anchor-linker-2xFLAG Tag (Part 3a')	pYTK001	0	3a'	ColE1	Cam	-	-	Juric et al. (2026)	-	Yes
pYSD047	pYTK001 + Pir2 anchor-linker-MYC Tag (Part 3a')	pYTK001	0	3a'	ColE1	Cam	-	-	Juric et al. (2026)	-	Yes
pYSD051	pYTK001 + Aga2-(NoTag)-linker (Part 3a')	pYTK001	0	3a'	ColE1	Cam	-	-	Juric et al. (2026)	-	Yes
pYSD052	pYTK001 + HA Tag-Aga2-linker (Part 3a')	pYTK001	0	3a'	ColE1	Cam	-	-	Juric et al. (2026)	-	Yes
pYSD053	pYTK001 + 2xFLAG-Tag-Aga2-linker (Part 3a')	pYTK001	0	3a'	ColE1	Cam	-	-	Juric et al. (2026)	-	Yes
pYSD054	pYTK001 + MYC Tag-Aga2-linker (Part 3a')	pYTK001	0	3a'	ColE1	Cam	-	-	Juric et al. (2026)	-	Yes
pYSD055	pYTK001 + Aga2-(NoTag)-linker (Part 3a)	pYTK001	0	3a	ColE1	Cam	-	-	Juric et al. (2026)	-	Yes
pYSD056	pYTK001 + HA Tag-Aga2-linker (Part 3a)	pYTK001	0	3a	ColE1	Cam	-	-	Juric et al. (2026)	-	Yes
pYSD057	pYTK001 + 2xFLAG-Tag-Aga2-linker (Part 3a)	pYTK001	0	3a	ColE1	Cam	-	-	Juric et al. (2026)	-	Yes
pYSD058	pYTK001 + MYC Tag-Aga2-linker (Part 3a)	pYTK001	0	3a	ColE1	Cam	-	-	Juric et al. (2026)	-	Yes
pYSD061	pYTK001 + Invertase (SUC2) (Part 3b')	pYTK001	0	3b'	ColE1	Cam	-	-	O'Riordan et al. (2024)	Yes	-
pYSD062	pYTK001 + Anti-GFP Nanobody (with HA tag) (Part 3b')	pYTK001	0	3b'	ColE1	Cam	-	-	O'Riordan et al. (2024)	-	-
pYSD063	pYTK001 + mRuby2 (Part 3b')	pYTK001	0	3b'	ColE1	Cam	-	-	O'Riordan et al. (2024)	Yes	-
pYSD068	pYTK001 + Anti-HA-tag scFv (Part 3b')	pYTK001	0	3b'	ColE1	Cam	-	-	Juric et al. (2026)	-	Yes
pYSD069	pYTK001 + Anti-GFP Nanobody (no HA tag) (Part 3b')	pYTK001	0	3b'	ColE1	Cam	-	-	Juric et al. (2026)	-	Yes
pYSD070	pYTK001 + Protein A ZZ domain (Part 3b')	pYTK001	0	3b'	ColE1	Cam	-	-	Juric et al. (2026)	-	Yes
pYSD078	pYTK001 + GFP DropOut (Part 3)	pYTK001	0	3	ColE1	Cam	-	-	Juric et al. (2026)	-	Yes
pYSD080	pYTK001 + AGA1p (Part 3)	pYTK001	0	3	ColE1	Cam	-	-	O'Riordan et al. (2024)	Yes	-
pYSD085	pYTK001 + HA-tagged 649 stalk display anchor (Part 4a)	pYTK001	0	4a	ColE1	Cam	-	-	O'Riordan et al. (2024)	Yes	-
pYSD086	pYTK001 + 2xFLAG-tagged SED1p display anchor (Part 4a)	pYTK001	0	4a	ColE1	Cam	-	-	Juric et al. (2026)	-	Yes
pYSD087	pYTK001 + MYC-tagged SED1p display anchor (Part 4a)	pYTK001	0	4a	ColE1	Cam	-	-	Juric et al. (2026)	-	Yes
pYSD088	pYTK001 + 2xFLAGtagged AGA2p display anchor (Part 4a)	pYTK001	0	4a	ColE1	Cam	-	-	Juric et al. (2026)	-	Yes
pYSD089	pYTK001 + 2xFLAG-tagged 649 stalk display anchor (Part 4a)	pYTK001	0	4a	ColE1	Cam	-	-	Juric et al. (2026)	-	Yes
pYSD090	pYTK001 + MYC-tagged 649 stalk display anchor (Part 4a)	pYTK001	0	4a	ColE1	Cam	-	-	Juric et al. (2026)	-	Yes
pYSD091	pYTK001 + HA-tagged Aga1 del N181aa display anchor (Part 4a)	pYTK001	0	4a	ColE1	Cam	-	-	Juric et al. (2026)	-	Yes
pYSD092	pYTK001 + 2xFLAG-tagged Aga1 del N181aa display anchor (Part 4a)	pYTK001	0	4a	ColE1	Cam	-	-	Juric et al. (2026)	-	Yes
pYSD093	pYTK001 + MYC-tagged Aga1 del N181aa display anchor (Part 4a)	pYTK001	0	4a	ColE1	Cam	-	-	Juric et al. (2026)	-	Yes
pYSD094	pYTK001 + GFP11-M3-His6-tag (Part 4a) Fluor Complementation	pYTK001	0	4a	ColE1	Cam	-	-	Juric et al. (2026)	-	Yes
pYSD095	pYTK001 + GFP11-M3 (Part 4a) Fluor Complementation	pYTK001	0	4a	ColE1	Cam	-	-	Juric et al. (2026)	-	Yes
pYSD097	pYSD-GFP Dropout Vector [ConLS + 234 GFP Dropout + ConR1 + URA3 + CEN6/ARS4 + AmpR-CoIE1]	pYTK083	-	GFP D/O	ColE1	Amp	-	-	Juric et al. (2026)	-	Yes
pYSD098	pYSD-GFP Dropout Vector [ConL2 + 234 GFP Dropout + ConRE + HIS3 + CEN6/ARS4 + AmpR-CoIE1]	pYTK083	-	GFP D/O	ColE1	Amp	-	-	Juric et al. (2026)	-	Yes
pYSD099	pYSD-GFP Dropout Vector [ConL1 + 234 GFP Dropout + ConR2 + LEU2 + CEN6/ARS4 + AmpR ColE1 ]	pYTK083	-	GFP D/O	ColE1	Amp	-	-	O'Riordan et al. (2024)	Yes	-
pYSD503	pYTK001 + ERV29	pYTK001	0	3	ColE1	Cam	-	-	Juric et al. (2026)	-	Yes
pYSD504	pYTK001 + ERJ5	pYTK001	0	3	ColE1	Cam	-	-	Juric et al. (2026)	-	Yes
pYSD505	pYTK001 + ERO1	pYTK001	0	3	ColE1	Cam	-	-	Juric et al. (2026)	-	Yes
pYSD506	pYTK001 + HAC1	pYTK001	0	3	ColE1	Cam	-	-	Juric et al. (2026)	-	Yes
pYSD507	pYTK001 + MSN4	pYTK001	0	3	ColE1	Cam	-	-	Juric et al. (2026)	-	Yes
pYSD508	pYTK001 + PDI1	pYTK001	0	3	ColE1	Cam	-	-	Juric et al. (2026)	-	Yes
pYSD509	pYTK001 + SEB1	pYTK001	0	3	ColE1	Cam	-	-	Juric et al. (2026)	-	Yes
pYSD510	pYTK001 + SIL1	pYTK001	0	3	ColE1	Cam	-	-	Juric et al. (2026)	-	Yes
pYSD511	pYTK001 + SSO1	pYTK001	0	3	ColE1	Cam	-	-	Juric et al. (2026)	-	Yes
pYSD512	pYTK001 + SSO2	pYTK001	0	3	ColE1	Cam	-	-	Juric et al. (2026)	-	Yes
pYSD513	pYTK001 + ERV2	pYTK001	0	3	ColE1	Cam	-	-	Juric et al. (2026)	-	Yes
pYSD514	pYTK001 + Sec65	pYTK001	0	3	ColE1	Cam	-	-	Juric et al. (2026)	-	Yes
pYSD515	pYTK001 + SRP14	pYTK001	0	3	ColE1	Cam	-	-	Juric et al. (2026)	-	Yes
pYSD516	pYTK001 + SWA2	pYTK001	0	3	ColE1	Cam	-	-	Juric et al. (2026)	-	Yes
pYSD517	pYTK001 + COG5	pYTK001	0	3	ColE1	Cam	-	-	Juric et al. (2026)	-	Yes
pYSD518	pYTK001 + SSA1	pYTK001	0	3	ColE1	Cam	-	-	Juric et al. (2026)	-	Yes
pYSD519	pYTK001 + SRP54	pYTK001	0	3	ColE1	Cam	-	-	Juric et al. (2026)	-	Yes
pYSD520	pYTK001 + MNS1	pYTK001	0	3	ColE1	Cam	-	-	Juric et al. (2026)	-	Yes
pYSD521	pYTK001 + SEC4	pYTK001	0	3	ColE1	Cam	-	-	Juric et al. (2026)	-	Yes
pYSD522	pYTK001 + CWH41	pYTK001	0	3	ColE1	Cam	-	-	Juric et al. (2026)	-	Yes
pYSD523	pYTK001 + SEC16	pYTK001	0	3	ColE1	Cam	-	-	Juric et al. (2026)	-	Yes
pYSD524	pYTK001 + CYS4	pYTK001	0	3	ColE1	Cam	-	-	Juric et al. (2026)	-	Yes
pYSD525	pYTK001 + SED5	pYTK001	0	3	ColE1	Cam	-	-	Juric et al. (2026)	-	Yes
pYSD526	pYTK001 + JEM1	pYTK001	0	3	ColE1	Cam	-	-	Juric et al. (2026)	-	Yes
pYSD703	pYTK001 + MHETase (Part 3b')	pYTK001	0	3b'	ColE1	Cam	-	-	Juric et al. (2026)	-	Yes
pYSD704	pYTK001 + HFB1 (Part 3b')	pYTK001	0	3b'	ColE1	Cam	-	-	Juric et al. (2026)	-	Yes
pYSD861	pYTK001 + Anti-ALFAtag_nanobody	pYTK001	0	3b'	ColE1	Cam	-	-	Juric et al. (2026)	-	Yes
pYSD862	pYTK001 + Anti-mCherry_nanobody_LaM-4	pYTK001	0	3b'	ColE1	Cam	-	-	Juric et al. (2026)	-	Yes
pYSD890	pYTK001 + Met15 yeast selectable marker (Part 6)	pYTK001	0	6	ColE1	Cam	-	-	Juric et al. (2026)	-	Yes
pYSD891	ConL1 + pTEF1 + Part3 GFPD/O + 2xFLAG tagged 649 stalk display anchor + tTHDH1 + ConR2 + LEU2 + CEN6/ARS4 + AmpR-ColE1	pYTK083	-	GFP D/O	ColE1	Amp	CEN6/ARS4	LEU2	Juric et al. (2026)	-	Yes
pYSD892	ConL1 + pTEF1 + Part3 GFPD/O + 2xFLAG-tagged Aga1 del N181aa display anchor + tTHDH1 + ConR2 + HIS3 + CEN6/ARS4 + AmpR-ColE1	pYTK083	-	GFP D/O	ColE1	Amp	CEN6/ARS4	HIS3	Juric et al. (2026)	-	Yes
pYSD893	ConL1 + pTEF1 + Part3 GFPD/O + 2xFLAG tagged SED1 display anchor + tTHDH1 + ConR2 + URA3 + CEN6/ARS4 + AmpR-ColE1	pYTK083	-	GFP D/O	ColE1	Amp	CEN6/ARS4	URA3	Juric et al. (2026)	-	Yes
pYSD894	ConL1 + pTEF1 + Part3 GFPD/O + 2xFLAG tagged N-term Aga2 display anchor + tTHDH1 + ConR2 + MET15 + CEN6/ARS4 + AmpR-ColE1	pYTK083	-	GFP D/O	ColE1	Amp	CEN6/ARS4	MET15	Juric et al. (2026)	-	Yes
Part plasmids used from the MoClo Yeast Toolkit (YTK) (Lee et al. (2015))
pYTK001	Part Plasmid Entry Vector	pYTK001	0	0	ColE1	Cam	-	-	Lee et al. (2015)
pYTK002	pYTK001 + ConLS (Part 1)	pYTK001	0	1	ColE1	Cam	-	-	Lee et al. (2015)
pYTK003	pYTK001 + ConL1 (Part 1)	pYTK001	0	1	ColE1	Cam	-	-	Lee et al. (2015)
pYTK004	pYTK001 + ConL2 (Part 1)	pYTK001	0	1	ColE1	Cam	-	-	Lee et al. (2015)
pYTK009	pYTK001 + pTDH3 (Part 2)	pYTK001	0	2	ColE1	Cam	-	-	Lee et al. (2015)
pYTK011	pYTK001 + pPGK1 (Part 2)	pYTK001	0	2	ColE1	Cam	-	-	Lee et al. (2015)
pYTK013	pYTK001 + pTEF1 (Part 2)	pYTK001	0	2	ColE1	Cam	-	-	Lee et al. (2015)
pYTK014	pYTK001 + pTEF2 (Part 2)	pYTK001	0	2	ColE1	Cam	-	-	Lee et al. (2015)
pYTK017	pYTK001 + pRPL18B (Part2)	pYTK001	0	2	ColE1	Cam	-	-	Lee et al. (2015)
pYTK030	pYTK001 + pGAL1 (Part2)	pYTK001	0	2	ColE1	Cam	-	-	Lee et al. (2015)
pYTK047	GFP dropout (Part 234r)	pYTK001	0	234r	ColE1	Cam	-	-	Lee et al. (2015)
pYTK055	pYTK001 + tENO2 (Part 4)	pYTK001	0	4	ColE1	Cam	-	-	Lee et al. (2015)
pYTK060	pYTK001 +6XHis_3XFlag (Part 4a)	pYTK001	0	4a	ColE1	Cam	-	-	Lee et al. (2015)
pYTK063	pYTK001 + tADH1 (Part 4b)	pYTK001	0	4b	ColE1	Cam	-	-	Lee et al. (2015)
pYTK064	pYTK001 + tPGK1 (Part 4b)	pYTK001	0	4b	ColE1	Cam	-	-	Lee et al. (2015)
pYTK065	pYTK001 + tENO2 (Part 4b)	pYTK001	0	4b	ColE1	Cam	-	-	Lee et al. (2015)
pYTK066	pYTK001 + tTDH1 (Part 4b)	pYTK001	0	4b	ColE1	Cam	-	-	Lee et al. (2015)
pYTK067	pYTK001 +ConR1 (Part 5)	pYTK001	0	5	ColE1	Cam	-	-	Lee et al. (2015)
pYTK068	pYTK001 +ConR2 (Part 5)	pYTK001	0	5	ColE1	Cam	-	-	Lee et al. (2015)
pYTK072	pYTK001 +ConRE (Part 5)	pYTK001	0	5	ColE1	Cam	-	-	Lee et al. (2015)
pYTK074	pYTK001 + URA3 (Part 6)	pYTK001	0	6	ColE1	Cam	-	URA3	Lee et al. (2015)
pYTK075	pYTK001 + LEU2 (Part 6)	pYTK001	0	6	ColE1	Cam	-	LEU2	Lee et al. (2015)
pYTK076	pYTK001 + HIS3 (Part 6)	pYTK001	0	6	ColE1	Cam	-	HIS3	Lee et al. (2015)
pYTK077	pYTK001 + KanamycinR (Part 6)	pYTK001	0	2	ColE1	Cam	-	KanR	Lee et al. (2015)
pYTK079	pYTK001 + HygromycinR (Part 6)	pYTK001	0	2	ColE1	Cam	-	HygroR	Lee et al. (2015)
pYTK080	pYTK001 + ZeocinR (Part 6)	pYTK001	0	2	ColE1	Cam	-	ZeocinR	Lee et al. (2015)
pYTK081	pYTK001 + CEN6/ARS4 (Part 7)	pYTK001	0	7	ColE1	Cam	CEN6/ARS4	-	Lee et al. (2015)
pYTK083	AmpR-ColE1	pYTK083	0	8	ColE1	Amp	-	-	Lee et al. (2015)
Notes:
pYSD097, -098, -099 are GFP Dropout vector backbones used in the assembly of the majority of yeast expression vectors.
pYSD062 contains a part that encodes the anti GFP nanobody with a C-terminal HA tag, while pYSD069 contains a part without this HA tag.
References:
Lee, M.E., DeLoache, W. C., Cervantes, B., & Dueber, J. E. (2015) A Highly Characterized Yeast Toolkit for Modular, Multipart Assembly. ACS Synthetic Biology 4 (9), 975-986. DOI: 10.1021/sb500366v
O'Riordan, N. M., Juric, V., O'Neill, S. K., Roche, A. P. & Young, P. W. (2024) A Yeast Modular Cloning (MoClo) Toolkit Expansion for Optimization of Heterologous Protein Secretion and Surface Display in Saccharomyces cerevisiae, ACS Synthethic Biology. 13, 1246-1258.

## Sheet: Juric et al Expression Plasmids
Plasmid Name	Description of Transcriptional Unit	Assembled from	YTK Plasmid Level	YTK/YSD Part Type	E.coli Origin	E.coli Marker	Yeast Origin	Yeast Marker	Reference	Addgene MoClo YSD Toolkit 1.0	Addgene MoClo YSD Toolkit 2.0
pYSD Yeast Expression Plasmids used In Juric et al. (2026)
pYSD141	pTEF1 + AGA2 pre-SP + mRUBY2 + 6XHis_3XFLAG + tTDH1	pYSD099 , pYTK013 , pYSD001 , pYSD063 , pYTK060 , pYTK066	1	-	ColE1	Amp	CEN6/ARS4	LEU2	O'Riordan et al. (2024)	Yes	-
pYSD274	pTEF1 + AGA2 pre-SP + mRuby2 + GFP11-M3-His6-tag + tTDH1	pYSD099 , pYTK013 , pYSD001 , pYSD063 , pYSD094 , pYTK066	1	-	ColE1	Amp	CEN6/ARS4	LEU2	Juric et al. (2026)	-	Yes
pYSD275	pTEF1 + CRH1 pre-SP + mRuby2 + GFP11-M3-His6-tag + tTDH1	pYSD099 , pYTK013 , pYSD002 , pYSD063 , pYSD094 , pYTK066	1	-	ColE1	Amp	CEN6/ARS4	LEU2	Juric et al. (2026)	-	-
pYSD276	pTEF1 + ECM14 pre-SP + mRuby2 + GFP11-M3-His6-tag + tTDH1	pYSD099 , pYTK013 , pYSD003 , pYSD063 , pYSD094 , pYTK066	1	-	ColE1	Amp	CEN6/ARS4	LEU2	Juric et al. (2026)	-	-
pYSD281	pTEF1 + SUC2 pre-SP + Invertase + GFP11-M3-His6-tag + tTDH1	pYSD099 , pYTK013 , pYSD004 , pYSD061 , pYSD094 , pYTK066	1	-	ColE1	Amp	CEN6/ARS4	LEU2	Juric et al. (2026)	-	Yes
pYSD288	pGAL1 [inducible] + Aga1p + tENO2 – KanR	pYTK002-pYTK030-pYSD080-pYTK055-pYTK067-pYTK077-pYTK081-pYTK083	1	-	ColE1	Amp	CEN6/ARS4	KanR	Juric et al. (2026)	-	Yes
pYSD291	pPGK1 + Aga1p + tENO2 – KanR	pYTK002-pYTK011-pYSD080-pYTK055-pYTK067-pYTK077-pYTK081-pYTK083	1	-	ColE1	Amp	CEN6/ARS4	KanR	Juric et al. (2026)	-	Yes
pYSD292	pPGK1 + Aga1p + tENO2 – HygR	pYTK002-pYTK011-pYSD080-pYTK055-pYTK067-pYTK079-pYTK081-pYTK083	1	-	ColE1	Amp	CEN6/ARS4	HygR	Juric et al. (2026)	-	Yes
pYSD293	pPGK1 + Aga1p + tENO2 – ZeoR	pYTK002-pYTK011-pYSD080-pYTK055-pYTK067-pYTK080-pYTK081-pYTK083	1	-	ColE1	Amp	CEN6/ARS4	ZeoR	Juric et al. (2026)	-	Yes
pYSD294	pTDH3 [v. strong] + Aga1p + tENO2 – HIS3	pYTK002-pYTK009-pYSD080-pYTK055-pYTK067-pYTK076-pYTK081-pYTK083	1	-	ColE1	Amp	CEN6/ARS4	His3	Juric et al. (2026)	-	Yes
pYSD295	pRPL18B [medium] + Aga1p + tENO2 – HIS3	pYTK002-pYTK017-pYSD080-pYTK055-pYTK067-pYTK076-pYTK081-pYTK083	1	-	ColE1	Amp	CEN6/ARS4	His3	Juric et al. (2026)	-	Yes
pYSD297	pPGK1 + Aga1p + tENO2 -URA3	pYSD097, pYTK011, pYSD080, pYTK055	1	-	ColE1	Amp	CEN6/ARS4	URA3	Juric et al. (2026)	-	Yes
pYSD299	pPGK1 + Aga1p + tENO2 -LEU2	pYSD099, pYTK011, pYSD080, pYTK055	1	-	ColE1	Amp	CEN6/ARS4	LEU2	Juric et al. (2026)	-	Yes
pYSD300	pPGK1 [strong] + Aga1p + tENO2	pYTK002, pYTK011, pYSD080, pYTK055, pYTK067, pYTK076, pYTK081, pYTK083	1	-	ColE1	Amp	CEN6/ARS4	HIS3	O'Riordan et al. (2024)	Yes	-
pYSD301	pTEF1 + AGA2 pre-SP + Anti GFP Nanobody + Linker-HA-TEV-Aga2p + tTDH1	pYSD099 , pYTK013 , pYSD001 , pYSD062, pYSD081, pYTK066	1	-	ColE1	Amp	CEN6/ARS4	LEU2	Juric et al. (2026)	-	Yes
pYSD303	pTEF1 + AGA2 pre-SP + Anti GFP Nanobody + Linker-HA-TEV-Cwp2p + tTDH1	pYSD099 , pYTK013 , pYSD001 , pYSD062, pYSD082, pYTK066	1	-	ColE1	Amp	CEN6/ARS4	LEU2	Juric et al. (2026)	-	-
pYSD305	pTEF1 + AGA2 pre-SP + Anti GFP Nanobody + Linker-HA-TEV-Sed1p + tTDH1	pYSD099 , pYTK013 , pYSD001 , pYSD062, pYSD083, pYTK066	1	-	ColE1	Amp	CEN6/ARS4	LEU2	Juric et al. (2026)	-	-
pYSD307	pTEF1 + AGA2 pre-SP + Anti GFP Nanobody + Linker-HA-TEV-Tip1p + tTDH1	pYSD099 , pYTK013 , pYSD001 , pYSD062, pYSD084, pYTK066	1	-	ColE1	Amp	CEN6/ARS4	LEU2	Juric et al. (2026)	-	-
pYSD309	pTEF1 + AGA2 pre-SP + Anti GFP Nanobody + Linker-HA-TEV-649-stalk + tTDH1	pYSD099 , pYTK013 , pYSD001 , pYSD062, pYSD085, pYTK066	1	-	ColE1	Amp	CEN6/ARS4	LEU2	Juric et al. (2026)	-	-
pYSD310	pTEF1 + MFalpha1 PrePro-app8 SP + Anti GFP Nanobody + Linker-HA-TEV-649-stalk + tTDH1	pYSD099 , pYTK013 , pYSD021, pYSD062, pYSD085, pYTK066	1	-	ColE1	Amp	CEN6/ARS4	LEU2	O'Riordan et al. (2024)	-	Yes
pYSD311	pTEF1 + AGA2 pre-SP + mRUBY2 + Linker-HA-TEV-Aga2p + tTDH1	pYSD099 , pYTK013 , pYSD001 , pYSD063 , pYSD081, pYTK066	1	-	ColE1	Amp	CEN6/ARS4	LEU2	Juric et al. (2026)	-	Yes
pYSD312	pTEF1 + AGA2 pre-SP + mRUBY2 + Linker-HA-TEV-Cwp2p + tTDH1	pYSD099 , pYTK013 , pYSD001 , pYSD063 , pYSD082, pYTK066	1	-	ColE1	Amp	CEN6/ARS4	LEU2	Juric et al. (2026)	-	-
pYSD313	pTEF1 + AGA2 pre-SP + mRUBY2 + Linker-HA-TEV-Sed1p + tTDH1	pYSD099 , pYTK013 , pYSD001 , pYSD063 , pYSD083, pYTK066	1	-	ColE1	Amp	CEN6/ARS4	LEU2	Juric et al. (2026)	Yes	-
pYSD314	pTEF1 + AGA2 pre-SP + mRUBY2 + Linker-HA-TEV-Tip1p + tTDH1	pYSD099 , pYTK013 , pYSD001 , pYSD063 , pYSD084, pYTK066	1	-	ColE1	Amp	CEN6/ARS4	LEU2	Juric et al. (2026)	-	-
pYSD315	pTEF1 + AGA2 pre-SP + mRUBY2 + Linker-HA-TEV-649-stalk + tTDH1	pYSD099 , pYTK013 , pYSD001 , pYSD063 , pYSD085, pYTK066	1	-	ColE1	Amp	CEN6/ARS4	LEU2	O'Riordan et al. (2024)	-	Yes
pYSD316	pTEF1 + MFalpha1 PrePro-app8 SP + Anti GFP Nanobody + Linker-HA-Aga1 del N181aa + tTDH1	pYSD099 , pYTK013 , pYSD021, pYSD062, pYSD091, pYTK066	1	-	ColE1	Amp	CEN6/ARS4	LEU2	Juric et al. (2026)	-	Yes
pYSD317	pTEF1 + MFalpha1 PrePro-app8 SP + Anti GFP Nanobody + Linker-FLAG-Aga1 del N181aa + tTDH1	pYSD099 , pYTK013 , pYSD021, pYSD062, pYSD092, pYTK066	1	-	ColE1	Amp	CEN6/ARS4	LEU2	Juric et al. (2026)	-	No
pYSD318	pTEF1 + MFalpha1 PrePro-app8 SP + Anti GFP Nanobody + Linker-MYC-Aga1 del N181aa + tTDH1	pYSD099 , pYTK013 , pYSD021, pYSD062, pYSD093, pYTK066	1	-	ColE1	Amp	CEN6/ARS4	LEU2	Juric et al. (2026)	-	No
pYSD319	pTEF1 + Aga2 SP + mRuby2 + Linker-HA-Aga1 del N181aa + tTDH1	pYSD099 , pYTK013 , pYSD001, pYSD063, pYSD091, pYTK066	1	-	ColE1	Amp	CEN6/ARS4	LEU2	Juric et al. (2026)	-	Yes
pYSD322	pTEF1 + MFalpha1 PrePro-app8 SP + Anti HA Frankenbody + Linker-MYC-TEV-649-stalk + tTDH1	pYSD099 , pYTK013 , pYSD021, pYSD068, pYSD090, pYTK066	1	-	ColE1	Amp	CEN6/ARS4	LEU2	Juric et al. (2026)	-	Yes
pYSD323	pTEF1 + AGA2 SP + Protein A ZZ domain + Linker-HA-tag-TEV-649-stalk + tTDH1	pYSD099 , pYTK013 , pYSD001, pYSD070, pYSD085, pYTK066	1	-	ColE1	Amp	CEN6/ARS4	LEU2	Juric et al. (2026)	-	No
pYSD324	pTEF1 + KSH1 SP + Protein A ZZ domain + Linker-HA-tag-TEV-649-stalk + tTDH1	pYSD099 , pYTK013 , pYSD005, pYSD070, pYSD085, pYTK066	1	-	ColE1	Amp	CEN6/ARS4	LEU2	Juric et al. (2026)	-	No
pYSD325	pTEF1 + MFalpha1 PrePro-app8 SP + Protein A ZZ domain + Linker-HA-tag-TEV-649-stalk + tTDH1	pYSD099 , pYTK013 , pYSD021, pYSD070, pYSD085, pYTK066	1	-	ColE1	Amp	CEN6/ARS4	LEU2	Juric et al. (2026)	-	Yes
pYSD326	pTEF1 + OST1-Pre-MFalpha1Pro SP + Protein A ZZ domain + Linker-HA-tag-TEV-649-stalk + tTDH1	pYSD099 , pYTK013 , pYSD023, pYSD070, pYSD085, pYTK066	1	-	ColE1	Amp	CEN6/ARS4	LEU2	Juric et al. (2026)	-	Yes
pYSD327	pTEF1 + AGA2 SP + Protein A ZZ domain + Linker-HA-delN181-Aga1 + tTDH1	pYSD099 , pYTK013 , pYSD001, pYSD070, pYSD091, pYTK066	1	-	ColE1	Amp	CEN6/ARS4	LEU2	Juric et al. (2026)	-	No
pYSD328	pTEF1 + AGA2 SP + ALFAtag_nanobody + Linker-HA-tag-TEV-649-stalk + tTDH1	pYSD099 , pYTK013 , pYSD001, pYSD861, pYSD085, pYTK066	1	-	ColE1	Amp	CEN6/ARS4	LEU2	Juric et al. (2026)	-	Yes
pYSD329	pTEF1 + AGA2 SP + mCherry_nanobody_LaM-4 + Linker-HA-tag-TEV-649-stalk + tTDH1	pYSD099 , pYTK013 , pYSD001, pYSD862, pYSD085, pYTK066	1	-	ColE1	Amp	CEN6/ARS4	LEU2	Juric et al. (2026)	-	Yes
pYSD331	pTEF1 + Aga2-Cterm noTag + antiGFP-Nb + tTDH1	pYSD099 , pYTK013 , pYSD051 , pYSD062, pYTK056	1	-	ColE1	Amp	CEN6/ARS4	LEU2	Juric et al. (2026)	-	No
pYSD332	pTEF1 + Aga2-Cterm HA-Tag + antiGFP-Nb + tTDH1	pYSD099 , pYTK013 , pYSD052 , pYSD062, pYTK056	1	-	ColE1	Amp	CEN6/ARS4	LEU2	Juric et al. (2026)	-	Yes
pYSD333	pTEF1 + Aga2-Cterm 2xFLAG-Tag + antiGFP-Nb + tTDH1	pYSD099 , pYTK013 , pYSD053 , pYSD062, pYTK056	1	-	ColE1	Amp	CEN6/ARS4	LEU2	Juric et al. (2026)	-	No
pYSD334	pTEF1 + Aga2-Cterm MYC-Tag + antiGFP-Nb + tTDH1	pYSD099 , pYTK013 , pYSD054 , pYSD062, pYTK056	1	-	ColE1	Amp	CEN6/ARS4	LEU2	Juric et al. (2026)	-	No
pYSD335	pTEF1 + Aga2-Cterm HA-Tag + mRuby2 + tTDH1	pYSD099 , pYTK013 , pYSD052 , pYSD063, pYTK056	1	-	ColE1	Amp	CEN6/ARS4	LEU2	Juric et al. (2026)	-	Yes
pYSD339	pTEF1 + Aga2-Cterm noTag + antiGFP-Nb + 3xFLAG-His6 + tTDH1	pYSD099 , pYTK013 , pYSD051 , pYSD062, pYTK060, pYTK066	1	-	ColE1	Amp	CEN6/ARS4	LEU2	Juric et al. (2026)	-	No
pYSD341	pTEF1 + Aga2-Cterm 2xFLAG-Tag + Erbin-SuperBinder PDZ motif + tTDH1	pYSD099 , pYTK013 , pYSD053 , ErbinSuperBinder dsOligo, pYTK056	1	-	ColE1	Amp	CEN6/ARS4	LEU2	Juric et al. (2026)	-	No
pYSD342	pTEF1 + Aga2-Cterm 2xFLAG-Tag + Liprin 12AA + tTDH1	pYSD099 , pYTK013 , pYSD053 , Liprin 12AA dsOligo, pYTK056	1	-	ColE1	Amp	CEN6/ARS4	LEU2	Juric et al. (2026)	-	No
pYSD344	pTEF1 + Aga2-Cterm 2xFLAG-Tag + Protein A ZZ domain + tTDH1	pYSD099 , pYTK013 , pYSD053 , pYSD070, pYTK056	1	-	ColE1	Amp	CEN6/ARS4	LEU2	Juric et al. (2026)	-	Yes
pYSD353	pTEF1 + MFalpha1 PrePro-app8 SP + Anti GFP Nanobody + Linker-FLAG-TEV-649-stalk + tTDH1	pYSD099 , pYTK013 , pYSD021, pYSD069, pYSD089, pYTK066	1	-	ColE1	Amp	CEN6/ARS4	LEU2	Juric et al. (2026)	-	Yes
pYSD354	pTEF1 + MFalpha1 PrePro-app8 SP + Anti GFP Nanobody + Linker-MYC-TEV-649-stalk + tTDH1	pYSD099 , pYTK013 , pYSD021, pYSD069, pYSD090, pYTK066	1	-	ColE1	Amp	CEN6/ARS4	LEU2	Juric et al. (2026)	-	Yes
pYSD355	pTEF1 + MFalpha1 PrePro-app8 SP + Anti GFP Nanobody (NoHAtag) + Linker-FLAG-TEV-Aga2p + tTDH1	pYSD099 , pYTK013 , pYSD021 , pYSD069, pYSD088, pYTK066	1	-	ColE1	Amp	CEN6/ARS4	LEU2	Juric et al. (2026)	-	No
pYSD361	pTEF1 + Pir2-HA-tag + antiGFP-Nb(noHA) + tTDH1	pYSD099 , pYTK013 , pYSD045 , pYSD069, pYTK056	1	-	ColE1	Amp	CEN6/ARS4	LEU2	Juric et al. (2026)	-	No
pYSD362	pTEF1 + Pir2-FLAG-tag + antiGFP-Nb + tTDH1	pYSD099 , pYTK013 , pYSD046 , pYSD062, pYTK056	1	-	ColE1	Amp	CEN6/ARS4	LEU2	Juric et al. (2026)	-	No
pYSD363	pTEF1 + Pir2-MYC-tag + antiGFP-Nb + tTDH1	pYSD099 , pYTK013 , pYSD047 , pYSD062, pYTK056	1	-	ColE1	Amp	CEN6/ARS4	LEU2	Juric et al. (2026)	-	No
pYSD371	pTEF1 + AGA2 SP + ALFAtag_nanobody + Linker-FLAG-tag-TEV-649-stalk + tTDH1	pYSD099 , pYTK013 , pYSD001, pYSD861, pYSD089, pYTK066	1	-	ColE1	Amp	CEN6/ARS4	LEU2	Juric et al. (2026)	-	Yes
pYSD373	pTEF1 + AGA2 SP + mCherry_nanobody_LaM-4 + Linker-FLAG-tag-TEV-649-stalk + tTDH1	pYSD099 , pYTK013 , pYSD001, pYSD862, pYSD089, pYTK066	1	-	ColE1	Amp	CEN6/ARS4	LEU2	Juric et al. (2026)	-	Yes
pYSD726	pTEF1 + OST1 SP + LCC-ICCG + Linker-FLAG-TEV-Sed1p + tTDH1	pYSD099 , pYTK013 , pYSD007 , pYSD701 , pYSD086, pYTK066	1	-	ColE1	Amp	CEN6/ARS4	LEU2	Juric et al. (2026)	-	Yes
pYSD728	pTEF1 + OST1 SP + LCC-WT + Linker-FLAG-TEV-Sed1p + tTDH1	pYSD099 , pYTK013 , pYSD007 , pYSD702 , pYSD086, pYTK066	1	-	ColE1	Amp	CEN6/ARS4	LEU2	Juric et al. (2026)	-	Yes
pYSD731	pPGK1 + AGA2 pre-SP + MHETase + Linker-HA-TEV-649-stalk + tPGK1	pYSD001, pYSD703, pYSD085, pYTK011, pYTK002, pYTK064, pYTK067, pYTK074, pYTK081, pYTK083	1	-	ColE1	Amp	CEN6/ARS4	URA3	Juric et al. (2026)	-	Yes
pYSD733	pTDH3 + MFalpha1 PrePro-app8 SP + MHETase + Linker-HA-TEV-649-stalk + tADH1	pYSD021, pYSD703, pYSD085, pYTK009, pYTK002, pYTK063, pYTK067, pYTK074, pYTK081, pYTK083	1	-	ColE1	Amp	CEN6/ARS4	URA3	Juric et al. (2026)	-	-
pYSD735	pTEF2 + MFalpha1 PrePro-app8 SP + HFB1 + Linker-HA-TEV-Cwp2p + tENO2	pYSD021, pYSD704, pYSD082, pYTK014, pYTK004, pYTK065, pYTK072, pYTK076, pYTK081, pYTK083	1	-	ColE1	Amp	CEN6/ARS4	HIS3	Juric et al. (2026)	-	-
pYSD737	pTEF2 + MFalpha1 PrePro-app8 SP + HFB1 + Linker-HA-TEV-649-stalk + tENO2	pYSD021, pYSD704, pYSD085, pYTK014, pYTK004, pYTK065, pYTK072, pYTK076, pYTK081, pYTK083	1	-	ColE1	Amp	CEN6/ARS4	HIS3	Juric et al. (2026)	-	-
pYSD739	pTEF2 + MFalpha1 PrePro-app8 SP + HFB1 + Linker-HA-TEV-Tip1p + tENO2	pYSD021, pYSD704, pYSD084, pYTK014, pYTK004, pYTK065, pYTK072, pYTK076, pYTK081, pYTK083	1	-	ColE1	Amp	CEN6/ARS4	HIS3	Juric et al. (2026)	-	-
pYSD741	pTEF2 + MFalpha1 PrePro-app8 SP + HFB1 + Linker-Myc-TEV-649-stalk + tENO2	pYSD098, pYTK014, pYSD021, pYSD704, pYSD090, pYTK065,	1	-	ColE1	Amp	CEN6/ARS4	HIS3	Juric et al. (2026)	-	Yes
pYSD743	pTEF2 + MFalpha1 PrePro-app8 SP + HFB1 + HAtag-SED1anchor-+ tENO2	pYSD098 ,pYTK014, pYSD021, pYSD704 ,pYSD083, pYTK065	1	-	ColE1	Amp	CEN6/ARS4	HIS3	Juric et al. (2026)	-	-
pYSD744	pTEF2 + MFalpha1 PrePro-app8 SP + HFB1 + HAtag-Aga1deltaN181anchor + tENO2	pYSD098 ,pYTK014, pYSD021, pYSD704 ,pYSD091, pYTK065	1	-	ColE1	Amp	CEN6/ARS4	HIS3	Juric et al. (2026)	-	-
pYSD745	pTEF2 + MFalpha1 PrePro-app8 SP + HFB1 + HAtag-Aga2-N-term anchor + tENO2	pYSD098 ,pYTK014, pYSD021, pYSD704 ,pYSD081, pYTK065	1	-	ColE1	Amp	CEN6/ARS4	HIS3	Juric et al. (2026)	-	-
pYSD746	pTEF2-MFalpha1 PrePro-app8 SP + HAtag-Aga2-Cterm-anchor-HFB1-tENO2	pYSD098, pYTK014, pYSD052, pYSD704,pYTK055	1	-	ColE1	Amp	CEN6/ARS4	HIS3	Juric et al. (2026)	-	-
Bacterial Expression Plasmids used In Juric et al. (2026)
pET24-His6 GFP1-10	T7 promoter + His6 GFP1-10 in pET24 plasmid for bacterial expression	-	-	-	pBR322	Kan	-	-	Juric et al. (2026)	-	Yes
pET24-His6 HA mCherry	T7 promoter + His6 HA mCherry in pET24 plasmid for bacterial expression	-	-	-	pBR322	Kan	-	-	Juric et al. (2026)	-	Yes
pET24-His6 HA mCherry ALFA-tag	T7 promoter + His6 HA mCherry ALFA-tag in pET24 plasmid for bacterial expression	-	-	-	pBR322	Kan	-	-	Juric et al. (2026)	-	Yes
pET24d-ALFA-tag EGFP HA HA His6	T7 promoter + ALFA-tag EGFP HA His6 in pET24 plasmid for bacterial expression	-	-	-	pBR322	Kan	-	-	Juric et al. (2026)	-	Yes
Notes:
pYSD078 is a Type 3 GFP Dropout part that can be used to assemble Part 3GFP dropout vector backbones.
pYSD097, -098, -099 are Part 234GFP dropout vector backbones used in the assembly of yeast expression vectors.
pYSD890 is a Type 6 part encoding MET15 with its own promoter and terminator sequences that can serve as an additional yeast selectable marker in strains such as BY4741.
pYSD891-894 are Part 3 GFP dropout vector backbones that contain the coding sequences for the FLAG-tagged versions of the 649 stalk, Aga1 delN181, SED1 and Aga2 N-term anchors linked with the LEU2, HIS3, URA3 and MET15 yeast selectable markers respectively. They can be used to simplify assembly of signal peptide(s) and a protein of interest (as Type 3a' and 3b' parts) with an anchor protein. They…

## Sheet: pYSD Toolkit 1.0 Addgene
Plasmids forming the MoClo Yeast Secretion Display (YSD) Toolkit "1.0" (O'Riordan et al. 2024)
Available through Addgene as Kit # 1000000240		https://www.addgene.org/kits/young-moclo-ysd/
Plasmid Name	Plasmid Description	Vector Backbone	YTK Plasmid Level	YTK/YSD Part Type	E.coli Origin	E.coli Marker	Yeast Origin	Yeast Marker	Reference
Part Plasmids MoClo YSD toolkit 1.0
pYSD001	pYTK001 + AGA2 pre-SP (Part 3a')	pYTK001	0	3a'	ColE1	Cam	-	-	O'Riordan et al. (2024)
pYSD002	pYTK001 + CRH1 pre-SP (Part 3a')	pYTK001	0	3a'	ColE1	Cam	-	-	O'Riordan et al. (2024)
pYSD003	pYTK001 + ECM14 pre-SP (Part 3a')	pYTK001	0	3a'	ColE1	Cam	-	-	O'Riordan et al. (2024)
pYSD004	pYTK001 + SUC2 (Invertase) pre-SP (Part 3a')	pYTK001	0	3a'	ColE1	Cam	-	-	O'Riordan et al. (2024)
pYSD005	pYTK001 + KSH1 pre-SP (Part 3a')	pYTK001	0	3a'	ColE1	Cam	-	-	O'Riordan et al. (2024)
pYSD006	pYTK001 + MFalpha1 pre-SP (Part 3a')	pYTK001	0	3a'	ColE1	Cam	-	-	O'Riordan et al. (2024)
pYSD007	pYTK001 + OST1 pre-SP (Part 3a')	pYTK001	0	3a'	ColE1	Cam	-	-	O'Riordan et al. (2024)
pYSD008	pYTK001 + PLB1 pre-SP (Part 3a')	pYTK001	0	3a'	ColE1	Cam	-	-	O'Riordan et al. (2024)
pYSD009	pYTK001 + SRL1 pre-SP (Part 3a')	pYTK001	0	3a'	ColE1	Cam	-	-	O'Riordan et al. (2024)
pYSD021	pYTK001 + MFalpha1 PrePro-app8 SP (Part 3a')	pYTK001	0	3a'	ColE1	Cam	-	-	O'Riordan et al. (2024)
pYSD022	pYTK001 + MFalpha1 PrePro-OPT SP (Part 3a')	pYTK001	0	3a'	ColE1	Cam	-	-	O'Riordan et al. (2024)
pYSD023	pYTK001 + OST1-Pre-MFalpha1 Pro SP (Part 3a')	pYTK001	0	3a'	ColE1	Cam	-	-	O'Riordan et al. (2024)
pYSD024	pYTK001 + MFalpha1 PrePro-WT SP (Part 3a')	pYTK001	0	3a'	ColE1	Cam	-	-	O'Riordan et al. (2024)
pYSD041	pYTK001 + YAR066W TFP (Part 3a')	pYTK001	0	3a'	ColE1	Cam	-	-	O'Riordan et al. (2024)
pYSD042	pYTK001 + HSP150 TFP (Part 3a')	pYTK001	0	3a'	ColE1	Cam	-	-	O'Riordan et al. (2024)
pYSD043	pYTK001 + SCW4 (111AA) TFP (Part 3a')	pYTK001	0	3a'	ColE1	Cam	-	-	O'Riordan et al. (2024)
pYSD044	pYTK001 + SCW4 (142AA) TFP (Part 3a')	pYTK001	0	3a'	ColE1	Cam	-	-	O'Riordan et al. (2024)
pYSD061	pYTK001 + Invertase (SUC2) (Part 3b')	pYTK001	0	3b'	ColE1	Cam	-	-	O'Riordan et al. (2024)
pYSD063	pYTK001 + mRuby2 (Part 3b')	pYTK001	0	3b'	ColE1	Cam	-	-	O'Riordan et al. (2024)
pYSD080	pYTK001 + AGA1p (Part 3)	pYTK001	0	3	ColE1	Cam	-	-	O'Riordan et al. (2024)
pYSD081	pYTK001 + HA-tagged AGA2p display anchor (Part 4a)	pYTK001	0	4a	ColE1	Cam	-	-	O'Riordan et al. (2024)
pYSD082	pYTK001 + HA-tagged CWP2p display anchor (Part 4a)	pYTK001	0	4a	ColE1	Cam	-	-	O'Riordan et al. (2024)
pYSD083	pYTK001 + HA-tagged SED1p display anchor (Part 4a)	pYTK001	0	4a	ColE1	Cam	-	-	O'Riordan et al. (2024)
pYSD084	pYTK001 + HA-tagged TIP1p display anchor (Part 4a)	pYTK001	0	4a	ColE1	Cam	-	-	O'Riordan et al. (2024)
pYSD085	pYTK001 + HA-tagged 649 stalk display anchor (Part 4a)	pYTK001	0	4a	ColE1	Cam	-	-	O'Riordan et al. (2024)
pYSD099	pYSD-GFP Dropout Vector [ConL1 + 234 GFP Dropout + ConR2 + LEU2 + CEN6/ARS4 + AmpR ColE1 ]	pYTK083	-	GFP D/O	ColE1	Amp	CEN6/ARS4	LEU2	O'Riordan et al. (2024)
Expression Plasmids MoClo YSD toolkit 1.0
pYSD100	pTEF1 + Invertase (SUC2) + 6XHis_3XFLAG + tTDH1	pYSD099	1	-	ColE1	Amp	CEN6/ARS4	LEU2	O'Riordan et al. (2024)
pYSD101	pTEF1 + AGA2 pre-SP + Invertase (SUC2) + 6XHis_3XFLAG + tTDH1	pYSD099	1	-	ColE1	Amp	CEN6/ARS4	LEU2	O'Riordan et al. (2024)
pYSD113	pTEF1 + SCW4 (111AA) TFP + Invertase (SUC2) + 6XHis_3XFLAG + tTDH1	pYSD099	1	-	ColE1	Amp	CEN6/ARS4	LEU2	O'Riordan et al. (2024)
pYSD140	pTEF1 + mRUBY2 + 6XHis_3XFLAG + tTDH1	pYSD099	1	-	ColE1	Amp	CEN6/ARS4	LEU2	O'Riordan et al. (2024)
pYSD141	pTEF1 + AGA2 pre-SP + mRUBY2 + 6XHis_3XFLAG + tTDH1	pYSD099	1	-	ColE1	Amp	CEN6/ARS4	LEU2	O'Riordan et al. (2024)
pYSD153	pTEF1 + SCW4 (111AA) TFP + mRUBY2 + 6XHis_3XFLAG + tTDH1	pYSD099	1	-	ColE1	Amp	CEN6/ARS4	LEU2	O'Riordan et al. (2024)
pYSD300	pPGK1 + Aga1p + tENO2	pYSD099	1	-	ColE1	Amp	CEN6/ARS4	HIS3	O'Riordan et al. (2024)
pYSD313	pTEF1 + AGA2 pre-SP + mRUBY2 + Linker-HA-TEV-Sed1p + tTDH1	pYSD099	1	-	ColE1	Amp	CEN6/ARS4	LEU2	O'Riordan et al. (2024)
Notes:
pYSD099 is a GFP dropout vector backbones used in the assembly of yeast expression vectors.
pYSD044 encodes a 142 amino acid long version of the SCW4 TFP as a type 3a' part. It lacks a Kex2p cleavage site and corresponds to a seqeunce termed "S2" by Bae etal., (2022)). This version of the SCW4 TFP is not described in O'Riordan et al. (2024) but is included in the YSD toolkit may be useful for certain applications.
References:
Michael E. Lee, William C. DeLoache, Bernardo Cervantes, and John E. Dueber
A Highly Characterized Yeast Toolkit for Modular, Multipart Assembly
ACS Synthetic Biology 2015 4 (9), 975-986
DOI: 10.1021/sb500366v
O'Riordan, N. M., Juric, V., O'Neill, S. K., Roche, A. P. & Young, P. W.
A Yeast Modular Cloning (MoClo) Toolkit Expansion for Optimization of Heterologous Protein Secretion and Surface Display in Saccharomyces cerevisiae
ACS Synthethic Biology 2024 13, 1246-1258.
DOI: 10.1021/acssynbio.3c00743
J. H. Bae, S. H. Yun, M. J. Kim, H. J. Kim, B. H. Sung, S. I. Kim, et al.
Secretome-based screening of fusion partners and their application in recombinant protein secretion in Saccharomyces cerevisiae
Appl Microbiol Biotechnol 2022 Vol. 106 Issue 2 Pages 663-673
DOI: 10.1007/s00253-021-11750-9

## Sheet: pYSD Toolkit 2.0 Addgene
Plasmids forming the MoClo Yeast Secretion Display (YSD) Toolkit 2.0 that will be made available through Addgene.org
Kit # pending		https://www.addgene.org/Paul_Young/
Plasmid Name	Plasmid Description	Vector Backbone	YTK Plasmid Level	YTK/YSD Part Type	E.coli Origin	E.coli Marker	Yeast Origin	Yeast Marker	Reference
Part Plasmids MoClo YSD toolkit 2.0
pYSD045	pYTK001 + Pir2 anchor-linker-HA Tag (Part 3a')	pYTK001	0	3a'	ColE1	Cam	-	-	Juric et al. (2026)
pYSD046	pYTK001 + Pir2 anchor-linker-2xFLAG Tag (Part 3a')	pYTK001	0	3a'	ColE1	Cam	-	-	Juric et al. (2026)
pYSD047	pYTK001 + Pir2 anchor-linker-MYC Tag (Part 3a')	pYTK001	0	3a'	ColE1	Cam	-	-	Juric et al. (2026)
pYSD051	pYTK001 + Aga2-(NoTag)-linker (Part 3a')	pYTK001	0	3a'	ColE1	Cam	-	-	Juric et al. (2026)
pYSD052	pYTK001 + HA Tag-Aga2-linker (Part 3a')	pYTK001	0	3a'	ColE1	Cam	-	-	Juric et al. (2026)
pYSD053	pYTK001 + 2xFLAG-Tag-Aga2-linker (Part 3a')	pYTK001	0	3a'	ColE1	Cam	-	-	Juric et al. (2026)
pYSD054	pYTK001 + MYC Tag-Aga2-linker (Part 3a')	pYTK001	0	3a'	ColE1	Cam	-	-	Juric et al. (2026)
pYSD055	pYTK001 + Aga2-(NoTag)-linker (Part 3a)	pYTK001	0	3a	ColE1	Cam	-	-	Juric et al. (2026)
pYSD056	pYTK001 + HA Tag-Aga2-linker (Part 3a)	pYTK001	0	3a	ColE1	Cam	-	-	Juric et al. (2026)
pYSD057	pYTK001 + 2xFLAG-Tag-Aga2-linker (Part 3a)	pYTK001	0	3a	ColE1	Cam	-	-	Juric et al. (2026)
pYSD058	pYTK001 + MYC Tag-Aga2-linker (Part 3a)	pYTK001	0	3a	ColE1	Cam	-	-	Juric et al. (2026)
pYSD068	pYTK001 + Anti-HAtag Frankenbody (Part 3b')	pYTK001	0	3b'	ColE1	Cam	-	-	Juric et al. (2026)
pYSD069	pYTK001 + Anti-GFP Nanobody (no HA tag) (Part 3b')	pYTK001	0	3b'	ColE1	Cam	-	-	Juric et al. (2026)
pYSD070	pYTK001 + Protein A ZZ domain (Part 3b')	pYTK001	0	3b'	ColE1	Cam	-	-	Juric et al. (2026)
pYSD078	pYTK001 + GFP DropOut (Part 3)	pYTK001	0	3	ColE1	Cam	-	-	Juric et al. (2026)
pYSD086	pYTK001 + 2xFLAG-tagged SED1p display anchor (Part 4a)	pYTK001	0	4a	ColE1	Cam	-	-	Juric et al. (2026)
pYSD087	pYTK001 + MYC-tagged SED1p display anchor (Part 4a)	pYTK001	0	4a	ColE1	Cam	-	-	Juric et al. (2026)
pYSD088	pYTK001 + 2xFLAGtagged AGA2p display anchor (Part 4a)	pYTK001	0	4a	ColE1	Cam	-	-	Juric et al. (2026)
pYSD089	pYTK001 + 2xFLAG-tagged 649 stalk display anchor (Part 4a)	pYTK001	0	4a	ColE1	Cam	-	-	Juric et al. (2026)
pYSD090	pYTK001 + MYC-tagged 649 stalk display anchor (Part 4a)	pYTK001	0	4a	ColE1	Cam	-	-	Juric et al. (2026)
pYSD091	pYTK001 + HA-tagged Aga1 del N181aa display anchor (Part 4a)	pYTK001	0	4a	ColE1	Cam	-	-	Juric et al. (2026)
pYSD092	pYTK001 + 2xFLAG-tagged Aga1 del N181aa display anchor (Part 4a)	pYTK001	0	4a	ColE1	Cam	-	-	Juric et al. (2026)
pYSD093	pYTK001 + MYC-tagged Aga1 del N181aa disp anchorlay (Part 4a)	pYTK001	0	4a	ColE1	Cam	-	-	Juric et al. (2026)
pYSD094	pYTK001 + GFP11-M3-His6-tag (Part 4a) Fluoresence Complementation	pYTK001	0	4a	ColE1	Cam	-	-	Juric et al. (2026)
pYSD095	pYTK001 + GFP11-M3 (Part 4a) Fluoresence Complementation	pYTK001	0	4a	ColE1	Cam	-	-	Juric et al. (2026)
pYSD503	pYTK001 + ERV29	pYTK001	0	3	ColE1	Cam	-	-	Juric et al. (2026)
pYSD504	pYTK001 + ERJ5	pYTK001	0	3	ColE1	Cam	-	-	Juric et al. (2026)
pYSD505	pYTK001 + ERO1	pYTK001	0	3	ColE1	Cam	-	-	Juric et al. (2026)
pYSD506	pYTK001 + HAC1	pYTK001	0	3	ColE1	Cam	-	-	Juric et al. (2026)
pYSD507	pYTK001 + MSN4	pYTK001	0	3	ColE1	Cam	-	-	Juric et al. (2026)
pYSD508	pYTK001 + PDI1	pYTK001	0	3	ColE1	Cam	-	-	Juric et al. (2026)
pYSD509	pYTK001 + SEB1	pYTK001	0	3	ColE1	Cam	-	-	Juric et al. (2026)
pYSD510	pYTK001 + SIL1	pYTK001	0	3	ColE1	Cam	-	-	Juric et al. (2026)
pYSD511	pYTK001 + SSO1	pYTK001	0	3	ColE1	Cam	-	-	Juric et al. (2026)
pYSD512	pYTK001 + SSO2	pYTK001	0	3	ColE1	Cam	-	-	Juric et al. (2026)
pYSD513	pYTK001 + ERV2	pYTK001	0	3	ColE1	Cam	-	-	Juric et al. (2026)
pYSD514	pYTK001 + Sec65	pYTK001	0	3	ColE1	Cam	-	-	Juric et al. (2026)
pYSD515	pYTK001 + SRP14	pYTK001	0	3	ColE1	Cam	-	-	Juric et al. (2026)
pYSD516	pYTK001 + SWA2	pYTK001	0	3	ColE1	Cam	-	-	Juric et al. (2026)
pYSD517	pYTK001 + COG5	pYTK001	0	3	ColE1	Cam	-	-	Juric et al. (2026)
pYSD518	pYTK001 + SSA1	pYTK001	0	3	ColE1	Cam	-	-	Juric et al. (2026)
pYSD519	pYTK001 + SRP54	pYTK001	0	3	ColE1	Cam	-	-	Juric et al. (2026)
pYSD520	pYTK001 + MNS1	pYTK001	0	3	ColE1	Cam	-	-	Juric et al. (2026)
pYSD521	pYTK001 + SEC4	pYTK001	0	3	ColE1	Cam	-	-	Juric et al. (2026)
pYSD522	pYTK001 + CWH41	pYTK001	0	3	ColE1	Cam	-	-	Juric et al. (2026)
pYSD523	pYTK001 + SEC16	pYTK001	0	3	ColE1	Cam	-	-	Juric et al. (2026)
pYSD524	pYTK001 + CYS4	pYTK001	0	3	ColE1	Cam	-	-	Juric et al. (2026)
pYSD525	pYTK001 + SED5	pYTK001	0	3	ColE1	Cam	-	-	Juric et al. (2026)
pYSD526	pYTK001 + JEM1	pYTK001	0	3	ColE1	Cam	-	-	Juric et al. (2026)
pYSD703	pYTK001 + MHETase (Part 3b')	pYTK001	0	3b'	ColE1	Cam	-	-	Juric et al. (2026)
pYSD704	pYTK001 + HFB1 (Part 3b')	pYTK001	0	3b'	ColE1	Cam	-	-	Juric et al. (2026)
pYSD861	pYTK001 + Anti-ALFAtag_nanobody	pYTK001	0	3b'	ColE1	Cam	-	-	Juric et al. (2026)
pYSD862	pYTK001 + Anti-mCherry_nanobody_LaM-4	pYTK001	0	3b'	ColE1	Cam	-	-	Juric et al. (2026)
pYSD890	pYTK001 + Met15 yeast selectable marker (Part 6)	pYTK001	0	6	ColE1	Cam	-	MET15	Juric et al. (2026)
GFP Drop Out Plasmids MoClo YSD toolkit 2.0
pYSD097	pYSD-GFP Dropout Vector [ConLS + 234 GFP Dropout + ConR1 + URA3 + CEN6/ARS4 + AmpR-CoIE1]	pYTK083	-	GFP D/O	ColE1	Amp	-	-	Juric et al. (2026)
pYSD098	pYSD-GFP Dropout Vector [ConL2 + 234 GFP Dropout + ConRE + HIS3 + CEN6/ARS4 + AmpR-CoIE1]	pYTK083	-	GFP D/O	ColE1	Amp	-	-	Juric et al. (2026)
pYSD891	ConL1 + pTEF1 + Part3 GFPD/O + 2xFLAG tagged 649 stalk display anchor + tTHDH1 + ConR2 + LEU2 + CEN6/ARS4 + AmpR-ColE1	pYTK083	-	GFP D/O	ColE1	Amp	CEN6/ARS4	LEU2	Juric et al. (2026)
pYSD892	ConL1 + pTEF1 + Part3 GFPD/O + 2xFLAG-tagged Aga1 del N181aa display anchor + tTHDH1 + ConR2 + HIS3 + CEN6/ARS4 + AmpR-ColE1	pYTK083	-	GFP D/O	ColE1	Amp	CEN6/ARS4	HIS3	Juric et al. (2026)
pYSD893	ConL1 + pTEF1 + Part3 GFPD/O + 2xFLAG tagged SED1 display anchor + tTHDH1 + ConR2 + URA3 + CEN6/ARS4 + AmpR-ColE1	pYTK083	-	GFP D/O	ColE1	Amp	CEN6/ARS4	URA3	Juric et al. (2026)
pYSD894	ConL1 + pTEF1 + Part3 GFPD/O + 2xFLAG tagged N-term Aga2 display anchor + tTHDH1 + ConR2 + MET15 + CEN6/ARS4 + AmpR-ColE1	pYTK083	-	GFP D/O	ColE1	Amp	CEN6/ARS4	MET15	Juric et al. (2026)
Yeast Expression Plasmids MoClo YSD toolkit 2.0
pYSD274	pTEF1 + AGA2 pre-SP + mRuby2 + GFP11-M3-His6-tag + tTDH1	pYSD099	1	-	ColE1	Amp	CEN6/ARS4	LEU2	Juric et al. (2026)
pYSD281	pTEF1 + SUC2 pre-SP + Invertase + GFP11-M3-His6-tag + tTDH1	pYSD099	1	-	ColE1	Amp	CEN6/ARS4	LEU2	Juric et al. (2026)
pYSD288	pGAL1 [inducible] + Aga1p + tENO2 – KanR	pYTK083	1	-	ColE1	Amp	CEN6/ARS4	KanR	Juric et al. (2026)
pYSD291	pPGK1 + Aga1p + tENO2 – KanR	pYTK083	1	-	ColE1	Amp	CEN6/ARS4	KanR	Juric et al. (2026)
pYSD292	pPGK1 + Aga1p + tENO2 – HygR	pYTK083	1	-	ColE1	Amp	CEN6/ARS4	HygR	Juric et al. (2026)
pYSD293	pPGK1 + Aga1p + tENO2 – ZeoR	pYTK083	1	-	ColE1	Amp	CEN6/ARS4	ZeoR	Juric et al. (2026)
pYSD294	pTDH3 [v. strong] + Aga1p + tENO2 – HIS3	pYTK083	1	-	ColE1	Amp	CEN6/ARS4	His3	Juric et al. (2026)
pYSD295	pRPL18B [medium] + Aga1p + tENO2 – HIS3	pYTK083	1	-	ColE1	Amp	CEN6/ARS4	His3	Juric et al. (2026)
pYSD297	pPGK1 + Aga1p + tENO2 -URA3	pYSD097	1	-	ColE1	Amp	CEN6/ARS4	URA3	Juric et al. (2026)
pYSD299	pPGK1 + Aga1p + tENO2 -LEU2	pYSD099	1	-	ColE1	Amp	CEN6/ARS4	LEU2	Juric et al. (2026)
pYSD301	pTEF1 + AGA2 pre-SP + Anti GFP Nanobody + Linker-HA-TEV-Aga2p + tTDH1	pYSD099	1	-	ColE1	Amp	CEN6/ARS4	LEU2	Juric et al. (2026)
pYSD310	pTEF1 + MFalpha1 PrePro-app8 SP + Anti GFP Nanobody + Linker-HA-TEV-649-stalk + tTDH1	pYSD099	1	-	ColE1	Amp	CEN6/ARS4	LEU2	Juric et al. (2026)
pYSD311	pTEF1 + AGA2 pre-SP + mRUBY2 + Linker-HA-TEV-Aga2p + tTDH1	pYSD099	1	-	ColE1	Amp	CEN6/ARS4	LEU2	Juric et al. (2026)
pYSD315	pTEF1 + AGA2 pre-SP + mRUBY2 + Linker-HA-TEV-649-stalk + tTDH1	pYSD099	1	-	ColE1	Amp	CEN6/ARS4	LEU2	Juric et al. (2026)
pYSD316	pTEF1 + MFalpha1 PrePro-app8 SP + Anti GFP Nanobody + Linker-HA-Aga1 del N181aa + tTDH1	pYSD099	1	-	ColE1	Amp	CEN6/ARS4	LEU2	Juric et al. (2026)
pYSD319	pTEF1 + Aga2 SP + mRuby2 + Linker-HA-Aga1 del N181aa + tTDH1	pYSD099	1	-	ColE1	Amp	CEN6/ARS4	LEU2	Juric et al. (2026)
pYSD322	pTEF1 + MFalpha1 PrePro-app8 SP + Anti HA Frankenbody + Linker-MYC-TEV-649-stalk + tTDH1	pYSD099	1	-	ColE1	Amp	CEN6/ARS4	LEU2	Juric et al. (2026)
pYSD325	pTEF1 + MFalpha1 PrePro-app8 SP + Protein A ZZ domain + Linker-HA-tag-TEV-649-stalk + tTDH1	pYSD099	1	-	ColE1	Amp	CEN6/ARS4	LEU2	Juric et al. (2026)
pYSD326	pTEF1 + OST1-Pre-MFalpha1Pro SP + Protein A ZZ domain + Linker-HA-tag-TEV-649-stalk + tTDH1	pYSD099	1	-	ColE1	Amp	CEN6/ARS4	LEU2	Juric et al. (2026)
pYSD328	pTEF1 + AGA2 SP + ALFAtag_nanobody + Linker-HA-tag-TEV-649-stalk + tTDH1	pYSD099	1	-	ColE1	Amp	CEN6/ARS4	LEU2	Juric et al. (2026)
pYSD329	pTEF1 + AGA2 SP + mCherry_nanobody_LaM-4 + Linker-HA-tag-TEV-649-stalk + tTDH1	pYSD099	1	-	ColE1	Amp	CEN6/ARS4	LEU2	Juric et al. (2026)
pYSD332	pTEF1 + Aga2-Cterm HA-Tag + antiGFP-Nb + tTDH1	pYSD099	1	-	ColE1	Amp	CEN6/ARS4	LEU2	Juric et al. (2026)
pYSD335	pTEF1 + Aga2-Cterm HA-Tag + mRuby2 + tTDH1	pYSD099	1	-	ColE1	Amp	CEN6/ARS4	LEU2	Juric et al. (2026)
pYSD344	pTEF1 + Aga2-Cterm 2xFLAG-Tag + Protein A ZZ domain + tTDH1	pYSD099	1	-	ColE1	Amp	CEN6/ARS4	LEU2	Juric et al. (2026)
pYSD353	pTEF1 + MFalpha1 PrePro-app8 SP + Anti GFP Nanobody + Linker-FLAG-TEV-649-stalk + tTDH1	pYSD099	1	-	ColE1	Amp	CEN6/ARS4	LEU2	Juric et al. (2026)
pYSD354	pTEF1 + MFalpha1 PrePro-app8 SP + Anti GFP Nanobody + Linker-MYC-TEV-649-stalk + tTDH1	pYSD099	1	-	ColE1	Amp	CEN6/ARS4	LEU2	Juric et al. (2026)
pYSD371	pTEF1 + AGA2 SP + ALFAtag_nanobody + Linker-FLAG-tag-TEV-649-stalk + tTDH1	pYSD099	1	-	ColE1	Amp	CEN6/ARS4	LEU2	Juric et al. (2026)
pYSD373	pTEF1 + AGA2 SP + mCherry_nanobody_LaM-4 + Linker-FLAG-tag-TEV-649-stalk + tTDH1	pYSD099	1	-	ColE1	Amp	CEN6/ARS4	LEU2	Juric et al. (2026)
pYSD726	pTEF1 + OST1 SP + LCC-ICCG + Linker-FLAG-TEV-Sed1p + tTDH1	pYSD099	1	-	ColE1	Amp	CEN6/ARS4	LEU2	Juric et al. (2026)
pYSD728	pTEF1 + OST1 SP + LCC-WT + Linker-FLAG-TEV-Sed1p + tTDH1	pYSD099	1	-	ColE1	Amp	CEN6/ARS4	LEU2	Juric et al. (2026)
pYSD731	pPGK1 + AGA2 pre-SP + MHETase + Linker-HA-TEV-649-stalk + tPGK1	pYSD097	1	-	ColE1	Amp	CEN6/ARS4	URA3	Juric et al. (2026)
pYSD741	pTEF2 + MFalpha1 PrePro-app8 SP + HFB1 + Linker-Myc-TEV-649-stalk + tENO2	pYSD098	1	-	ColE1	Amp	CEN6/ARS4	HIS3	Juric et al. (2026)
Bacterial Expression Plasmids MoClo YSD toolkit 2.0
pET24-His6 GFP1-10	T7 promoter + His6 GFP1-10 in pET24 plasmid for bacterial expression	pET24d	-	-	pBR322	Kan	-	-	Juric et al. (2026)
pET24-His6 HA mCherry	T7 promoter + His6 HA mCherry in pET24 plasmid for bacterial expression	pET24d	-	-	pBR322	Kan	-	-	Juric et al. (2026)
pET24-His6 HA mCherry ALFA-tag	T7 promoter + His6 HA mCherry ALFA-tag in pET24 plasmid for bacterial expression	pET24d	-	-	pBR322	Kan	-	-	Juric et al. (2026)
pET24d- ALFA-tag EGFP HA HA His6	T7 promoter + ALFA-tag EGFP HA His6 in pET24 plasmid for bacterial expression	pET24d	-	-	pBR322	Kan	-	-	Juric et al. (2026)
										96
Notes:
pYSD078 is a Type 3 GFP Dropout part that can be used to assemble Part 3GFP dropout vector backbones.
pYSD097, -098, -099 are Part 234GFP dropout vector backbones used in the assembly of yeast expression vectors.
pYSD890 is a Type 6 part encoding MET15 with its own promoter and terminator sequences that can serve as an additional yeast selectable marker in strains such as BY4741.
pYSD891-894 are Part 3 GFP dropout vector backbones that contain the coding sequences for the FLAG-tagged versions of the 649 stalk, Aga1 delN181, SED1 and Aga2 N-term anchors linked with the LEU2, HIS3, URA3 and MET15 yeast selectable markers respectively. They can be used to simplify assembly of signal peptide(s) and a protein of interest (as Type 3a' and 3b' parts) with an anchor protein. They…
