# Supplementary material for: Yeast MoClo Secretion and Surface Display Toolkit 2.0: Improvements and Applications for Analysis of protein–protein Interactions and Whole-Cell Biocatalysis
Source: ACS Synth Biol. 2026 Apr 23;15(5):2032–53. doi: 10.1021/acssynbio.6c00085 (PMC13185157; doi:10.1021/acssynbio.6c00085)
Supplement: Supplementary file 3 [file sb6c00085_si_003.zip]

Archive with 163 entries (163 files):
- pET24-His6-GFP1-10.gb
- pET24-His6-HAtag-mCherry.gb
- pET24-His6-HAtag-mCherry-ALFAtag.gb
- pET24d-ALFAtag-EGFP-HAtag-His6.gb
- pYSD001.gb
- pYSD002.gb
- pYSD003.gb
- pYSD004.gb
- pYSD005.gb
- pYSD006.gb
- pYSD007.gb
- pYSD008.gb
- pYSD009.gb
- pYSD021.gb
- pYSD022.gb
- pYSD023.gb
- pYSD024.gb
- pYSD041.gb
- pYSD042.gb
- pYSD043.gb
- pYSD044.gb
- pYSD045 Pir2 (HSP150)-LinkerHAtag-TEV in pYTK001.gb
- pYSD046  Pir2 (HSP150)-LinkerFLAG-TEV in pYTK001.gb
- pYSD047  Pir2 (HSP150)-LinkerMYC-TEV in pYTK001.gb
- pYSD051  pYTK001-Aga2 NoTag Cterm link Part3a.gb
- pYSD052  Aga2-SP HAtag Aga2- Cterm link Part 3a in pYTK001.gb
- pYSD053  Aga2-SP FLAGtag Aga2- Cterm link Part 3a in pYTK001.gb
- pYSD054  Aga2-SP MYC-tag Aga2- Cterm link Part 3a in pYTK001.gb
- pYSD055  Aga2 NoTag Cterm fusion Part 3a in pYTK001.gb
- pYSD056  Aga2-SP HAtag Aga2- Cterm link Part 3a in pYTK001.gb
- pYSD057  Aga2-SP FLAGtag Aga2- Cterm link Part 3a in pYTK001.gb
- pYSD058  Aga2-SP MYC-tag Aga2- Cterm link Part 3a in pYTK001.gb
- pYSD061.gb
- pYSD062  Anti GFP Nb (with C-term HA tag) in pYTK001.gb
- pYSD063.gb
- pYSD068  antiHA-Frakenbody-15F11-in pYTK001.gb
- pYSD069  anti-GFP Nb (no HA tag) in pYTK001.gb
- pYSD070  Protein A ZZ domain in pYTK001.gb
- pYSD078  pYTK001 plus GFP-DropOut Type 3 Part.gb
- pYSD080.gb
- pYSD081.gb
- pYSD082.gb
- pYSD083.gb
- pYSD084.gb
- pYSD085.gb
- pYSD086  Linker-FLAG-TEV-SED1 anchor Part 4a in pYTK001.gb
- pYSD087  Linker-Myc-TEV-SED1 anchor Part 4a in pYTK001.gb
- pYSD088  pYTK001 plus LinkerTEV site 2xFLAG-Aga2 no Sig Pep.gb
- pYSD089  Linker-FLAG-TEV-649-stalk anchor Part 4a in pYTK001.gb
- pYSD090  Linker-Myc-TEV-649-stalk anchor Part 4a in pYTK001.gb
- pYSD091  HAtag-Link-Aga1-del-N181AA in pYTK001.gb
- pYSD092  FLAG-link-Aga1-del-N181AA in pYTK001.gb
- pYSD093  MYC-link-Aga1-del-N181AA in pYTK001.gb
- pYSD094  GGGS-LINK-GFP11-M3-His6-Part4a in pYTK001.gb
- pYSD095  GGGS-LINK-GFP11-M3-Part4a in pYTK001.gb
- pYSD097  URA3 GFP Dropout Vector (Part 1 ConLS Part 234 GFP Dropout Part 5 ConR1 Part 6 URA3 Part 7 CEN6ARS4 Part8 AmpR CoIE1).gb
- pYSD098  HIS3 GFP Dropout Vector (Part 1 ConL2 Part 234 GFP Dropout Part 5 ConRE Part 6 HIS3 Part 7 CEN6ARS4 Part8 AmpR CoIE1)).gb
- pYSD099.gb
- pYSD100.gb
- pYSD101.gb
- pYSD113.gb
- pYSD140.gb
- pYSD141.gb
- pYSD153.gb
- pYSD274  AGA2-SP mRuby2 GFP11-M3-His6  pYSD099-pYTK013-pYSD001-pYSD063-pYSD094-pYTK066.gb
- pYSD275  CRH1-SP mRuby2 GFP11-M3-His6   pYSD099-pYTK013-pYSD002-pYSD063-pYSD094-pYTK066.gb
- pYSD276  ECM14-SP mRuby2 GFP11-M3-His6   pYSD099-pYTK013-pYSD003-pYSD063-pYSD094-pYTK066.gb
- pYSD281  SUC2-SP Invertase GFP11-M3-His6-tag  pYSD099-pYTK013-pYSD004-pYSD061-pYSD094-pYTK066.gb
- pYSD288  pYTK002-pYTK030-pYSD080-pYTK055-pYTK067-pYTK077-pYTK081-pYTK083.gb
- pYSD291  pYTK002-pYTK011-pYSD080-pYTK055-pYTK067-pYTK077-pYTK081-pYTK083.gb
- pYSD292  pYTK002-pYTK011-pYSD080-pYTK055-pYTK067-pYTK079-pYTK081-pYTK083.gb
- pYSD293  pYTK002-pYTK011-pYSD080-pYTK055-pYTK067-pYTK080-pYTK081-pYTK083.gb
- pYSD294  pYTK002-pYTK009-pYSD080-pYTK055-pYTK067-pYTK076-pYTK081-pYTK083.gb
- pYSD295  pYTK002-pYTK017-pYSD080-pYTK055-pYTK067-pYTK076-pYTK081-pYTK083.gb
- pYSD297  pYSD097 URA3 GFP DO -pYTK011-pYSD080Aga1-pYTK055.gb
- pYSD299  pYSD099 LEU2 GFP DO -pYTK011-pYSD080Aga1-pYTK055.gb
- pYSD300.gb
- pYSD301.gb
- pYSD303.gb
- pYSD305.gb
- pYSD307.gb
- pYSD309.gb
- pYSD310  MFapp8 SP  Anti GFP Nanobody-HA  HA-649-stalk  pYSD099  pYTK013  pYSD021 pYSD062 pYSD085 pYTK066.gb
- pYSD311.gb
- pYSD312.gb
- pYSD313.gb
- pYSD313(1).gb
- pYSD313(2).gb
- pYSD315  AGA2 pre-SP  mRUBY2  HA-649-stalk  pYSD099  pYTK013  pYSD001  pYSD063  pYSD085 pYTK066.gb
- pYSD316  antiGFP Nb HA Aga1-del-N181AA.gb
- pYSD317  anti-GFP Nb FLAG Aga1-del-N181AA.gb
- pYSD318  antiGFP Nb MYC-Aga1-del-N181AA.gb
- pYSD319  mRuby HAtag-Aga1-del-N181AA anchor.gb
- pYSD322  MFapp8-SP antiHA-Frakenbody-15F11-Linker-Myc-TEV-649-stalk  pYSD099-pYTK013-pYSD021-pYSD068 -pYTK066.gb
- pYSD323  AGA2 SPProtein A ZZ domainHA-tag-649-stalk  pYSD099-pYTK013-pYSD001-pYSD070-pYSD085-pYTK066.gb
- pYSD324  KSH1 SPProtein A ZZ domainHA-tag-649-stalk  pYSD099-pYTK013-pYSD005-pYSD070-pYSD085-pYTK066.gb
- pYSD325  MFapp8 SPProtein A ZZ domainHA-tag-649-stalk  pYSD099-pYTK013-pYSD021-pYSD070-pYSD085-pYTK066.gb
- pYSD326  OST1-MFa1 SPProtein A ZZ domainHA-tag-649-stalk  pYSD099-pYTK013-pYSD023-pYSD070-pYSD085-pYTK066.gb
- pYSD327  AGA2 SP  Protein A ZZ domain  HA-delN181-Aga1  pYSD099-pYTK013-pYSD001-pYSD070-pYSD091-pYTK066.gb
- pYSD328  pYSD099-pYTK013-pYSD001-pYSD861-ALFAtag_Nb-pYSD085-pYTK066.gb
- pYSD329  pYSD099-pYTK013-pYSD001-pYSD862-mCherry_LaM-4 Nb-pYSD085-pYTK066.gb
- pYSD331  Aga2-NoTag-Cterm antiGFP-Nb  pYSD099-pYTK013-pYSD051-pYSD062-pYTK056.gb
- pYSD332  Aga2-HATag-Cterm antiGFP-Nb pYSD099-pYTK013-pYSD052-pYSD062-pYTK056.gb
- pYSD333  Aga2-FLAGTag-Cterm antiGFP-Nb pYSD099-pYTK013-pYSD053-pYSD062-pYTK056.gb
- pYSD334  Aga2-MYC-Tag-Cterm antiGFP-Nb pYSD099-pYTK013-pYSD054-pYSD062-pYTK056.gb
- pYSD335  Aga2-HA-Tag-Cterm mRuby2 pYSD099-pYTK013-pYSD052-pYSD063-pYTK056.gb
- pYSD339  Aga2-NoTag-Cterm antiGFP-Nb 3xFLAG-His6  pYSD099-pYTK013-pYSD051-pYSD062-pYTK060-pYTK066.gb
- pYSD341  Aga2-FLAGtag Cterm Erbin PDZ binding motif  pYSD099-pYTK013-pYSD053-dsOligo-pYTK056.gb
- pYSD342 Aga2-FLAGtag Cterm Liprin PDZ binding motif  pYSD099-pYTK013-pYSD053-dsOligo-pYTK056.gb
- pYSD344  pYSD099pYTK013pYSD053 ( Aga2-SP FLAGtag Aga2- Cterm link Part 3a ) pYSD070 ( Protein A ZZ domain)  pYTK056.gb
- pYSD353  MFapp8-SP-anti-GFP Nb (no HA) FLAG 649stalk  pYSD099-pYTK013-pYSD021-pYSD069-pYSD089-pYTK066.gb
- pYSD354  MFapp8-SP-anti-GFP Nb (no HA) MYC 649stalk  pYSD099-pYTK013-pYSD021-pYSD069-pYSD090-pYTK066.gb
- pYSD355  pYSD099-pYTK013-pYSD021-pYSD069  anti-GFP Nb no HA tag 1-pYSD088  LinkerTEV site 2xFLAG-Aga2 no Sig Pep-pYTK066.gb
- pYSD361  PIR2-Linker-HA-tag anti-GFPNb(noHA tag) pYSD099-pYTK013-pYSD045 -pYSD069-pYTK056.gb
- pYSD362 PIR2-Linker-2xFLAG-tag anti-GFPNb (withHA tag)  pYSD099-pYTK013-pYSD046-pYSD062-pYTK056.gb
- pYSD363  PIR2-Linker-MYC-tag anti-GFPNb(withHA tag) pYSD099-pYTK013-pYSD047 -pYSD062-pYTK056.gb
- pYSD371  pYSD099-pYTK013-pYSD001-pYSD861-ALFAtag_Nb pYSD089 (FLAG-649-stalk)-pYTK066.gb
- pYSD373  pYSD099-pYTK013-pYSD001-pYSD862-mCherry_Nb_LaM-4-pYSD089-(FLAG-649-stalk)-pYTK066.gb
- pYSD503_ERV29 in pYTK001.gb
- pYSD504_ERJ5-NM_001180006 in pYTK001.gb
- pYSD505_ERO1-NM_001182493 in pYTK001.gb
- pYSD506_HAC1-NM_001179935 in pYTK001.gb
- pYSD507_MSN4-NM_001179628  in pYTK001.gb
- pYSD508_PDI1_NM_001178688  in pYTK001.gb
- pYSD509_SEB-1-NM_001180032  in pYTK001.gb
- pYSD510_SIL1-NM_001183285  in pYTK001.gb
- pYSD511_SSO1-NM_001184046 in pYTK001.gb
- pYSD512_SSO2_NM_001182689 in pYTK001.gb
- pYSD513_ERV2_NM_001184134 in pYTK001.gb
- pYSD514_SEC65_NM_001182467 in pYTK001.gb
- pYSD515_SRP14_NM_001180151 in pYTK001.gb
- pYSD516_SWA2_NM_001180628 in pYTK001.gb
- pYSD517_COG5_NM_001180892 in pYTK001.gb
- pYSD518_SSA1_NM_001178151 IN PYTK001.gb
- pYSD519_SRP54_NM_001184185 in pYTK001.gb
- pYSD520_Mns1 in  pYTK001.gb
- pYSD521_SEC4 NM_001179961 in pYTK001.gb
- pYSD522_CWH41_NM_001180892 in pYTK001.gb
- pYSD523_SEC16_NM_001183899 in pYTK001.gb
- pYSD524 CYS4_NM_001181284 in pYTK001.gb
- pYSD525 SED5_NM_001181913  in pYTK001.gb
- pYSD526 JEM1_NM_001181506  in pYTK001.gb
- pYSD703  MHETase in pYTK001 Part 3b.gb
- pYSD704  HFB1 in pYTK001 part 3b.gb
- pYSD726  OST1 SP LCC-ICCG Link-FLAG-TEV-SED1 Anchor.gb
- pYSD728  OST1 SP LCC-WT Link-FLAG-TEV-SED1 Anchor.gb
- pYSD731  AGA2SP MHETase Link-HA-TEV-649 Anchor.gb
- pYSD733  MFapp8 SP MHETase Link-HA-TEV-649 Anchor.gb
- pYSD735 (pTEF2 MFapp8 HFB1 Link-HA-TEV-CWP2 tENO2).gb
- pYSD737 (pTEF2 MFapp8 HFB1 Link-HA-TEV-649 tENO2).gb
- pYSD739 (pTEF2 MFapp8 HFB1 Link-HA-TEV-TIP1 tENO2).gb
- pYSD741  MFapp8 SP HFB1 Link-Myc-TEV-649 stalk Anchor.gb
- pYSD743 pYSD098  HIS3 GFP DO-pYTK014-pYSD021-pYSD704  HFB1 -pYSD083HAtag-SED1anchor-pYTK065.gb
- pYSD744 pYSD098  HIS3 GFP DO-pYTK014-pYSD021-pYSD704  HFB1 pYSD091-HAtag-Link-Aga1-del-N181AA pYTK065.gb
- pYSD745 pYSD098  HIS3 GFP DO  pYTK014-pYSD021-pYSD704HFB1 pYSD081HA-Aga2 Nterm Anchor-pYTK065.gb
- pYSD746 pYSD098  HIS3 GFP DO  pYTK014-pYSD052  Aga2-SP HAtag Aga2- Cterm-pYSD704  HFB1 -pYTK055.gb
- pYSD861  ALFAtag_nanobody in pYTK001.gb
- pYSD862  mCherry_nanobody_LaM-4 in pYTK001.gb
- pYSD890  pYTK001- plus Met15-yeast Sel Marker as Type 6 Part.gb
- pYSD891  pYTK083-pYTK003-pYTK013-pYSD078  GFP-DropOut Type 3-pYSD089  Linker-FLAG-TEV-649-stalk anchor-pYTK066-pYTK068-pYTK075-pYTK081.gb
- pYSD892  pYTK083-pYTK003-pYTK013-pYSD078  GFP-DropOut Type 3 P-pYSD092-FLAG-Aga1-del-N181AA-pYTK066-pYTK068-pYTK076-pYTK081.gb
- pYSD893  pYTK083-pYTK003-pYTK013-pYSD078 GFP-DropOut Type 3-pYSD086  FLAG-SED1 anchor-pYTK066-pYTK068-pYTK074-pYTK081.gb
- pYSD894  pYTK083-pYTK003-pYTK013-pYSD078  GFP-DropOut Type 3-pYSD088  2xFLAG-Aga2 no Sig Pep-pYTK066-pYTK068-pYSD890   Met15-Sel Marker-pYTK081.gb
