# Supplementary material for: Yeast MoClo Secretion and Surface Display Toolkit 2.0: Improvements and Applications for Analysis of protein–protein Interactions and Whole-Cell Biocatalysis
Source: ACS Synth Biol. 2026 Apr 23;15(5):2032–53. doi: 10.1021/acssynbio.6c00085 (PMC13185157; doi:10.1021/acssynbio.6c00085)
Supplement: Supplementary file 3 [file sb6c00085_si_003.zip › pYSD003.gb]

LOCUS       pYSD003                 1734 bp ds-DNA     circular     02-FEB-2026
DEFINITION  .
ACCESSION   <unknown id>
VERSION     <unknown id>
COMMENT     Encodes  S.cerevisiae ECM14 pre- signal peptide as a Type 3a’ part
            to be used in the yeast secretion/display (YSD) extension of the
            MoClo yeast toolkit (YTK) Vector backbone is the Yeast MoClo
            toolkit entry vector pYTK001
FEATURES             Location/Qualifiers
     CDS             11..85
                     /label="ECM14 pre- SP"
                     /ApEinfo_revcolor="#84b0dc"
                     /ApEinfo_fwdcolor="#84b0dc"
                     /translation="MMLHMNSLWGCFLFVLLAVTGAVHA"
     misc_feature    14..85
                     /label="ECM14 pre- Signal Sequence"
                     /ApEinfo_revcolor="#85dae9"
                     /ApEinfo_fwdcolor="#85dae9"
     CDS             14..85
                     /ApEinfo_revcolor="#84b0dc"
                     /ApEinfo_fwdcolor="#84b0dc"
                     /translation="MLHMNSLWGCFLFVLLAVTGAVHA"
     misc_feature    80..85
                     /label="QG to HA change due to overhang"
                     /ApEinfo_revcolor="#ffef86"
                     /ApEinfo_fwdcolor="#ffef86"
     misc_feature    complement(95..203)
                     /label="CamR Terminator"
                     /ApEinfo_revcolor="#84b0dc"
                     /ApEinfo_fwdcolor="#84b0dc"
                     /ApEinfo_graphicformat="arrow_data {{0 1 2 0 0 -1} {} 0}width 5 offset 0"
     CDS             complement(204..863)
                     /label="CamR"
                     /ApEinfo_revcolor="#0000ff"
                     /ApEinfo_fwdcolor="#0000ff"
                     /ApEinfo_graphicformat="arrow_data {{0 1 2 0 0 -1} {} 0}width 5 offset 0"
                     /translation="MEKKITGYTTVDISQWHRKEHFEAFQSVAQCTYNQTVQLDITAFLKTVKKNKHKFYPAFIHILARLMNAHPEFRMAMKDGELVIWDSVHPCYTVFHEQTETFSSLWSEYHDDFRQFLHIYSQDVACYGENLAYFPKGFIENMFFVSANPWVSFTSFDLNVANMDNFFAPVFTMGKYYTQGDKVLMPLAIQVHHAVCDGFHVGRMLNELQQYCDEWQGGA*"
     promoter        complement(864..968)
                     /label="CamR Promoter"
                     /ApEinfo_revcolor="#84b0dc"
                     /ApEinfo_fwdcolor="#84b0dc"
                     /ApEinfo_graphicformat="arrow_data {{0 1 2 0 0 -1} {} 0}width 5 offset 0"
     rep_origin      complement(969..1732)
                     /label="ColE1"
                     /ApEinfo_revcolor="#7f7f7f"
                     /ApEinfo_fwdcolor="#7f7f7f"
                     /ApEinfo_graphicformat="arrow_data {{0 1 2 0 0 -1} {} 0}width 5 offset 0"
ORIGIN
        1 TCGGTCTCAT ATGATGTTGC ACATGAATTC GTTGTGGGGT TGTTTTCTTT TCGTTTTACT
       61 AGCCGTGACA GGTGCTGTGC ATGCTTGAga ccagaccaat aaaaaacgcc cggcggcaac
      121 cgagcgttct gaacaaatcc agatggagtt ctgaggtcat tactggatct atcaacagga
      181 gtccaagcga gctcgatatc aaattacgcc ccgccctgcc actcatcgca gtactgttgt
      241 aattcattaa gcattctgcc gacatggaag ccatcacaaa cggcatgatg aacctgaatc
      301 gccagcggca tcagcacctt gtcgccttgc gtataatatt tgcccatggt gaaaacgggg
      361 gcgaagaagt tgtccatatt ggccacgttt aaatcaaaac tggtgaaact cacccaggga
      421 ttggctgaaa cgaaaaacat attctcaata aaccctttag ggaaataggc caggttttca
      481 ccgtaacacg ccacatcttg cgaatatatg tgtagaaact gccggaaatc gtcgtggtat
      541 tcactccaga gcgatgaaaa cgtttcagtt tgctcatgga aaacggtgta acaagggtga
      601 acactatccc atatcaccag ctcaccgtct ttcattgcca tacgaaattc cggatgagca
      661 ttcatcaggc gggcaagaat gtgaataaag gccggataaa acttgtgctt atttttcttt
      721 acggtcttta aaaaggccgt aatatccagc tgaacggtct ggttataggt acattgagca
      781 actgactgaa atgcctcaaa atgttcttta cgatgccatt gggatatatc aacggtggta
      841 tatccagtga tttttttctc cattttagct tccttagctc ctgaaaatct cgataactca
      901 aaaaatacgc ccggtagtga tcttatttca ttatggtgaa agttggaacc tcttacgtgc
      961 ccgatcaatc atgaccaaaa tcccttaacg tgagttttcg ttccactgag cgtcagaccc
     1021 cgtagaaaag atcaaaggat cttcttgaga tccttttttt ctgcgcgtaa tctgctgctt
     1081 gcaaacaaaa aaaccaccgc taccagcggt ggtttgtttg ccggatcaag agctaccaac
     1141 tctttttccg aaggtaactg gcttcagcag agcgcagata ccaaatactg ttcttctagt
     1201 gtagccgtag ttaggccacc acttcaagaa ctctgtagca ccgcctacat acctcgctct
     1261 gctaatcctg ttaccagtgg ctgctgccag tggcgataag tcgtgtctta ccgggttgga
     1321 ctcaagacga tagttaccgg ataaggcgca gcggtcgggc tgaacggggg gttcgtgcac
     1381 acagcccagc ttggagcgaa cgacctacac cgaactgaga tacctacagc gtgagctatg
     1441 agaaagcgcc acgcttcccg aagggagaaa ggcggacagg tatccggtaa gcggcagggt
     1501 cggaacagga gagcgcacga gggagcttcc agggggaaac gcctggtatc tttatagtcc
     1561 tgtcgggttt cgccacctct gacttgagcg tcgatttttg tgatgctcgt caggggggcg
     1621 gagcctatgg aaaaacgcca gcaacgcggc ctttttacgg ttcctggcct tttgctggcc
     1681 ttttgctcac atgttctttc ctgcgttatc ccctgattct gtggataacc gtag
//
