# Supplementary material for: Yeast MoClo Secretion and Surface Display Toolkit 2.0: Improvements and Applications for Analysis of protein–protein Interactions and Whole-Cell Biocatalysis
Source: ACS Synth Biol. 2026 Apr 23;15(5):2032–53. doi: 10.1021/acssynbio.6c00085 (PMC13185157; doi:10.1021/acssynbio.6c00085)
Supplement: Supplementary file 3 [file sb6c00085_si_003.zip › pYSD005.gb]

LOCUS       pYSD005                 1740 bp ds-DNA     circular     02-FEB-2026
DEFINITION  .
ACCESSION   <unknown id>
VERSION     <unknown id>
COMMENT     Encodes S. cerevisiae KSH1 pre- signal peptide as a Type 3a’ part
            to be used in the yeast secretion/display (YSD) extension of the
            MoClo yeast toolkit (YTK) Vector backbone is the Yeast MoClo
            toolkit entry vector pYTK001
FEATURES             Location/Qualifiers
     CDS             11..91
                     /label="KSH1 pre- SP"
                     /ApEinfo_revcolor="#84b0dc"
                     /ApEinfo_fwdcolor="#84b0dc"
                     /translation="MMSALFNFRSLLQVILLLICSCSYVHA"
     misc_feature    14..91
                     /label="KSH1 pre- Signal Peptide"
                     /ApEinfo_revcolor="#b4abac"
                     /ApEinfo_fwdcolor="#b4abac"
     CDS             14..91
                     /ApEinfo_revcolor="#84b0dc"
                     /ApEinfo_fwdcolor="#84b0dc"
                     /translation="MSALFNFRSLLQVILLLICSCSYVHA"
     misc_feature    89..91
                     /label="Gly to Ala change due to overhang"
                     /ApEinfo_revcolor="#75c6a9"
                     /ApEinfo_fwdcolor="#75c6a9"
     misc_feature    complement(101..209)
                     /label="CamR Terminator"
                     /ApEinfo_revcolor="#84b0dc"
                     /ApEinfo_fwdcolor="#84b0dc"
                     /ApEinfo_graphicformat="arrow_data {{0 1 2 0 0 -1} {} 0}width 5 offset 0"
     CDS             complement(210..869)
                     /label="CamR"
                     /ApEinfo_revcolor="#0000ff"
                     /ApEinfo_fwdcolor="#0000ff"
                     /ApEinfo_graphicformat="arrow_data {{0 1 2 0 0 -1} {} 0}width 5 offset 0"
                     /translation="MEKKITGYTTVDISQWHRKEHFEAFQSVAQCTYNQTVQLDITAFLKTVKKNKHKFYPAFIHILARLMNAHPEFRMAMKDGELVIWDSVHPCYTVFHEQTETFSSLWSEYHDDFRQFLHIYSQDVACYGENLAYFPKGFIENMFFVSANPWVSFTSFDLNVANMDNFFAPVFTMGKYYTQGDKVLMPLAIQVHHAVCDGFHVGRMLNELQQYCDEWQGGA*"
     promoter        complement(870..974)
                     /label="CamR Promoter"
                     /ApEinfo_revcolor="#84b0dc"
                     /ApEinfo_fwdcolor="#84b0dc"
                     /ApEinfo_graphicformat="arrow_data {{0 1 2 0 0 -1} {} 0}width 5 offset 0"
     rep_origin      complement(975..1738)
                     /label="ColE1"
                     /ApEinfo_revcolor="#7f7f7f"
                     /ApEinfo_fwdcolor="#7f7f7f"
                     /ApEinfo_graphicformat="arrow_data {{0 1 2 0 0 -1} {} 0}width 5 offset 0"
ORIGIN
        1 TCGGTCTCAT ATGATGTCTG CATTATTTAA TTTTCGTTCT CTTCTGCAAG TGATATTGTT
       61 ACTGATTTGT TCATGTTCTT ATGTTCATGC TTGAgaccag accaataaaa aacgcccggc
      121 ggcaaccgag cgttctgaac aaatccagat ggagttctga ggtcattact ggatctatca
      181 acaggagtcc aagcgagctc gatatcaaat tacgccccgc cctgccactc atcgcagtac
      241 tgttgtaatt cattaagcat tctgccgaca tggaagccat cacaaacggc atgatgaacc
      301 tgaatcgcca gcggcatcag caccttgtcg ccttgcgtat aatatttgcc catggtgaaa
      361 acgggggcga agaagttgtc catattggcc acgtttaaat caaaactggt gaaactcacc
      421 cagggattgg ctgaaacgaa aaacatattc tcaataaacc ctttagggaa ataggccagg
      481 ttttcaccgt aacacgccac atcttgcgaa tatatgtgta gaaactgccg gaaatcgtcg
      541 tggtattcac tccagagcga tgaaaacgtt tcagtttgct catggaaaac ggtgtaacaa
      601 gggtgaacac tatcccatat caccagctca ccgtctttca ttgccatacg aaattccgga
      661 tgagcattca tcaggcgggc aagaatgtga ataaaggccg gataaaactt gtgcttattt
      721 ttctttacgg tctttaaaaa ggccgtaata tccagctgaa cggtctggtt ataggtacat
      781 tgagcaactg actgaaatgc ctcaaaatgt tctttacgat gccattggga tatatcaacg
      841 gtggtatatc cagtgatttt tttctccatt ttagcttcct tagctcctga aaatctcgat
      901 aactcaaaaa atacgcccgg tagtgatctt atttcattat ggtgaaagtt ggaacctctt
      961 acgtgcccga tcaatcatga ccaaaatccc ttaacgtgag ttttcgttcc actgagcgtc
     1021 agaccccgta gaaaagatca aaggatcttc ttgagatcct ttttttctgc gcgtaatctg
     1081 ctgcttgcaa acaaaaaaac caccgctacc agcggtggtt tgtttgccgg atcaagagct
     1141 accaactctt tttccgaagg taactggctt cagcagagcg cagataccaa atactgttct
     1201 tctagtgtag ccgtagttag gccaccactt caagaactct gtagcaccgc ctacatacct
     1261 cgctctgcta atcctgttac cagtggctgc tgccagtggc gataagtcgt gtcttaccgg
     1321 gttggactca agacgatagt taccggataa ggcgcagcgg tcgggctgaa cggggggttc
     1381 gtgcacacag cccagcttgg agcgaacgac ctacaccgaa ctgagatacc tacagcgtga
     1441 gctatgagaa agcgccacgc ttcccgaagg gagaaaggcg gacaggtatc cggtaagcgg
     1501 cagggtcgga acaggagagc gcacgaggga gcttccaggg ggaaacgcct ggtatcttta
     1561 tagtcctgtc gggtttcgcc acctctgact tgagcgtcga tttttgtgat gctcgtcagg
     1621 ggggcggagc ctatggaaaa acgccagcaa cgcggccttt ttacggttcc tggccttttg
     1681 ctggcctttt gctcacatgt tctttcctgc gttatcccct gattctgtgg ataaccgtag
//
