# Supplementary material for: Yeast MoClo Secretion and Surface Display Toolkit 2.0: Improvements and Applications for Analysis of protein–protein Interactions and Whole-Cell Biocatalysis
Source: ACS Synth Biol. 2026 Apr 23;15(5):2032–53. doi: 10.1021/acssynbio.6c00085 (PMC13185157; doi:10.1021/acssynbio.6c00085)
Supplement: Supplementary file 3 [file sb6c00085_si_003.zip › pYSD045 Pir2 (HSP150)-LinkerHAtag-TEV in pYTK001.gb]

LOCUS       pYSD045_=Pir2_(HSP150)- 2982 bp ds-DNA     circular     02-FEB-2026
DEFINITION  .
COMMENT     Encodes S.cerevisiae Pir2p (HSP150) as a yeast surface disoplay
            anchor with a C-terminal linker seqeunce, HA epitope tag and TEV
            protease cleavage site. Formatted as a  Type 3a’ part to be used in
            the yeast secretion/display (YSD) extension of the MoClo yeast
            toolkit (YTK) Vector backbone is the Yeast MoClo toolkit entry
            vector pYTK001 Note: Type 3a’ / 3b' parts utilize custom TGCT/AGCA
            overhanging sequences (O'Riordan etal (2024) DOI:
            10.1021/acssynbio.3c00743) compared to the standard TTCT/AGAA
            overhanging sequences of Type 3a / 3b parts in the original MoClo
            yeast toolkit (Lee etal (2015)  DOI: 10.1021/sb500366v).  This
            facilitates the production of secreted proteins with native
            N-termini when the type 3a' part encodes a signal peptide and the
            type 3b' part encodes a protein of interest
FEATURES             Location/Qualifiers
     misc_feature    1..4
                     /label="Entry Vec overhang"
                     /ApEinfo_revcolor="#f8d3a9"
                     /ApEinfo_fwdcolor="#f8d3a9"
     protein_bind    complement(1..4)
                     /label="BsmBI"
                     /ApEinfo_revcolor="#b1ff67"
                     /ApEinfo_fwdcolor="#b1ff67"
                     /label="BsmBI(1)"
                     /ApEinfo_graphicformat="arrow_data {{0 1 2 0 0 -1} {} 0}width 5 offset 0"
     misc_feature    10..13
                     /label="Part 3 overhang"
                     /ApEinfo_revcolor="#f58a5e"
                     /ApEinfo_fwdcolor="#f58a5e"
     CDS             11..1252
                     /label="Pir2p"
                     /ApEinfo_revcolor="#84b0dc"
                     /ApEinfo_fwdcolor="#84b0dc"
                     /translation="MQYKKTLVASALAATTLAAYAPSEPWSTLTPTATYSGGVTDYASTFGIAVQPISTTSSASSAATTASSKAKRAASQIGDGQVQAATTTASVSTKSTAAAVSQIGDGQIQATTKTTAAAVSQIGDGQIQATTKTTSAKTTAAAVSQISDGQIQATTTTLAPKSTAAAVSQIGDGQVQATTTTLAPKSTAAAVSQIGDGQVQATTKTTAAAVSQIGDGQVQATTKTTAAAVSQIGDGQVQATTKTTAAAVSQIGDGQVQATTKTTAAAVSQITDGQVQATTKTTQAASQVSDGQVQATTATSASAAATSTDPVDAVSCKTSGTLEMNLKGGILTDGKGRIGSIVANRQFQFDGPPPQAGAIYAAGWSITPDGNLAIGDNDVFYQCLSGTFYNLYDEHIGSQCTPVHLEAIDLIDCG"
     misc_feature    1250..1253
                     /label="Joining Overhang"
                     /ApEinfo_revcolor="#ffef86"
                     /ApEinfo_fwdcolor="#ffef86"
     misc_feature    1250..1253
                     /label="Join Overhang"
                     /ApEinfo_revcolor="#75c6a9"
                     /ApEinfo_fwdcolor="#75c6a9"
     misc_feature    1250..1279
                     /label="GGGGSGGGGS Linker"
                     /ApEinfo_revcolor="#b7e6d7"
                     /ApEinfo_fwdcolor="#b7e6d7"
     CDS             1250..1333
                     /ApEinfo_revcolor="#84b0dc"
                     /ApEinfo_fwdcolor="#84b0dc"
                     /translation="GGGGSGGGGSYPYDVPDYAKENLYFQSA"
     misc_feature    1280..1306
                     /label="HA tag"
                     /ApEinfo_revcolor="#c6c9d1"
                     /ApEinfo_fwdcolor="#c6c9d1"
     misc_feature    1307..1329
                     /label="TEV protease site"
                     /ApEinfo_revcolor="#d6b295"
                     /ApEinfo_fwdcolor="#d6b295"
     misc_feature    1330..1333
                     /label="Type3a' overhang"
                     /ApEinfo_revcolor="#85dae9"
                     /ApEinfo_fwdcolor="#85dae9"
     misc_feature    1335..1340
                     /label="BsaI"
                     /ApEinfo_revcolor="#b7e6d7"
                     /ApEinfo_fwdcolor="#b7e6d7"
     protein_bind    1337..1340
                     /label="BsmBI"
                     /ApEinfo_revcolor="#b1ff67"
                     /ApEinfo_fwdcolor="#b1ff67"
                     /ApEinfo_graphicformat="arrow_data {{0 1 2 0 0 -1} {} 0}width 5 offset 0"
     misc_feature    complement(1343..1451)
                     /label="CamR Terminator"
                     /ApEinfo_revcolor="#84b0dc"
                     /ApEinfo_fwdcolor="#84b0dc"
                     /ApEinfo_graphicformat="arrow_data {{0 1 2 0 0 -1} {} 0}width 5 offset 0"
     CDS             complement(1452..2111)
                     /label="CamR"
                     /ApEinfo_revcolor="#0000ff"
                     /ApEinfo_fwdcolor="#0000ff"
                     /ApEinfo_graphicformat="arrow_data {{0 1 2 0 0 -1} {} 0}width 5 offset 0"
                     /translation="MEKKITGYTTVDISQWHRKEHFEAFQSVAQCTYNQTVQLDITAFLKTVKKNKHKFYPAFIHILARLMNAHPEFRMAMKDGELVIWDSVHPCYTVFHEQTETFSSLWSEYHDDFRQFLHIYSQDVACYGENLAYFPKGFIENMFFVSANPWVSFTSFDLNVANMDNFFAPVFTMGKYYTQGDKVLMPLAIQVHHAVCDGFHVGRMLNELQQYCDEWQGGA*"
     promoter        complement(2112..2216)
                     /label="CamR Promoter"
                     /ApEinfo_revcolor="#84b0dc"
                     /ApEinfo_fwdcolor="#84b0dc"
                     /ApEinfo_graphicformat="arrow_data {{0 1 2 0 0 -1} {} 0}width 5 offset 0"
     rep_origin      complement(2217..2980)
                     /label="ColE1"
                     /ApEinfo_revcolor="#7f7f7f"
                     /ApEinfo_fwdcolor="#7f7f7f"
                     /ApEinfo_graphicformat="arrow_data {{0 1 2 0 0 -1} {} 0}width 5 offset 0"
ORIGIN
        1 tcggTCTCAT atgcaataca aaaagacttt ggttgCCTCT GCTTTGGCCG CTACTACATT
       61 GGCCGCCTAT GCTCCATCTG AGCCTTGGTC CACTTTGACT CCAACAGCCA CTTACAGCGG
      121 TGGTGTTACC GACTACGCTT CCACCTTCGG TATTGCCGTT CAACCAATCT CCACTACATC
      181 CAGCGCATCA TCTGCAGCCA CCACAGCCTC ATCTAAGGCC AAGAGAGCTG CTTCCCAAAT
      241 TGGTGATGGT CAAGTCCAAG CTGCTACCAC TACTGCTTCT GTCTCTACCA AGAGTACCGC
      301 TGCCGCCGTT TCTCAGATCG GTGATGGTCA AATCCAAGCT ACTACTAAGA CTACCGCTGC
      361 TGCTGTCTCT CAAATTGGTG ATGGTCAAAT TCAAGCTACC ACCAAGACTA CCTCTGCTAA
      421 GACTACCGCC GCTGCCGTTT CTCAAATCAG TGATGGTCAA ATCCAAGCTA CCACCACTAC
      481 TTTAGCCCCA AAGAGCACCG CTGCTGCCGT TTCTCAAATC GGTGATGGTC AAGTTCAAGC
      541 TACCACCACT ACTTTAGCCC CAAAGAGCAC CGCTGCTGCC GTTTCTCAAA TCGGTGATGG
      601 TCAAGTTCAA GCTACTACTA AGACTACCGC TGCTGCTGTC TCTCAAATTG GTGATGGTCA
      661 AGTTCAAGCT ACCACCAAGA CTACTGCTGC CGCCGTTTCT CAAATCGGTG ATGGTCAAGT
      721 TCAAGCTACT ACCAAGACTA CCGCTGCTGC TGTCTCTCAA ATCGGTGATG GTCAAGTTCA
      781 AGCAACTACC AAAACCACTG CCGCAGCTGT TTCCCAAATT ACTGACGGTC AAGTTCAAGC
      841 CACTACAAAA ACCACTCAAG CAGCCAGCCA AGTAAGCGAT GGCCAAGTCC AAGCTACTAC
      901 TGCTACTTCC GCTTCTGCAG CCGCTACCTC CACTGACCCA GTCGATGCTG TCTCCTGTAA
      961 GACTTCTGGT ACCTTAGAAA TGAACTTAAA GGGCGGTATC TTAACTGACG GTAAGGGTAG
     1021 AATTGGTTCT ATTGTTGCTA ACAGACAATT CCAATTTGAC GGTCCACCAC CACAAGCTGG
     1081 TGCCATCTAC GCTGCTGGTT GGTCTATAAC TCCAGACGGT AACTTGGCTA TTGGTGACAA
     1141 TGATGTCTTC TACCAATGTT TGTCCGGTAC TTTCTACAAC TTGTACGACG AACACATTGG
     1201 TAGTCAATGT ACTCCAGTCC ACTTGGAAGC TATCGATTTG ATAGACTGTg gtgGAGGGGG
     1261 TTCTGGTGGT GGCGGATCAT ACCCATACGA TGTTCCAGAT TACGCTAagg aaaatttgta
     1321 ttttcaatcT GCTTGAgacc agaccaataa aaaacgcccg gcggcaaccg agcgttctga
     1381 acaaatccag atggagttct gaggtcatta ctggatctat caacaggagt ccaagcgagc
     1441 tcgatatcaa attacgcccc gccctgccac tcatcgcagt actgttgtaa ttcattaagc
     1501 attctgccga catggaagcc atcacaaacg gcatgatgaa cctgaatcgc cagcggcatc
     1561 agcaccttgt cgccttgcgt ataatatttg cccatggtga aaacgggggc gaagaagttg
     1621 tccatattgg ccacgtttaa atcaaaactg gtgaaactca cccagggatt ggctgaaacg
     1681 aaaaacatat tctcaataaa ccctttaggg aaataggcca ggttttcacc gtaacacgcc
     1741 acatcttgcg aatatatgtg tagaaactgc cggaaatcgt cgtggtattc actccagagc
     1801 gatgaaaacg tttcagtttg ctcatggaaa acggtgtaac aagggtgaac actatcccat
     1861 atcaccagct caccgtcttt cattgccata cgaaattccg gatgagcatt catcaggcgg
     1921 gcaagaatgt gaataaaggc cggataaaac ttgtgcttat ttttctttac ggtctttaaa
     1981 aaggccgtaa tatccagctg aacggtctgg ttataggtac attgagcaac tgactgaaat
     2041 gcctcaaaat gttctttacg atgccattgg gatatatcaa cggtggtata tccagtgatt
     2101 tttttctcca ttttagcttc cttagctcct gaaaatctcg ataactcaaa aaatacgccc
     2161 ggtagtgatc ttatttcatt atggtgaaag ttggaacctc ttacgtgccc gatcaatcat
     2221 gaccaaaatc ccttaacgtg agttttcgtt ccactgagcg tcagaccccg tagaaaagat
     2281 caaaggatct tcttgagatc ctttttttct gcgcgtaatc tgctgcttgc aaacaaaaaa
     2341 accaccgcta ccagcggtgg tttgtttgcc ggatcaagag ctaccaactc tttttccgaa
     2401 ggtaactggc ttcagcagag cgcagatacc aaatactgtt cttctagtgt agccgtagtt
     2461 aggccaccac ttcaagaact ctgtagcacc gcctacatac ctcgctctgc taatcctgtt
     2521 accagtggct gctgccagtg gcgataagtc gtgtcttacc gggttggact caagacgata
     2581 gttaccggat aaggcgcagc ggtcgggctg aacggggggt tcgtgcacac agcccagctt
     2641 ggagcgaacg acctacaccg aactgagata cctacagcgt gagctatgag aaagcgccac
     2701 gcttcccgaa gggagaaagg cggacaggta tccggtaagc ggcagggtcg gaacaggaga
     2761 gcgcacgagg gagcttccag ggggaaacgc ctggtatctt tatagtcctg tcgggtttcg
     2821 ccacctctga cttgagcgtc gatttttgtg atgctcgtca ggggggcgga gcctatggaa
     2881 aaacgccagc aacgcggcct ttttacggtt cctggccttt tgctggcctt ttgctcacat
     2941 gttctttcct gcgttatccc ctgattctgt ggataaccgt ag
//
