# Supplementary material for: Yeast MoClo Secretion and Surface Display Toolkit 2.0: Improvements and Applications for Analysis of protein–protein Interactions and Whole-Cell Biocatalysis
Source: ACS Synth Biol. 2026 Apr 23;15(5):2032–53. doi: 10.1021/acssynbio.6c00085 (PMC13185157; doi:10.1021/acssynbio.6c00085)
Supplement: Supplementary file 3 [file sb6c00085_si_003.zip › pYSD046 Pir2 (HSP150)-LinkerFLAG-TEV in pYTK001.gb]

LOCUS       pYSD046_=_Pir2_(HSP150) 3003 bp ds-DNA     circular     02-FEB-2026
DEFINITION  .
COMMENT     Encodes S.cerevisiae Pir2p (HSP150) as a yeast surface disoplay
            anchor with a C-terminal linker seqeunce, FLAG epitope tag and TEV
            protease cleavage site. Formatted as a  Type 3a’ part to be used in
            the yeast secretion/display (YSD) extension of the MoClo yeast
            toolkit (YTK) Vector backbone is the Yeast MoClo toolkit entry
            vector pYTK001 Note: Type 3a’ / 3b' parts utilize custom TGCT/AGCA
            overhanging sequences (O'Riordan etal (2024) DOI:
            10.1021/acssynbio.3c00743) compared to the standard TTCT/AGAA
            overhanging sequences of Type 3a / 3b parts in the original MoClo
            yeast toolkit (Lee etal (2015)  DOI: 10.1021/sb500366v).  This
            facilitates the production of secreted proteins with native
            N-termini when the type 3a' part encodes a signal peptide and the
            type 3b' part encodes a protein of interest
FEATURES             Location/Qualifiers
     misc_feature    1..4
                     /label="Entry Vec overhang"
                     /ApEinfo_revcolor="#f8d3a9"
                     /ApEinfo_fwdcolor="#f8d3a9"
     protein_bind    complement(1..4)
                     /label="BsmBI"
                     /ApEinfo_revcolor="#b1ff67"
                     /ApEinfo_fwdcolor="#b1ff67"
                     /label="BsmBI(1)"
                     /ApEinfo_graphicformat="arrow_data {{0 1 2 0 0 -1} {} 0}width 5 offset 0"
     misc_feature    10..13
                     /label="Part 3 overhang"
                     /ApEinfo_revcolor="#f58a5e"
                     /ApEinfo_fwdcolor="#f58a5e"
     CDS             11..1252
                     /label="Pir2p"
                     /ApEinfo_revcolor="#84b0dc"
                     /ApEinfo_fwdcolor="#84b0dc"
                     /translation="MQYKKTLVASALAATTLAAYAPSEPWSTLTPTATYSGGVTDYASTFGIAVQPISTTSSASSAATTASSKAKRAASQIGDGQVQAATTTASVSTKSTAAAVSQIGDGQIQATTKTTAAAVSQIGDGQIQATTKTTSAKTTAAAVSQISDGQIQATTTTLAPKSTAAAVSQIGDGQVQATTTTLAPKSTAAAVSQIGDGQVQATTKTTAAAVSQIGDGQVQATTKTTAAAVSQIGDGQVQATTKTTAAAVSQIGDGQVQATTKTTAAAVSQITDGQVQATTKTTQAASQVSDGQVQATTATSASAAATSTDPVDAVSCKTSGTLEMNLKGGILTDGKGRIGSIVANRQFQFDGPPPQAGAIYAAGWSITPDGNLAIGDNDVFYQCLSGTFYNLYDEHIGSQCTPVHLEAIDLIDCG"
     misc_feature    1250..1253
                     /label="Join Overhang"
                     /ApEinfo_revcolor="#75c6a9"
                     /ApEinfo_fwdcolor="#75c6a9"
     misc_feature    1250..1279
                     /label="GGGGSGGGGS Linker"
                     /ApEinfo_revcolor="#b7e6d7"
                     /ApEinfo_fwdcolor="#b7e6d7"
     CDS             1250..1351
                     /ApEinfo_revcolor="#84b0dc"
                     /ApEinfo_fwdcolor="#84b0dc"
                     /translation="GGGGSGGGGSDYKDDDDKDYKDDDDKKENLYFQS"
     CDS             1280..1327
                     /ApEinfo_revcolor="#84b0dc"
                     /ApEinfo_fwdcolor="#84b0dc"
                     /translation="DYKDDDDKDYKDDDDK"
     CDS             1280..1327
                     /label="2X_FLAG"
                     /ApEinfo_revcolor="#6c84ff"
                     /ApEinfo_fwdcolor="#6c84ff"
                     /ApEinfo_graphicformat="arrow_data {{0 1 2 0 0 -1} {} 0}width 5 offset 0"
                     /translation="DYKDDDDKDYKDDDDK"
     misc_feature    1328..1347
                     /label="TEV protease site"
                     /ApEinfo_revcolor="#d6b295"
                     /ApEinfo_fwdcolor="#d6b295"
     misc_feature    1348..1351
                     /label="atct overhang 2join2 linker-HA-TEV"
                     /ApEinfo_revcolor="#d59687"
                     /ApEinfo_fwdcolor="#d59687"
                     /note="to join display anchor to the link-HA-TEV cassette"
     protein_bind    1358..1361
                     /label="BsmBI"
                     /ApEinfo_revcolor="#b1ff67"
                     /ApEinfo_fwdcolor="#b1ff67"
                     /ApEinfo_graphicformat="arrow_data {{0 1 2 0 0 -1} {} 0}width 5 offset 0"
     misc_feature    complement(1364..1472)
                     /label="CamR Terminator"
                     /ApEinfo_revcolor="#84b0dc"
                     /ApEinfo_fwdcolor="#84b0dc"
                     /ApEinfo_graphicformat="arrow_data {{0 1 2 0 0 -1} {} 0}width 5 offset 0"
     CDS             complement(1473..2132)
                     /label="CamR"
                     /ApEinfo_revcolor="#0000ff"
                     /ApEinfo_fwdcolor="#0000ff"
                     /ApEinfo_graphicformat="arrow_data {{0 1 2 0 0 -1} {} 0}width 5 offset 0"
                     /translation="MEKKITGYTTVDISQWHRKEHFEAFQSVAQCTYNQTVQLDITAFLKTVKKNKHKFYPAFIHILARLMNAHPEFRMAMKDGELVIWDSVHPCYTVFHEQTETFSSLWSEYHDDFRQFLHIYSQDVACYGENLAYFPKGFIENMFFVSANPWVSFTSFDLNVANMDNFFAPVFTMGKYYTQGDKVLMPLAIQVHHAVCDGFHVGRMLNELQQYCDEWQGGA*"
     promoter        complement(2133..2237)
                     /label="CamR Promoter"
                     /ApEinfo_revcolor="#84b0dc"
                     /ApEinfo_fwdcolor="#84b0dc"
                     /ApEinfo_graphicformat="arrow_data {{0 1 2 0 0 -1} {} 0}width 5 offset 0"
     rep_origin      complement(2238..3001)
                     /label="ColE1"
                     /ApEinfo_revcolor="#7f7f7f"
                     /ApEinfo_fwdcolor="#7f7f7f"
                     /ApEinfo_graphicformat="arrow_data {{0 1 2 0 0 -1} {} 0}width 5 offset 0"
ORIGIN
        1 tcggTCTCAT atgcaataca aaaagacttt ggttgCCTCT GCTTTGGCCG CTACTACATT
       61 GGCCGCCTAT GCTCCATCTG AGCCTTGGTC CACTTTGACT CCAACAGCCA CTTACAGCGG
      121 TGGTGTTACC GACTACGCTT CCACCTTCGG TATTGCCGTT CAACCAATCT CCACTACATC
      181 CAGCGCATCA TCTGCAGCCA CCACAGCCTC ATCTAAGGCC AAGAGAGCTG CTTCCCAAAT
      241 TGGTGATGGT CAAGTCCAAG CTGCTACCAC TACTGCTTCT GTCTCTACCA AGAGTACCGC
      301 TGCCGCCGTT TCTCAGATCG GTGATGGTCA AATCCAAGCT ACTACTAAGA CTACCGCTGC
      361 TGCTGTCTCT CAAATTGGTG ATGGTCAAAT TCAAGCTACC ACCAAGACTA CCTCTGCTAA
      421 GACTACCGCC GCTGCCGTTT CTCAAATCAG TGATGGTCAA ATCCAAGCTA CCACCACTAC
      481 TTTAGCCCCA AAGAGCACCG CTGCTGCCGT TTCTCAAATC GGTGATGGTC AAGTTCAAGC
      541 TACCACCACT ACTTTAGCCC CAAAGAGCAC CGCTGCTGCC GTTTCTCAAA TCGGTGATGG
      601 TCAAGTTCAA GCTACTACTA AGACTACCGC TGCTGCTGTC TCTCAAATTG GTGATGGTCA
      661 AGTTCAAGCT ACCACCAAGA CTACTGCTGC CGCCGTTTCT CAAATCGGTG ATGGTCAAGT
      721 TCAAGCTACT ACCAAGACTA CCGCTGCTGC TGTCTCTCAA ATCGGTGATG GTCAAGTTCA
      781 AGCAACTACC AAAACCACTG CCGCAGCTGT TTCCCAAATT ACTGACGGTC AAGTTCAAGC
      841 CACTACAAAA ACCACTCAAG CAGCCAGCCA AGTAAGCGAT GGCCAAGTCC AAGCTACTAC
      901 TGCTACTTCC GCTTCTGCAG CCGCTACCTC CACTGACCCA GTCGATGCTG TCTCCTGTAA
      961 GACTTCTGGT ACCTTAGAAA TGAACTTAAA GGGCGGTATC TTAACTGACG GTAAGGGTAG
     1021 AATTGGTTCT ATTGTTGCTA ACAGACAATT CCAATTTGAC GGTCCACCAC CACAAGCTGG
     1081 TGCCATCTAC GCTGCTGGTT GGTCTATAAC TCCAGACGGT AACTTGGCTA TTGGTGACAA
     1141 TGATGTCTTC TACCAATGTT TGTCCGGTAC TTTCTACAAC TTGTACGACG AACACATTGG
     1201 TAGTCAATGT ACTCCAGTCC ACTTGGAAGC TATCGATTTG ATAGACTGTg gtgGAGGGGG
     1261 TTCTGGTGGT GGCGGATCAg attacaagga cgatgatgat aaggactaca aagatgatga
     1321 tgacaaaAag gaaaatttgt attttcaatc TGCTTGAgac cagaccaata aaaaacgccc
     1381 ggcggcaacc gagcgttctg aacaaatcca gatggagttc tgaggtcatt actggatcta
     1441 tcaacaggag tccaagcgag ctcgatatca aattacgccc cgccctgcca ctcatcgcag
     1501 tactgttgta attcattaag cattctgccg acatggaagc catcacaaac ggcatgatga
     1561 acctgaatcg ccagcggcat cagcaccttg tcgccttgcg tataatattt gcccatggtg
     1621 aaaacggggg cgaagaagtt gtccatattg gccacgttta aatcaaaact ggtgaaactc
     1681 acccagggat tggctgaaac gaaaaacata ttctcaataa accctttagg gaaataggcc
     1741 aggttttcac cgtaacacgc cacatcttgc gaatatatgt gtagaaactg ccggaaatcg
     1801 tcgtggtatt cactccagag cgatgaaaac gtttcagttt gctcatggaa aacggtgtaa
     1861 caagggtgaa cactatccca tatcaccagc tcaccgtctt tcattgccat acgaaattcc
     1921 ggatgagcat tcatcaggcg ggcaagaatg tgaataaagg ccggataaaa cttgtgctta
     1981 tttttcttta cggtctttaa aaaggccgta atatccagct gaacggtctg gttataggta
     2041 cattgagcaa ctgactgaaa tgcctcaaaa tgttctttac gatgccattg ggatatatca
     2101 acggtggtat atccagtgat ttttttctcc attttagctt ccttagctcc tgaaaatctc
     2161 gataactcaa aaaatacgcc cggtagtgat cttatttcat tatggtgaaa gttggaacct
     2221 cttacgtgcc cgatcaatca tgaccaaaat cccttaacgt gagttttcgt tccactgagc
     2281 gtcagacccc gtagaaaaga tcaaaggatc ttcttgagat cctttttttc tgcgcgtaat
     2341 ctgctgcttg caaacaaaaa aaccaccgct accagcggtg gtttgtttgc cggatcaaga
     2401 gctaccaact ctttttccga aggtaactgg cttcagcaga gcgcagatac caaatactgt
     2461 tcttctagtg tagccgtagt taggccacca cttcaagaac tctgtagcac cgcctacata
     2521 cctcgctctg ctaatcctgt taccagtggc tgctgccagt ggcgataagt cgtgtcttac
     2581 cgggttggac tcaagacgat agttaccgga taaggcgcag cggtcgggct gaacgggggg
     2641 ttcgtgcaca cagcccagct tggagcgaac gacctacacc gaactgagat acctacagcg
     2701 tgagctatga gaaagcgcca cgcttcccga agggagaaag gcggacaggt atccggtaag
     2761 cggcagggtc ggaacaggag agcgcacgag ggagcttcca gggggaaacg cctggtatct
     2821 ttatagtcct gtcgggtttc gccacctctg acttgagcgt cgatttttgt gatgctcgtc
     2881 aggggggcgg agcctatgga aaaacgccag caacgcggcc tttttacggt tcctggcctt
     2941 ttgctggcct tttgctcaca tgttctttcc tgcgttatcc cctgattctg tggataaccg
     3001 tag
//
