# Supplementary material for: Yeast MoClo Secretion and Surface Display Toolkit 2.0: Improvements and Applications for Analysis of protein–protein Interactions and Whole-Cell Biocatalysis
Source: ACS Synth Biol. 2026 Apr 23;15(5):2032–53. doi: 10.1021/acssynbio.6c00085 (PMC13185157; doi:10.1021/acssynbio.6c00085)
Supplement: Supplementary file 3 [file sb6c00085_si_003.zip › pYSD047 Pir2 (HSP150)-LinkerMYC-TEV in pYTK001.gb]

LOCUS       pYSD047_=_Pir2_(HSP150) 2985 bp ds-DNA     circular     02-FEB-2026
DEFINITION  .
COMMENT     Encodes S.cerevisiae Pir2p (HSP150) as a yeast surface disoplay
            anchor with a C-terminal linker seqeunce, MYC epitope tag and TEV
            protease cleavage site. Formatted as a  Type 3a’ part to be used in
            the yeast secretion/display (YSD) extension of the MoClo yeast
            toolkit (YTK) Vector backbone is the Yeast MoClo toolkit entry
            vector pYTK001 Note: Type 3a’ / 3b' parts utilize custom TGCT/AGCA
            overhanging sequences (O'Riordan etal (2024) DOI:
            10.1021/acssynbio.3c00743) compared to the standard TTCT/AGAA
            overhanging sequences of Type 3a / 3b parts in the original MoClo
            yeast toolkit (Lee etal (2015)  DOI: 10.1021/sb500366v).  This
            facilitates the production of secreted proteins with native
            N-termini when the type 3a' part encodes a signal peptide and the
            type 3b' part encodes a protein of interest
FEATURES             Location/Qualifiers
     misc_feature    1..4
                     /label="Entry Vec overhang"
                     /ApEinfo_revcolor="#f8d3a9"
                     /ApEinfo_fwdcolor="#f8d3a9"
     protein_bind    complement(1..4)
                     /label="BsmBI"
                     /ApEinfo_revcolor="#b1ff67"
                     /ApEinfo_fwdcolor="#b1ff67"
                     /label="BsmBI(1)"
                     /ApEinfo_graphicformat="arrow_data {{0 1 2 0 0 -1} {} 0}width 5 offset 0"
     misc_feature    10..13
                     /label="Part 3 overhang"
                     /ApEinfo_revcolor="#f58a5e"
                     /ApEinfo_fwdcolor="#f58a5e"
     CDS             11..1252
                     /label="Pir2p"
                     /ApEinfo_revcolor="#84b0dc"
                     /ApEinfo_fwdcolor="#84b0dc"
                     /translation="MQYKKTLVASALAATTLAAYAPSEPWSTLTPTATYSGGVTDYASTFGIAVQPISTTSSASSAATTASSKAKRAASQIGDGQVQAATTTASVSTKSTAAAVSQIGDGQIQATTKTTAAAVSQIGDGQIQATTKTTSAKTTAAAVSQISDGQIQATTTTLAPKSTAAAVSQIGDGQVQATTTTLAPKSTAAAVSQIGDGQVQATTKTTAAAVSQIGDGQVQATTKTTAAAVSQIGDGQVQATTKTTAAAVSQIGDGQVQATTKTTAAAVSQITDGQVQATTKTTQAASQVSDGQVQATTATSASAAATSTDPVDAVSCKTSGTLEMNLKGGILTDGKGRIGSIVANRQFQFDGPPPQAGAIYAAGWSITPDGNLAIGDNDVFYQCLSGTFYNLYDEHIGSQCTPVHLEAIDLIDCG"
     misc_feature    1250..1253
                     /label="Join Overhang"
                     /ApEinfo_revcolor="#75c6a9"
                     /ApEinfo_fwdcolor="#75c6a9"
     misc_feature    1250..1279
                     /label="GGGGSGGGGS Linker"
                     /ApEinfo_revcolor="#b7e6d7"
                     /ApEinfo_fwdcolor="#b7e6d7"
     CDS             1250..1333
                     /ApEinfo_revcolor="#84b0dc"
                     /ApEinfo_fwdcolor="#84b0dc"
                     /translation="GGGGSGGGGSEQKLISEEDLKENLYFQS"
     misc_feature    1280..1309
                     /label="c-myc"
                     /ApEinfo_revcolor="#9eafd2"
                     /ApEinfo_fwdcolor="#9eafd2"
     CDS             1280..1309
                     /ApEinfo_revcolor="#84b0dc"
                     /ApEinfo_fwdcolor="#84b0dc"
                     /translation="EQKLISEEDL"
     misc_feature    1310..1329
                     /label="TEV protease site"
                     /ApEinfo_revcolor="#d6b295"
                     /ApEinfo_fwdcolor="#d6b295"
     misc_feature    1330..1333
                     /label="atct overhang 2join2 linker-HA-TEV"
                     /ApEinfo_revcolor="#d59687"
                     /ApEinfo_fwdcolor="#d59687"
                     /note="to join display anchor to the link-HA-TEV cassette"
     protein_bind    1340..1343
                     /label="BsmBI"
                     /ApEinfo_revcolor="#b1ff67"
                     /ApEinfo_fwdcolor="#b1ff67"
                     /ApEinfo_graphicformat="arrow_data {{0 1 2 0 0 -1} {} 0}width 5 offset 0"
     misc_feature    complement(1346..1454)
                     /label="CamR Terminator"
                     /ApEinfo_revcolor="#84b0dc"
                     /ApEinfo_fwdcolor="#84b0dc"
                     /ApEinfo_graphicformat="arrow_data {{0 1 2 0 0 -1} {} 0}width 5 offset 0"
     CDS             complement(1455..2114)
                     /label="CamR"
                     /ApEinfo_revcolor="#0000ff"
                     /ApEinfo_fwdcolor="#0000ff"
                     /ApEinfo_graphicformat="arrow_data {{0 1 2 0 0 -1} {} 0}width 5 offset 0"
                     /translation="MEKKITGYTTVDISQWHRKEHFEAFQSVAQCTYNQTVQLDITAFLKTVKKNKHKFYPAFIHILARLMNAHPEFRMAMKDGELVIWDSVHPCYTVFHEQTETFSSLWSEYHDDFRQFLHIYSQDVACYGENLAYFPKGFIENMFFVSANPWVSFTSFDLNVANMDNFFAPVFTMGKYYTQGDKVLMPLAIQVHHAVCDGFHVGRMLNELQQYCDEWQGGA*"
     promoter        complement(2115..2219)
                     /label="CamR Promoter"
                     /ApEinfo_revcolor="#84b0dc"
                     /ApEinfo_fwdcolor="#84b0dc"
                     /ApEinfo_graphicformat="arrow_data {{0 1 2 0 0 -1} {} 0}width 5 offset 0"
     rep_origin      complement(2220..2983)
                     /label="ColE1"
                     /ApEinfo_revcolor="#7f7f7f"
                     /ApEinfo_fwdcolor="#7f7f7f"
                     /ApEinfo_graphicformat="arrow_data {{0 1 2 0 0 -1} {} 0}width 5 offset 0"
ORIGIN
        1 tcggTCTCAT atgcaataca aaaagacttt ggttgCCTCT GCTTTGGCCG CTACTACATT
       61 GGCCGCCTAT GCTCCATCTG AGCCTTGGTC CACTTTGACT CCAACAGCCA CTTACAGCGG
      121 TGGTGTTACC GACTACGCTT CCACCTTCGG TATTGCCGTT CAACCAATCT CCACTACATC
      181 CAGCGCATCA TCTGCAGCCA CCACAGCCTC ATCTAAGGCC AAGAGAGCTG CTTCCCAAAT
      241 TGGTGATGGT CAAGTCCAAG CTGCTACCAC TACTGCTTCT GTCTCTACCA AGAGTACCGC
      301 TGCCGCCGTT TCTCAGATCG GTGATGGTCA AATCCAAGCT ACTACTAAGA CTACCGCTGC
      361 TGCTGTCTCT CAAATTGGTG ATGGTCAAAT TCAAGCTACC ACCAAGACTA CCTCTGCTAA
      421 GACTACCGCC GCTGCCGTTT CTCAAATCAG TGATGGTCAA ATCCAAGCTA CCACCACTAC
      481 TTTAGCCCCA AAGAGCACCG CTGCTGCCGT TTCTCAAATC GGTGATGGTC AAGTTCAAGC
      541 TACCACCACT ACTTTAGCCC CAAAGAGCAC CGCTGCTGCC GTTTCTCAAA TCGGTGATGG
      601 TCAAGTTCAA GCTACTACTA AGACTACCGC TGCTGCTGTC TCTCAAATTG GTGATGGTCA
      661 AGTTCAAGCT ACCACCAAGA CTACTGCTGC CGCCGTTTCT CAAATCGGTG ATGGTCAAGT
      721 TCAAGCTACT ACCAAGACTA CCGCTGCTGC TGTCTCTCAA ATCGGTGATG GTCAAGTTCA
      781 AGCAACTACC AAAACCACTG CCGCAGCTGT TTCCCAAATT ACTGACGGTC AAGTTCAAGC
      841 CACTACAAAA ACCACTCAAG CAGCCAGCCA AGTAAGCGAT GGCCAAGTCC AAGCTACTAC
      901 TGCTACTTCC GCTTCTGCAG CCGCTACCTC CACTGACCCA GTCGATGCTG TCTCCTGTAA
      961 GACTTCTGGT ACCTTAGAAA TGAACTTAAA GGGCGGTATC TTAACTGACG GTAAGGGTAG
     1021 AATTGGTTCT ATTGTTGCTA ACAGACAATT CCAATTTGAC GGTCCACCAC CACAAGCTGG
     1081 TGCCATCTAC GCTGCTGGTT GGTCTATAAC TCCAGACGGT AACTTGGCTA TTGGTGACAA
     1141 TGATGTCTTC TACCAATGTT TGTCCGGTAC TTTCTACAAC TTGTACGACG AACACATTGG
     1201 TAGTCAATGT ACTCCAGTCC ACTTGGAAGC TATCGATTTG ATAGACTGTg gtgGAGGGGG
     1261 TTCTGGTGGT GGCGGATCAg aacaaaaatt aatttctgaa gaagatttaA aggaaaattt
     1321 gtattttcaa tcTGCTTGAg accagaccaa taaaaaacgc ccggcggcaa ccgagcgttc
     1381 tgaacaaatc cagatggagt tctgaggtca ttactggatc tatcaacagg agtccaagcg
     1441 agctcgatat caaattacgc cccgccctgc cactcatcgc agtactgttg taattcatta
     1501 agcattctgc cgacatggaa gccatcacaa acggcatgat gaacctgaat cgccagcggc
     1561 atcagcacct tgtcgccttg cgtataatat ttgcccatgg tgaaaacggg ggcgaagaag
     1621 ttgtccatat tggccacgtt taaatcaaaa ctggtgaaac tcacccaggg attggctgaa
     1681 acgaaaaaca tattctcaat aaacccttta gggaaatagg ccaggttttc accgtaacac
     1741 gccacatctt gcgaatatat gtgtagaaac tgccggaaat cgtcgtggta ttcactccag
     1801 agcgatgaaa acgtttcagt ttgctcatgg aaaacggtgt aacaagggtg aacactatcc
     1861 catatcacca gctcaccgtc tttcattgcc atacgaaatt ccggatgagc attcatcagg
     1921 cgggcaagaa tgtgaataaa ggccggataa aacttgtgct tatttttctt tacggtcttt
     1981 aaaaaggccg taatatccag ctgaacggtc tggttatagg tacattgagc aactgactga
     2041 aatgcctcaa aatgttcttt acgatgccat tgggatatat caacggtggt atatccagtg
     2101 atttttttct ccattttagc ttccttagct cctgaaaatc tcgataactc aaaaaatacg
     2161 cccggtagtg atcttatttc attatggtga aagttggaac ctcttacgtg cccgatcaat
     2221 catgaccaaa atcccttaac gtgagttttc gttccactga gcgtcagacc ccgtagaaaa
     2281 gatcaaagga tcttcttgag atcctttttt tctgcgcgta atctgctgct tgcaaacaaa
     2341 aaaaccaccg ctaccagcgg tggtttgttt gccggatcaa gagctaccaa ctctttttcc
     2401 gaaggtaact ggcttcagca gagcgcagat accaaatact gttcttctag tgtagccgta
     2461 gttaggccac cacttcaaga actctgtagc accgcctaca tacctcgctc tgctaatcct
     2521 gttaccagtg gctgctgcca gtggcgataa gtcgtgtctt accgggttgg actcaagacg
     2581 atagttaccg gataaggcgc agcggtcggg ctgaacgggg ggttcgtgca cacagcccag
     2641 cttggagcga acgacctaca ccgaactgag atacctacag cgtgagctat gagaaagcgc
     2701 cacgcttccc gaagggagaa aggcggacag gtatccggta agcggcaggg tcggaacagg
     2761 agagcgcacg agggagcttc cagggggaaa cgcctggtat ctttatagtc ctgtcgggtt
     2821 tcgccacctc tgacttgagc gtcgattttt gtgatgctcg tcaggggggc ggagcctatg
     2881 gaaaaacgcc agcaacgcgg cctttttacg gttcctggcc ttttgctggc cttttgctca
     2941 catgttcttt cctgcgttat cccctgattc tgtggataac cgtag
//
