# Supplementary material for: Yeast MoClo Secretion and Surface Display Toolkit 2.0: Improvements and Applications for Analysis of protein–protein Interactions and Whole-Cell Biocatalysis
Source: ACS Synth Biol. 2026 Apr 23;15(5):2032–53. doi: 10.1021/acssynbio.6c00085 (PMC13185157; doi:10.1021/acssynbio.6c00085)
Supplement: Supplementary file 3 [file sb6c00085_si_003.zip › pYSD051 pYTK001-Aga2 NoTag Cterm link Part3a.gb]

LOCUS       pYSD051_=_pYTK001-Aga2_ 1953 bp ds-DNA     circular     02-FEB-2026
DEFINITION  .
COMMENT     Encodes S.cerevisiae Aga2p (no epitope tag) as a yeast surface
            disoplay anchor with a C-terminal linker seqeunce Formatted as a
            Type 3a’ part to be used in the yeast secretion/display (YSD)
            extension of the MoClo yeast toolkit (YTK) Vector backbone is the
            Yeast MoClo toolkit entry vector pYTK001 Note: Type 3a’ / 3b' parts
            utilize custom TGCT/AGCA overhanging sequences (O'Riordan etal
            (2024) DOI: 10.1021/acssynbio.3c00743) compared to the standard
            TTCT/AGAA overhanging sequences of Type 3a / 3b parts in the
            original MoClo yeast toolkit (Lee etal (2015)  DOI:
            10.1021/sb500366v).  This facilitates the production of secreted
            proteins with native N-termini when the type 3a' part encodes a
            signal peptide and the type 3b' part encodes a protein of interest
FEATURES             Location/Qualifiers
     protein_bind    complement(1..4)
                     /label="BsmBI"
                     /ApEinfo_revcolor="#b1ff67"
                     /ApEinfo_fwdcolor="#b1ff67"
                     /label="BsmBI(1)"
                     /ApEinfo_graphicformat="arrow_data {{0 1 2 0 0 -1} {} 0}width 5 offset 0"
     misc_feature    10..13
                     /label="TATG part3 overhang"
                     /ApEinfo_revcolor="#ffef86"
                     /ApEinfo_fwdcolor="#ffef86"
     CDS             11..13
                     /ApEinfo_revcolor="#84b0dc"
                     /ApEinfo_fwdcolor="#84b0dc"
                     /translation="M"
     gene            14..271
                     /label="AGA2 gene"
                     /ApEinfo_revcolor="#f8d3a9"
                     /ApEinfo_fwdcolor="#f8d3a9"
     source          14..271
                     /label="source"
                     /ApEinfo_revcolor="#84b0dc"
                     /ApEinfo_fwdcolor="#84b0dc"
     CDS             14..271
                     /label="AGA2 CDS (Aga2p)"
                     /ApEinfo_revcolor="#d6b295"
                     /ApEinfo_fwdcolor="#d6b295"
     CDS             14..271
                     /ApEinfo_revcolor="#84b0dc"
                     /ApEinfo_fwdcolor="#84b0dc"
                     /translation="QLLRCFSIFSVIASVLAQELTTICEQIPSPTLESTPYSLSTTTILANGKAMQGVFEYYKSVTFVSNCGSHPSTTSKGSPINTQYVF"
     misc_feature    272..301
                     /label="GGGGSGGGGS Linker"
                     /ApEinfo_revcolor="#b7e6d7"
                     /ApEinfo_fwdcolor="#b7e6d7"
     misc_feature    301..304
                     /label="Type3a' overhang"
                     /ApEinfo_revcolor="#85dae9"
                     /ApEinfo_fwdcolor="#85dae9"
     protein_bind    308..311
                     /label="BsmBI"
                     /ApEinfo_revcolor="#b1ff67"
                     /ApEinfo_fwdcolor="#b1ff67"
                     /ApEinfo_graphicformat="arrow_data {{0 1 2 0 0 -1} {} 0}width 5 offset 0"
     misc_feature    complement(314..422)
                     /label="CamR Terminator"
                     /ApEinfo_revcolor="#84b0dc"
                     /ApEinfo_fwdcolor="#84b0dc"
                     /ApEinfo_graphicformat="arrow_data {{0 1 2 0 0 -1} {} 0}width 5 offset 0"
     CDS             complement(423..1082)
                     /label="CamR"
                     /ApEinfo_revcolor="#0000ff"
                     /ApEinfo_fwdcolor="#0000ff"
                     /ApEinfo_graphicformat="arrow_data {{0 1 2 0 0 -1} {} 0}width 5 offset 0"
                     /translation="MEKKITGYTTVDISQWHRKEHFEAFQSVAQCTYNQTVQLDITAFLKTVKKNKHKFYPAFIHILARLMNAHPEFRMAMKDGELVIWDSVHPCYTVFHEQTETFSSLWSEYHDDFRQFLHIYSQDVACYGENLAYFPKGFIENMFFVSANPWVSFTSFDLNVANMDNFFAPVFTMGKYYTQGDKVLMPLAIQVHHAVCDGFHVGRMLNELQQYCDEWQGGA*"
     promoter        complement(1083..1187)
                     /label="CamR Promoter"
                     /ApEinfo_revcolor="#84b0dc"
                     /ApEinfo_fwdcolor="#84b0dc"
                     /ApEinfo_graphicformat="arrow_data {{0 1 2 0 0 -1} {} 0}width 5 offset 0"
     rep_origin      complement(1188..1951)
                     /label="ColE1"
                     /ApEinfo_revcolor="#7f7f7f"
                     /ApEinfo_fwdcolor="#7f7f7f"
                     /ApEinfo_graphicformat="arrow_data {{0 1 2 0 0 -1} {} 0}width 5 offset 0"
ORIGIN
        1 tcggtctcat atgcagttac ttcgctgttt ttcaatattt tctgttattg cttcagtttt
       61 agcacaggaa ctgacaacta tatgcgagca aatcccctca ccaactttag aatcgacgcc
      121 gtactctttg tcaacgacta ctattttggc caacgggaag gcaatgcaag gagtttttga
      181 atattacaaa tcagtaacgt ttgtcagtaa ttgcggttct cacccctcaa caactagcaa
      241 aggcagcccc ataaacacac agtatgtttt tGGTGGAGGG GGTTCTGGTG GTGGCGGATC
      301 TGCTTGAgac cagaccaata aaaaacgccc ggcggcaacc gagcgttctg aacaaatcca
      361 gatggagttc tgaggtcatt actggatcta tcaacaggag tccaagcgag ctcgatatca
      421 aattacgccc cgccctgcca ctcatcgcag tactgttgta attcattaag cattctgccg
      481 acatggaagc catcacaaac ggcatgatga acctgaatcg ccagcggcat cagcaccttg
      541 tcgccttgcg tataatattt gcccatggtg aaaacggggg cgaagaagtt gtccatattg
      601 gccacgttta aatcaaaact ggtgaaactc acccagggat tggctgaaac gaaaaacata
      661 ttctcaataa accctttagg gaaataggcc aggttttcac cgtaacacgc cacatcttgc
      721 gaatatatgt gtagaaactg ccggaaatcg tcgtggtatt cactccagag cgatgaaaac
      781 gtttcagttt gctcatggaa aacggtgtaa caagggtgaa cactatccca tatcaccagc
      841 tcaccgtctt tcattgccat acgaaattcc ggatgagcat tcatcaggcg ggcaagaatg
      901 tgaataaagg ccggataaaa cttgtgctta tttttcttta cggtctttaa aaaggccgta
      961 atatccagct gaacggtctg gttataggta cattgagcaa ctgactgaaa tgcctcaaaa
     1021 tgttctttac gatgccattg ggatatatca acggtggtat atccagtgat ttttttctcc
     1081 attttagctt ccttagctcc tgaaaatctc gataactcaa aaaatacgcc cggtagtgat
     1141 cttatttcat tatggtgaaa gttggaacct cttacgtgcc cgatcaatca tgaccaaaat
     1201 cccttaacgt gagttttcgt tccactgagc gtcagacccc gtagaaaaga tcaaaggatc
     1261 ttcttgagat cctttttttc tgcgcgtaat ctgctgcttg caaacaaaaa aaccaccgct
     1321 accagcggtg gtttgtttgc cggatcaaga gctaccaact ctttttccga aggtaactgg
     1381 cttcagcaga gcgcagatac caaatactgt tcttctagtg tagccgtagt taggccacca
     1441 cttcaagaac tctgtagcac cgcctacata cctcgctctg ctaatcctgt taccagtggc
     1501 tgctgccagt ggcgataagt cgtgtcttac cgggttggac tcaagacgat agttaccgga
     1561 taaggcgcag cggtcgggct gaacgggggg ttcgtgcaca cagcccagct tggagcgaac
     1621 gacctacacc gaactgagat acctacagcg tgagctatga gaaagcgcca cgcttcccga
     1681 agggagaaag gcggacaggt atccggtaag cggcagggtc ggaacaggag agcgcacgag
     1741 ggagcttcca gggggaaacg cctggtatct ttatagtcct gtcgggtttc gccacctctg
     1801 acttgagcgt cgatttttgt gatgctcgtc aggggggcgg agcctatgga aaaacgccag
     1861 caacgcggcc tttttacggt tcctggcctt ttgctggcct tttgctcaca tgttctttcc
     1921 tgcgttatcc cctgattctg tggataaccg tag
//
