# Supplementary material for: Yeast MoClo Secretion and Surface Display Toolkit 2.0: Improvements and Applications for Analysis of protein–protein Interactions and Whole-Cell Biocatalysis
Source: ACS Synth Biol. 2026 Apr 23;15(5):2032–53. doi: 10.1021/acssynbio.6c00085 (PMC13185157; doi:10.1021/acssynbio.6c00085)
Supplement: Supplementary file 3 [file sb6c00085_si_003.zip › pYSD054 Aga2-SP MYC-tag Aga2- Cterm link Part 3a in pYTK001.gb]

LOCUS       pYSD054_=_Aga2-SP_MYC-t 1995 bp ds-DNA     circular     02-FEB-2026
DEFINITION  .
COMMENT     Encodes S.cerevisiae Aga2p with a MYC epitope tag as a yeast
            surface disoplay anchor with a C-terminal linker seqeunce Formatted
            as a  Type 3a’ part to be used in the yeast secretion/display (YSD)
            extension of the MoClo yeast toolkit (YTK) Vector backbone is the
            Yeast MoClo toolkit entry vector pYTK001 Notes: Type 3a’ / 3b'
            parts utilize custom TGCT/AGCA overhanging sequences (O'Riordan
            etal (2024) DOI: 10.1021/acssynbio.3c00743) compared to the
            standard TTCT/AGAA overhanging sequences of Type 3a / 3b parts in
            the original MoClo yeast toolkit (Lee etal (2015)  DOI:
            10.1021/sb500366v).  This facilitates the production of secreted
            proteins with native N-termini when the type 3a' part encodes a
            signal peptide and the type 3b' part encodes a protein of interest
            The MYC epitope may be poorly accessible when this construct is ued
            for surface display.
FEATURES             Location/Qualifiers
     protein_bind    complement(1..4)
                     /label="BsmBI"
                     /ApEinfo_revcolor="#b1ff67"
                     /ApEinfo_fwdcolor="#b1ff67"
                     /label="BsmBI(1)"
                     /ApEinfo_graphicformat="arrow_data {{0 1 2 0 0 -1} {} 0}width 5 offset 0"
     misc_feature    10..13
                     /label="TATG part3 overhang"
                     /ApEinfo_revcolor="#ffef86"
                     /ApEinfo_fwdcolor="#ffef86"
     misc_feature    11..64
                     /label="Aga2 Sig Pep"
                     /ApEinfo_revcolor="#faac61"
                     /ApEinfo_fwdcolor="#faac61"
     CDS             11..64
                     /label="Aga2-Sig Pep"
                     /ApEinfo_revcolor="#84b0dc"
                     /ApEinfo_fwdcolor="#84b0dc"
                     /translation="MQLLRCFSIFSVIASVLA"
     CDS             11..349
                     /ApEinfo_revcolor="#84b0dc"
                     /ApEinfo_fwdcolor="#84b0dc"
                     /translation="MQLLRCFSIFSVIASVLAQGEQKLISEEDLSSQELTTICEQIPSPTLESTPYSLSTTTILANGKAMQGVFEYYKSVTFVSNCGSHPSTTSKGSPINTQYVFGGGGSGGGGSA*"
     misc_feature    67..70
                     /label="overhang"
                     /ApEinfo_revcolor="#85dae9"
                     /ApEinfo_fwdcolor="#85dae9"
     misc_feature    71..100
                     /label="c-myc"
                     /ApEinfo_revcolor="#9eafd2"
                     /ApEinfo_fwdcolor="#9eafd2"
     CDS             71..100
                     /ApEinfo_revcolor="#84b0dc"
                     /ApEinfo_fwdcolor="#84b0dc"
                     /translation="EQKLISEEDL"
     misc_feature    103..106
                     /label="overhang"
                     /ApEinfo_revcolor="#b7e6d7"
                     /ApEinfo_fwdcolor="#b7e6d7"
     CDS             107..313
                     /label="AGA2 CDS (Aga2p)"
                     /ApEinfo_revcolor="#d6b295"
                     /ApEinfo_fwdcolor="#d6b295"
     misc_feature    314..343
                     /label="GGGGSGGGGS Linker"
                     /ApEinfo_revcolor="#b7e6d7"
                     /ApEinfo_fwdcolor="#b7e6d7"
     misc_feature    343..346
                     /label="Type3a' overhang"
                     /ApEinfo_revcolor="#85dae9"
                     /ApEinfo_fwdcolor="#85dae9"
     protein_bind    350..353
                     /label="BsmBI"
                     /ApEinfo_revcolor="#b1ff67"
                     /ApEinfo_fwdcolor="#b1ff67"
                     /ApEinfo_graphicformat="arrow_data {{0 1 2 0 0 -1} {} 0}width 5 offset 0"
     misc_feature    complement(356..464)
                     /label="CamR Terminator"
                     /ApEinfo_revcolor="#84b0dc"
                     /ApEinfo_fwdcolor="#84b0dc"
                     /ApEinfo_graphicformat="arrow_data {{0 1 2 0 0 -1} {} 0}width 5 offset 0"
     CDS             complement(465..1124)
                     /label="CamR"
                     /ApEinfo_revcolor="#0000ff"
                     /ApEinfo_fwdcolor="#0000ff"
                     /ApEinfo_graphicformat="arrow_data {{0 1 2 0 0 -1} {} 0}width 5 offset 0"
                     /translation="MEKKITGYTTVDISQWHRKEHFEAFQSVAQCTYNQTVQLDITAFLKTVKKNKHKFYPAFIHILARLMNAHPEFRMAMKDGELVIWDSVHPCYTVFHEQTETFSSLWSEYHDDFRQFLHIYSQDVACYGENLAYFPKGFIENMFFVSANPWVSFTSFDLNVANMDNFFAPVFTMGKYYTQGDKVLMPLAIQVHHAVCDGFHVGRMLNELQQYCDEWQGGA*"
     promoter        complement(1125..1229)
                     /label="CamR Promoter"
                     /ApEinfo_revcolor="#84b0dc"
                     /ApEinfo_fwdcolor="#84b0dc"
                     /ApEinfo_graphicformat="arrow_data {{0 1 2 0 0 -1} {} 0}width 5 offset 0"
     rep_origin      complement(1230..1993)
                     /label="ColE1"
                     /ApEinfo_revcolor="#7f7f7f"
                     /ApEinfo_fwdcolor="#7f7f7f"
                     /ApEinfo_graphicformat="arrow_data {{0 1 2 0 0 -1} {} 0}width 5 offset 0"
ORIGIN
        1 tcggtctcat atgcagttac ttcgctgttt ttcaatattt tctgttattg cttcagtttt
       61 agcacaagga gaacaaaaat taatttctga agaagattta tcatctcagg aactgacaac
      121 tatatgcgag caaatcccct caccaacttt agaatcgacg ccgtactctt tgtcaacgac
      181 tactattttg gccaacggga aggcaatgca aggagttttt gaatattaca aatcagtaac
      241 gtttgtcagt aattgcggtt ctcacccctc aacaactagc aaaggcagcc ccataaacac
      301 acagtatgtt tttGGTGGAG GGGGTTCTGG TGGTGGCGGA TCTGCTTGAg accagaccaa
      361 taaaaaacgc ccggcggcaa ccgagcgttc tgaacaaatc cagatggagt tctgaggtca
      421 ttactggatc tatcaacagg agtccaagcg agctcgatat caaattacgc cccgccctgc
      481 cactcatcgc agtactgttg taattcatta agcattctgc cgacatggaa gccatcacaa
      541 acggcatgat gaacctgaat cgccagcggc atcagcacct tgtcgccttg cgtataatat
      601 ttgcccatgg tgaaaacggg ggcgaagaag ttgtccatat tggccacgtt taaatcaaaa
      661 ctggtgaaac tcacccaggg attggctgaa acgaaaaaca tattctcaat aaacccttta
      721 gggaaatagg ccaggttttc accgtaacac gccacatctt gcgaatatat gtgtagaaac
      781 tgccggaaat cgtcgtggta ttcactccag agcgatgaaa acgtttcagt ttgctcatgg
      841 aaaacggtgt aacaagggtg aacactatcc catatcacca gctcaccgtc tttcattgcc
      901 atacgaaatt ccggatgagc attcatcagg cgggcaagaa tgtgaataaa ggccggataa
      961 aacttgtgct tatttttctt tacggtcttt aaaaaggccg taatatccag ctgaacggtc
     1021 tggttatagg tacattgagc aactgactga aatgcctcaa aatgttcttt acgatgccat
     1081 tgggatatat caacggtggt atatccagtg atttttttct ccattttagc ttccttagct
     1141 cctgaaaatc tcgataactc aaaaaatacg cccggtagtg atcttatttc attatggtga
     1201 aagttggaac ctcttacgtg cccgatcaat catgaccaaa atcccttaac gtgagttttc
     1261 gttccactga gcgtcagacc ccgtagaaaa gatcaaagga tcttcttgag atcctttttt
     1321 tctgcgcgta atctgctgct tgcaaacaaa aaaaccaccg ctaccagcgg tggtttgttt
     1381 gccggatcaa gagctaccaa ctctttttcc gaaggtaact ggcttcagca gagcgcagat
     1441 accaaatact gttcttctag tgtagccgta gttaggccac cacttcaaga actctgtagc
     1501 accgcctaca tacctcgctc tgctaatcct gttaccagtg gctgctgcca gtggcgataa
     1561 gtcgtgtctt accgggttgg actcaagacg atagttaccg gataaggcgc agcggtcggg
     1621 ctgaacgggg ggttcgtgca cacagcccag cttggagcga acgacctaca ccgaactgag
     1681 atacctacag cgtgagctat gagaaagcgc cacgcttccc gaagggagaa aggcggacag
     1741 gtatccggta agcggcaggg tcggaacagg agagcgcacg agggagcttc cagggggaaa
     1801 cgcctggtat ctttatagtc ctgtcgggtt tcgccacctc tgacttgagc gtcgattttt
     1861 gtgatgctcg tcaggggggc ggagcctatg gaaaaacgcc agcaacgcgg cctttttacg
     1921 gttcctggcc ttttgctggc cttttgctca catgttcttt cctgcgttat cccctgattc
     1981 tgtggataac cgtag
//
