# Supplementary material for: Yeast MoClo Secretion and Surface Display Toolkit 2.0: Improvements and Applications for Analysis of protein–protein Interactions and Whole-Cell Biocatalysis
Source: ACS Synth Biol. 2026 Apr 23;15(5):2032–53. doi: 10.1021/acssynbio.6c00085 (PMC13185157; doi:10.1021/acssynbio.6c00085)
Supplement: Supplementary file 3 [file sb6c00085_si_003.zip › pYSD056 Aga2-SP HAtag Aga2- Cterm link Part 3a in pYTK001.gb]

LOCUS       pYSD056_=_Aga2-SP_HAtag 1992 bp ds-DNA     circular     02-FEB-2026
DEFINITION  .
COMMENT     Encodes S.cerevisiae Aga2p with a HA epitope tag as a yeast surface
            disoplay anchor with a C-terminal linker seqeunce Formatted as a
            Type 3a part to be used in the yeast secretion/display (YSD)
            extension of the MoClo yeast toolkit (YTK) Vector backbone is the
            Yeast MoClo toolkit entry vector pYTK001 Note: pYSD056 is a
            standard Type 3a part following the convention of the MoClo yeast
            toolkit (Lee etal (2015)  DOI: 10.1021/sb500366v).
FEATURES             Location/Qualifiers
     protein_bind    complement(1..4)
                     /label="BsmBI"
                     /ApEinfo_revcolor="#b1ff67"
                     /ApEinfo_fwdcolor="#b1ff67"
                     /label="BsmBI(1)"
                     /ApEinfo_graphicformat="arrow_data {{0 1 2 0 0 -1} {} 0}width 5 offset 0"
     misc_feature    10..13
                     /label="TATG part3 overhang"
                     /ApEinfo_revcolor="#ffef86"
                     /ApEinfo_fwdcolor="#ffef86"
     misc_feature    11..64
                     /label="Aga2 Sig Pep"
                     /ApEinfo_revcolor="#faac61"
                     /ApEinfo_fwdcolor="#faac61"
     CDS             11..64
                     /label="Aga2-Sig Pep"
                     /ApEinfo_revcolor="#84b0dc"
                     /ApEinfo_fwdcolor="#84b0dc"
                     /translation="MQLLRCFSIFSVIASVLA"
     CDS             11..346
                     /ApEinfo_revcolor="#84b0dc"
                     /ApEinfo_fwdcolor="#84b0dc"
                     /translation="MQLLRCFSIFSVIASVLAQGYPYDVPDYASSQELTTICEQIPSPTLESTPYSLSTTTILANGKAMQGVFEYYKSVTFVSNCGSHPSTTSKGSPINTQYVFGGGGSGGGGSS*"
     misc_feature    67..70
                     /label="overhang"
                     /ApEinfo_revcolor="#85dae9"
                     /ApEinfo_fwdcolor="#85dae9"
     misc_feature    71..97
                     /label="HA tag"
                     /ApEinfo_revcolor="#c6c9d1"
                     /ApEinfo_fwdcolor="#c6c9d1"
     CDS             71..97
                     /ApEinfo_revcolor="#84b0dc"
                     /ApEinfo_fwdcolor="#84b0dc"
                     /translation="YPYDVPDYA"
     misc_feature    100..103
                     /label="overhang"
                     /ApEinfo_revcolor="#b7e6d7"
                     /ApEinfo_fwdcolor="#b7e6d7"
     CDS             104..310
                     /label="AGA2 CDS (Aga2p)"
                     /ApEinfo_revcolor="#d6b295"
                     /ApEinfo_fwdcolor="#d6b295"
     misc_feature    311..340
                     /label="GGGGSGGGGS Linker"
                     /ApEinfo_revcolor="#b7e6d7"
                     /ApEinfo_fwdcolor="#b7e6d7"
     misc_feature    340..343
                     /label="Type3a' overhang"
                     /ApEinfo_revcolor="#85dae9"
                     /ApEinfo_fwdcolor="#85dae9"
     protein_bind    347..350
                     /label="BsmBI"
                     /ApEinfo_revcolor="#b1ff67"
                     /ApEinfo_fwdcolor="#b1ff67"
                     /ApEinfo_graphicformat="arrow_data {{0 1 2 0 0 -1} {} 0}width 5 offset 0"
     misc_feature    complement(353..461)
                     /label="CamR Terminator"
                     /ApEinfo_revcolor="#84b0dc"
                     /ApEinfo_fwdcolor="#84b0dc"
                     /ApEinfo_graphicformat="arrow_data {{0 1 2 0 0 -1} {} 0}width 5 offset 0"
     CDS             complement(462..1121)
                     /label="CamR"
                     /ApEinfo_revcolor="#0000ff"
                     /ApEinfo_fwdcolor="#0000ff"
                     /ApEinfo_graphicformat="arrow_data {{0 1 2 0 0 -1} {} 0}width 5 offset 0"
                     /translation="MEKKITGYTTVDISQWHRKEHFEAFQSVAQCTYNQTVQLDITAFLKTVKKNKHKFYPAFIHILARLMNAHPEFRMAMKDGELVIWDSVHPCYTVFHEQTETFSSLWSEYHDDFRQFLHIYSQDVACYGENLAYFPKGFIENMFFVSANPWVSFTSFDLNVANMDNFFAPVFTMGKYYTQGDKVLMPLAIQVHHAVCDGFHVGRMLNELQQYCDEWQGGA*"
     promoter        complement(1122..1226)
                     /label="CamR Promoter"
                     /ApEinfo_revcolor="#84b0dc"
                     /ApEinfo_fwdcolor="#84b0dc"
                     /ApEinfo_graphicformat="arrow_data {{0 1 2 0 0 -1} {} 0}width 5 offset 0"
     rep_origin      complement(1227..1990)
                     /label="ColE1"
                     /ApEinfo_revcolor="#7f7f7f"
                     /ApEinfo_fwdcolor="#7f7f7f"
                     /ApEinfo_graphicformat="arrow_data {{0 1 2 0 0 -1} {} 0}width 5 offset 0"
ORIGIN
        1 tcggtctcat atgcagttac ttcgctgttt ttcaatattt tctgttattg cttcagtttt
       61 agcacaagga TACCCATACG ATGTTCCAGA TTACGCTtca tctcaggaac tgacaactat
      121 atgcgagcaa atcccctcac caactttaga atcgacgccg tactctttgt caacgactac
      181 tattttggcc aacgggaagg caatgcaagg agtttttgaa tattacaaat cagtaacgtt
      241 tgtcagtaat tgcggttctc acccctcaac aactagcaaa ggcagcccca taaacacaca
      301 gtatgttttt GGTGGAGGGG GTTCTGGTGG TGGCGGATCT tCTTGAgacc agaccaataa
      361 aaaacgcccg gcggcaaccg agcgttctga acaaatccag atggagttct gaggtcatta
      421 ctggatctat caacaggagt ccaagcgagc tcgatatcaa attacgcccc gccctgccac
      481 tcatcgcagt actgttgtaa ttcattaagc attctgccga catggaagcc atcacaaacg
      541 gcatgatgaa cctgaatcgc cagcggcatc agcaccttgt cgccttgcgt ataatatttg
      601 cccatggtga aaacgggggc gaagaagttg tccatattgg ccacgtttaa atcaaaactg
      661 gtgaaactca cccagggatt ggctgaaacg aaaaacatat tctcaataaa ccctttaggg
      721 aaataggcca ggttttcacc gtaacacgcc acatcttgcg aatatatgtg tagaaactgc
      781 cggaaatcgt cgtggtattc actccagagc gatgaaaacg tttcagtttg ctcatggaaa
      841 acggtgtaac aagggtgaac actatcccat atcaccagct caccgtcttt cattgccata
      901 cgaaattccg gatgagcatt catcaggcgg gcaagaatgt gaataaaggc cggataaaac
      961 ttgtgcttat ttttctttac ggtctttaaa aaggccgtaa tatccagctg aacggtctgg
     1021 ttataggtac attgagcaac tgactgaaat gcctcaaaat gttctttacg atgccattgg
     1081 gatatatcaa cggtggtata tccagtgatt tttttctcca ttttagcttc cttagctcct
     1141 gaaaatctcg ataactcaaa aaatacgccc ggtagtgatc ttatttcatt atggtgaaag
     1201 ttggaacctc ttacgtgccc gatcaatcat gaccaaaatc ccttaacgtg agttttcgtt
     1261 ccactgagcg tcagaccccg tagaaaagat caaaggatct tcttgagatc ctttttttct
     1321 gcgcgtaatc tgctgcttgc aaacaaaaaa accaccgcta ccagcggtgg tttgtttgcc
     1381 ggatcaagag ctaccaactc tttttccgaa ggtaactggc ttcagcagag cgcagatacc
     1441 aaatactgtt cttctagtgt agccgtagtt aggccaccac ttcaagaact ctgtagcacc
     1501 gcctacatac ctcgctctgc taatcctgtt accagtggct gctgccagtg gcgataagtc
     1561 gtgtcttacc gggttggact caagacgata gttaccggat aaggcgcagc ggtcgggctg
     1621 aacggggggt tcgtgcacac agcccagctt ggagcgaacg acctacaccg aactgagata
     1681 cctacagcgt gagctatgag aaagcgccac gcttcccgaa gggagaaagg cggacaggta
     1741 tccggtaagc ggcagggtcg gaacaggaga gcgcacgagg gagcttccag ggggaaacgc
     1801 ctggtatctt tatagtcctg tcgggtttcg ccacctctga cttgagcgtc gatttttgtg
     1861 atgctcgtca ggggggcgga gcctatggaa aaacgccagc aacgcggcct ttttacggtt
     1921 cctggccttt tgctggcctt ttgctcacat gttctttcct gcgttatccc ctgattctgt
     1981 ggataaccgt ag
//
