# Supplementary material for: Yeast MoClo Secretion and Surface Display Toolkit 2.0: Improvements and Applications for Analysis of protein–protein Interactions and Whole-Cell Biocatalysis
Source: ACS Synth Biol. 2026 Apr 23;15(5):2032–53. doi: 10.1021/acssynbio.6c00085 (PMC13185157; doi:10.1021/acssynbio.6c00085)
Supplement: Supplementary file 3 [file sb6c00085_si_003.zip › pYSD057 Aga2-SP FLAGtag Aga2- Cterm link Part 3a in pYTK001.gb]

LOCUS       pYSD057_=_Aga2-SP_FLAGt 2013 bp ds-DNA     circular     02-FEB-2026
DEFINITION  .
COMMENT     Encodes S.cerevisiae Aga2p with a 2xFLAG epitope tag as a yeast
            surface disoplay anchor with a C-terminal linker seqeunce Formatted
            as a  Type 3a part to be used in the yeast secretion/display (YSD)
            extension of the MoClo yeast toolkit (YTK) Vector backbone is the
            Yeast MoClo toolkit entry vector pYTK001 Note: pYSD057 is a
            standard Type 3a part following the convention of the MoClo yeast
            toolkit (Lee etal (2015)  DOI: 10.1021/sb500366v).
FEATURES             Location/Qualifiers
     protein_bind    complement(1..4)
                     /label="BsmBI"
                     /ApEinfo_revcolor="#b1ff67"
                     /ApEinfo_fwdcolor="#b1ff67"
                     /label="BsmBI(1)"
                     /ApEinfo_graphicformat="arrow_data {{0 1 2 0 0 -1} {} 0}width 5 offset 0"
     misc_feature    10..13
                     /label="TATG part3 overhang"
                     /ApEinfo_revcolor="#ffef86"
                     /ApEinfo_fwdcolor="#ffef86"
     misc_feature    11..64
                     /label="Aga2 Sig Pep"
                     /ApEinfo_revcolor="#faac61"
                     /ApEinfo_fwdcolor="#faac61"
     CDS             11..64
                     /label="Aga2-Sig Pep"
                     /ApEinfo_revcolor="#84b0dc"
                     /ApEinfo_fwdcolor="#84b0dc"
                     /translation="MQLLRCFSIFSVIASVLA"
     CDS             11..367
                     /ApEinfo_revcolor="#84b0dc"
                     /ApEinfo_fwdcolor="#84b0dc"
                     /translation="MQLLRCFSIFSVIASVLAQGDYKDDDDKDYKDDDDKSSQELTTICEQIPSPTLESTPYSLSTTTILANGKAMQGVFEYYKSVTFVSNCGSHPSTTSKGSPINTQYVFGGGGSGGGGSS*"
     misc_feature    67..70
                     /label="overhang"
                     /ApEinfo_revcolor="#85dae9"
                     /ApEinfo_fwdcolor="#85dae9"
     misc_feature    71..118
                     /label="2x FLAG tag"
                     /ApEinfo_revcolor="#ff9ccd"
                     /ApEinfo_fwdcolor="#ff9ccd"
     CDS             71..118
                     /label="2X_FLAG"
                     /ApEinfo_revcolor="#6c84ff"
                     /ApEinfo_fwdcolor="#6c84ff"
                     /ApEinfo_graphicformat="arrow_data {{0 1 2 0 0 -1} {} 0}width 5 offset 0"
                     /translation="DYKDDDDKDYKDDDDK"
     misc_feature    121..124
                     /label="overhang"
                     /ApEinfo_revcolor="#b7e6d7"
                     /ApEinfo_fwdcolor="#b7e6d7"
     CDS             125..331
                     /label="AGA2 CDS (Aga2p)"
                     /ApEinfo_revcolor="#d6b295"
                     /ApEinfo_fwdcolor="#d6b295"
     misc_feature    332..361
                     /label="GGGGSGGGGS Linker"
                     /ApEinfo_revcolor="#b7e6d7"
                     /ApEinfo_fwdcolor="#b7e6d7"
     misc_feature    361..364
                     /label="Type3a' overhang"
                     /ApEinfo_revcolor="#85dae9"
                     /ApEinfo_fwdcolor="#85dae9"
     protein_bind    368..371
                     /label="BsmBI"
                     /ApEinfo_revcolor="#b1ff67"
                     /ApEinfo_fwdcolor="#b1ff67"
                     /ApEinfo_graphicformat="arrow_data {{0 1 2 0 0 -1} {} 0}width 5 offset 0"
     misc_feature    complement(374..482)
                     /label="CamR Terminator"
                     /ApEinfo_revcolor="#84b0dc"
                     /ApEinfo_fwdcolor="#84b0dc"
                     /ApEinfo_graphicformat="arrow_data {{0 1 2 0 0 -1} {} 0}width 5 offset 0"
     CDS             complement(483..1142)
                     /label="CamR"
                     /ApEinfo_revcolor="#0000ff"
                     /ApEinfo_fwdcolor="#0000ff"
                     /ApEinfo_graphicformat="arrow_data {{0 1 2 0 0 -1} {} 0}width 5 offset 0"
                     /translation="MEKKITGYTTVDISQWHRKEHFEAFQSVAQCTYNQTVQLDITAFLKTVKKNKHKFYPAFIHILARLMNAHPEFRMAMKDGELVIWDSVHPCYTVFHEQTETFSSLWSEYHDDFRQFLHIYSQDVACYGENLAYFPKGFIENMFFVSANPWVSFTSFDLNVANMDNFFAPVFTMGKYYTQGDKVLMPLAIQVHHAVCDGFHVGRMLNELQQYCDEWQGGA*"
     promoter        complement(1143..1247)
                     /label="CamR Promoter"
                     /ApEinfo_revcolor="#84b0dc"
                     /ApEinfo_fwdcolor="#84b0dc"
                     /ApEinfo_graphicformat="arrow_data {{0 1 2 0 0 -1} {} 0}width 5 offset 0"
     rep_origin      complement(1248..2011)
                     /label="ColE1"
                     /ApEinfo_revcolor="#7f7f7f"
                     /ApEinfo_fwdcolor="#7f7f7f"
                     /ApEinfo_graphicformat="arrow_data {{0 1 2 0 0 -1} {} 0}width 5 offset 0"
ORIGIN
        1 tcggtctcat atgcagttac ttcgctgttt ttcaatattt tctgttattg cttcagtttt
       61 agcacaagga gattacaagg acgatgatga taaggactac aaagatgatg atgacaaatc
      121 atctcaggaa ctgacaacta tatgcgagca aatcccctca ccaactttag aatcgacgcc
      181 gtactctttg tcaacgacta ctattttggc caacgggaag gcaatgcaag gagtttttga
      241 atattacaaa tcagtaacgt ttgtcagtaa ttgcggttct cacccctcaa caactagcaa
      301 aggcagcccc ataaacacac agtatgtttt tGGTGGAGGG GGTTCTGGTG GTGGCGGATC
      361 TtCTTGAgac cagaccaata aaaaacgccc ggcggcaacc gagcgttctg aacaaatcca
      421 gatggagttc tgaggtcatt actggatcta tcaacaggag tccaagcgag ctcgatatca
      481 aattacgccc cgccctgcca ctcatcgcag tactgttgta attcattaag cattctgccg
      541 acatggaagc catcacaaac ggcatgatga acctgaatcg ccagcggcat cagcaccttg
      601 tcgccttgcg tataatattt gcccatggtg aaaacggggg cgaagaagtt gtccatattg
      661 gccacgttta aatcaaaact ggtgaaactc acccagggat tggctgaaac gaaaaacata
      721 ttctcaataa accctttagg gaaataggcc aggttttcac cgtaacacgc cacatcttgc
      781 gaatatatgt gtagaaactg ccggaaatcg tcgtggtatt cactccagag cgatgaaaac
      841 gtttcagttt gctcatggaa aacggtgtaa caagggtgaa cactatccca tatcaccagc
      901 tcaccgtctt tcattgccat acgaaattcc ggatgagcat tcatcaggcg ggcaagaatg
      961 tgaataaagg ccggataaaa cttgtgctta tttttcttta cggtctttaa aaaggccgta
     1021 atatccagct gaacggtctg gttataggta cattgagcaa ctgactgaaa tgcctcaaaa
     1081 tgttctttac gatgccattg ggatatatca acggtggtat atccagtgat ttttttctcc
     1141 attttagctt ccttagctcc tgaaaatctc gataactcaa aaaatacgcc cggtagtgat
     1201 cttatttcat tatggtgaaa gttggaacct cttacgtgcc cgatcaatca tgaccaaaat
     1261 cccttaacgt gagttttcgt tccactgagc gtcagacccc gtagaaaaga tcaaaggatc
     1321 ttcttgagat cctttttttc tgcgcgtaat ctgctgcttg caaacaaaaa aaccaccgct
     1381 accagcggtg gtttgtttgc cggatcaaga gctaccaact ctttttccga aggtaactgg
     1441 cttcagcaga gcgcagatac caaatactgt tcttctagtg tagccgtagt taggccacca
     1501 cttcaagaac tctgtagcac cgcctacata cctcgctctg ctaatcctgt taccagtggc
     1561 tgctgccagt ggcgataagt cgtgtcttac cgggttggac tcaagacgat agttaccgga
     1621 taaggcgcag cggtcgggct gaacgggggg ttcgtgcaca cagcccagct tggagcgaac
     1681 gacctacacc gaactgagat acctacagcg tgagctatga gaaagcgcca cgcttcccga
     1741 agggagaaag gcggacaggt atccggtaag cggcagggtc ggaacaggag agcgcacgag
     1801 ggagcttcca gggggaaacg cctggtatct ttatagtcct gtcgggtttc gccacctctg
     1861 acttgagcgt cgatttttgt gatgctcgtc aggggggcgg agcctatgga aaaacgccag
     1921 caacgcggcc tttttacggt tcctggcctt ttgctggcct tttgctcaca tgttctttcc
     1981 tgcgttatcc cctgattctg tggataaccg tag
//
