# Supplementary material for: Yeast MoClo Secretion and Surface Display Toolkit 2.0: Improvements and Applications for Analysis of protein–protein Interactions and Whole-Cell Biocatalysis
Source: ACS Synth Biol. 2026 Apr 23;15(5):2032–53. doi: 10.1021/acssynbio.6c00085 (PMC13185157; doi:10.1021/acssynbio.6c00085)
Supplement: Supplementary file 3 [file sb6c00085_si_003.zip › pYSD062 Anti GFP Nb (with C-term HA tag) in pYTK001.gb]

LOCUS       pYSD062_=_Anti_GFP_Nb_( 2046 bp ds-DNA     circular     02-FEB-2026
DEFINITION  .
ACCESSION   <unknown id>
VERSION     <unknown id>
COMMENT     Original Name = pytk001 entry vector + part 3b anti gfp nanobody
            Sarah O'Neill Imported using the Genbank importer. File name:
            pYTK001.gb ApEinfo:methylated:1
FEATURES             Location/Qualifiers
     promoter        complement(227..331)
                     /label="CamR Promoter"
                     /ApEinfo_revcolor="#84b0dc"
                     /ApEinfo_fwdcolor="#84b0dc"
                     /ApEinfo_graphicformat="arrow_data {{0 1 2 0 0 -1} {} 0}width 5 offset 0"
     rep_origin      complement(332..1095)
                     /label="ColE1"
                     /ApEinfo_revcolor="#7f7f7f"
                     /ApEinfo_fwdcolor="#7f7f7f"
                     /ApEinfo_graphicformat="arrow_data {{0 1 2 0 0 -1} {} 0}width 5 offset 0"
     primer          1029..1049
                     /label="ColEI-Fseq"
                     /note="sequence: ggccttttgctggccttttgc"
                     /ApEinfo_revcolor="#85dae9"
                     /ApEinfo_fwdcolor="#85dae9"
     primer          1029..1049
                     /label="ColEI-Fseq"
                     /note="sequence: ggccttttgctggccttttgc"
                     /ApEinfo_revcolor="#f7977a"
                     /ApEinfo_fwdcolor="#f7977a"
     primer          1098..1131
                     /label="Anti-GFPNbMoCloFPart3B"
                     /note="sequence: gcatcgtctcatcggtctcatgctcaggttcaactggtggaaagc"
                     /ApEinfo_revcolor="#f7977a"
                     /ApEinfo_fwdcolor="#f7977a"
     primer          1111..1131
                     /label="Anti-GFP Nb MoClo F Part 3"
                     /note="sequence: gcatcgtctcatcggtctcatatgcaggttcaactggtggaaagc"
                     /ApEinfo_revcolor="#c6c9d1"
                     /ApEinfo_fwdcolor="#c6c9d1"
     misc_feature    1111..1458
                     /label="antiGFP nanobody"
                     /ApEinfo_revcolor="#ffef86"
                     /ApEinfo_fwdcolor="#ffef86"
     primer          complement(1440..1458)
                     /label="Anti-GFP Nb no HA-R Part 3 MoClo"
                     /note="sequence: atgccgtctcaggtctcaggatccTCCagagctcaccgtcacc"
                     /ApEinfo_revcolor="#f7977a"
                     /ApEinfo_fwdcolor="#f7977a"
     primer          complement(1440..1458)
                     /label="Copy of Anti-GFP Nb MoClo R Part 3 no HA"
                     /note="sequence: atgccgtctcaggtctcaggatccTCCagagctcaccgtcacc"
                     /ApEinfo_revcolor="#f7977a"
                     /ApEinfo_fwdcolor="#f7977a"
     primer          complement(1440..1458)
                     /label="Anti-GFP Nb MoClo R Part 3 no HA"
                     /note="sequence: atgccgtctcaggtctcaggatccTCCagagctcaccgtcacc"
                     /ApEinfo_revcolor="#b7e6d7"
                     /ApEinfo_fwdcolor="#b7e6d7"
     misc_feature    1462..1488
                     /label="HA tag"
                     /ApEinfo_revcolor="#ffef86"
                     /ApEinfo_fwdcolor="#ffef86"
     protein_bind    1498..1501
                     /label="BsmBI"
                     /ApEinfo_revcolor="#b1ff67"
                     /ApEinfo_fwdcolor="#b1ff67"
                     /ApEinfo_graphicformat="arrow_data {{0 1 2 0 0 -1} {} 0}width 5 offset 0"
     misc_feature    complement(1504..1612)
                     /label="CamR Terminator"
                     /ApEinfo_revcolor="#84b0dc"
                     /ApEinfo_fwdcolor="#84b0dc"
                     /ApEinfo_graphicformat="arrow_data {{0 1 2 0 0 -1} {} 0}width 5 offset 0"
     primer          complement(1574..1595)
                     /label="MoClo-CamR-term-seq"
                     /note="sequence: ttggactcctgttgatagatcc"
                     /ApEinfo_revcolor="#c7b0e3"
                     /ApEinfo_fwdcolor="#c7b0e3"
     CDS             complement(1613..226)
                     /label="CamR"
                     /ApEinfo_revcolor="#0000ff"
                     /ApEinfo_fwdcolor="#0000ff"
                     /ApEinfo_graphicformat="arrow_data {{0 1 2 0 0 -1} {} 0}width 5 offset 0"
                     /translation="MEKKITGYTTVDISQWHRKEHFEAFQSVAQCTYNQTVQLDITAFLKTVKKNKHKFYPAFIHILARLMNAHPEFRMAMKDGELVIWDSVHPCYTVFHEQTETFSSLWSEYHDDFRQFLHIYSQDVACYGENLAYFPKGFIENMFFVSANPWVSFTSFDLNVANMDNFFAPVFTMGKYYTQGDKVLMPLAIQVHHAVCDGFHVGRMLNELQQYCDEWQGGA*"
ORIGIN
        1 ccatacgaaa ttccggatga gcattcatca ggcgggcaag aatgtgaata aaggccggat
       61 aaaacttgtg cttatttttc tttacggtct ttaaaaaggc cgtaatatcc agctgaacgg
      121 tctggttata ggtacattga gcaactgact gaaatgcctc aaaatgttct ttacgatgcc
      181 attgggatat atcaacggtg gtatatccag tgattttttt ctccatttta gcttccttag
      241 ctcctgaaaa tctcgataac tcaaaaaata cgcccggtag tgatcttatt tcattatggt
      301 gaaagttgga acctcttacg tgcccgatca atcatgacca aaatccctta acgtgagttt
      361 tcgttccact gagcgtcaga ccccgtagaa aagatcaaag gatcttcttg agatcctttt
      421 tttctgcgcg taatctgctg cttgcaaaca aaaaaaccac cgctaccagc ggtggtttgt
      481 ttgccggatc aagagctacc aactcttttt ccgaaggtaa ctggcttcag cagagcgcag
      541 ataccaaata ctgttcttct agtgtagccg tagttaggcc accacttcaa gaactctgta
      601 gcaccgccta catacctcgc tctgctaatc ctgttaccag tggctgctgc cagtggcgat
      661 aagtcgtgtc ttaccgggtt ggactcaaga cgatagttac cggataaggc gcagcggtcg
      721 ggctgaacgg ggggttcgtg cacacagccc agcttggagc gaacgaccta caccgaactg
      781 agatacctac agcgtgagct atgagaaagc gccacgcttc ccgaagggag aaaggcggac
      841 aggtatccgg taagcggcag ggtcggaaca ggagagcgca cgagggagct tccaggggga
      901 aacgcctggt atctttatag tcctgtcggg tttcgccacc tctgacttga gcgtcgattt
      961 ttgtgatgct cgtcaggggg gcggagccta tggaaaaacg ccagcaacgc ggccttttta
     1021 cggttcctgg ccttttgctg gccttttgct cacatgttct ttcctgcgtt atcccctgat
     1081 tctgtggata accgtagtcg gtctcatgct caggttcaac tggtggaaag cggcggtgct
     1141 ctggtacaac cgggcggtag tctgcgcctg agctgtgccg caagcggttt cccagtcaac
     1201 cgctactcta tgcgttggta tcgccaggcg cctggtaaag aacgtgaatg ggttgccggc
     1261 atgagcagtg cgggcgatcg ttctagttac gaggactctg ttaaaggtcg ttttacaatt
     1321 agccgtgatg atgcgcgcaa taccgtgtat ctgcaaatga acagtctgaa gccggaggac
     1381 accgcagtat attattgcaa tgtcaacgtg gggtttgaat attggggcca ggggactcag
     1441 gtgacggtga gctctGGATC CTACCCATAC GATGTTCCAG ATTACGCTgg atcctgagac
     1501 cagaccaata aaaaacgccc ggcggcaacc gagcgttctg aacaaatcca gatggagttc
     1561 tgaggtcatt actggatcta tcaacaggag tccaagcgag ctcgatatca aattacgccc
     1621 cgccctgcca ctcatcgcag tactgttgta attcattaag cattctgccg acatggaagc
     1681 catcacaaac ggcatgatga acctgaatcg ccagcggcat cagcaccttg tcgccttgcg
     1741 tataatattt gcccatggtg aaaacggggg cgaagaagtt gtccatattg gccacgttta
     1801 aatcaaaact ggtgaaactc acccagggat tggctgaaac gaaaaacata ttctcaataa
     1861 accctttagg gaaataggcc aggttttcac cgtaacacgc cacatcttgc gaatatatgt
     1921 gtagaaactg ccggaaatcg tcgtggtatt cactccagag cgatgaaaac gtttcagttt
     1981 gctcatggaa aacggtgtaa caagggtgaa cactatccca tatcaccagc tcaccgtctt
     2041 tcattg
//
