# Supplementary material for: Yeast MoClo Secretion and Surface Display Toolkit 2.0: Improvements and Applications for Analysis of protein–protein Interactions and Whole-Cell Biocatalysis
Source: ACS Synth Biol. 2026 Apr 23;15(5):2032–53. doi: 10.1021/acssynbio.6c00085 (PMC13185157; doi:10.1021/acssynbio.6c00085)
Supplement: Supplementary file 3 [file sb6c00085_si_003.zip › pYSD068 antiHA-Frakenbody-15F11-in pYTK001.gb]

LOCUS       pYSD068_=_antiHA-Fraken 2457 bp ds-DNA     circular     02-FEB-2026
DEFINITION  .
COMMENT     Encodes an anti-HA epitope Frankenbody (scFv)  (Zhao etal (2019)
            DOI: 10.1038/s41467-019-10846-1) Formatted as a  Type 3b’ part to
            be used in the yeast secretion/display (YSD) extension of the MoClo
            yeast toolkit (YTK) Vector backbone is the Yeast MoClo toolkit
            entry vector pYTK001 Note: Type 3a’ / 3b' parts utilize custom
            TGCT/AGCA overhanging sequences (O'Riordan etal (2024) DOI:
            10.1021/acssynbio.3c00743) compared to the standard TTCT/AGAA
            overhanging sequences of Type 3a / 3b parts in the original MoClo
            yeast toolkit (Lee etal (2015)  DOI: 10.1021/sb500366v).  This
            facilitates the production of secreted proteins with native
            N-termini when the type 3a' part encodes a signal peptide and the
            type 3b' part encodes a protein of interest
FEATURES             Location/Qualifiers
     protein_bind    complement(1..4)
                     /label="BsmBI"
                     /ApEinfo_revcolor="#b1ff67"
                     /ApEinfo_fwdcolor="#b1ff67"
                     /label="BsmBI(1)"
                     /ApEinfo_graphicformat="arrow_data {{0 1 2 0 0 -1} {} 0}width 5 offset 0"
     misc_feature    14..775
                     /label="PDB 5B3N - frankenbody scaffold"
                     /ApEinfo_revcolor="#c6c9d1"
                     /ApEinfo_fwdcolor="#c6c9d1"
     primer          490..514
                     /label="antiHA-scFv-F-screen"
                     /note="sequence: ctgcaagtccagccaaagtcttctg"
                     /ApEinfo_revcolor="#b7e6d7"
                     /ApEinfo_fwdcolor="#b7e6d7"
     protein_bind    812..815
                     /label="BsmBI"
                     /ApEinfo_revcolor="#b1ff67"
                     /ApEinfo_fwdcolor="#b1ff67"
                     /ApEinfo_graphicformat="arrow_data {{0 1 2 0 0 -1} {} 0}width 5 offset 0"
     misc_feature    complement(818..926)
                     /label="CamR Terminator"
                     /ApEinfo_revcolor="#84b0dc"
                     /ApEinfo_fwdcolor="#84b0dc"
                     /ApEinfo_graphicformat="arrow_data {{0 1 2 0 0 -1} {} 0}width 5 offset 0"
     CDS             complement(927..1586)
                     /label="CamR"
                     /ApEinfo_revcolor="#0000ff"
                     /ApEinfo_fwdcolor="#0000ff"
                     /ApEinfo_graphicformat="arrow_data {{0 1 2 0 0 -1} {} 0}width 5 offset 0"
                     /translation="MEKKITGYTTVDISQWHRKEHFEAFQSVAQCTYNQTVQLDITAFLKTVKKNKHKFYPAFIHILARLMNAHPEFRMAMKDGELVIWDSVHPCYTVFHEQTETFSSLWSEYHDDFRQFLHIYSQDVACYGENLAYFPKGFIENMFFVSANPWVSFTSFDLNVANMDNFFAPVFTMGKYYTQGDKVLMPLAIQVHHAVCDGFHVGRMLNELQQYCDEWQGGA*"
     promoter        complement(1587..1691)
                     /label="CamR Promoter"
                     /ApEinfo_revcolor="#84b0dc"
                     /ApEinfo_fwdcolor="#84b0dc"
                     /ApEinfo_graphicformat="arrow_data {{0 1 2 0 0 -1} {} 0}width 5 offset 0"
     rep_origin      complement(1692..2455)
                     /label="ColE1"
                     /ApEinfo_revcolor="#7f7f7f"
                     /ApEinfo_fwdcolor="#7f7f7f"
                     /ApEinfo_graphicformat="arrow_data {{0 1 2 0 0 -1} {} 0}width 5 offset 0"
ORIGIN
        1 tcggtctcat gctatggccg aggtgaagct ggtggagtct gggggaggct tagtgaagcc
       61 tggagggtcc ctgaaactct cctgtgcagc ctctggattc actttcagta gttatggcat
      121 gtcttgggtt cgccagactc cggagaagag gctggagtgg gtcgcaacca ttagtagagg
      181 tggtagttat acctactatc cagacagtgt gaaggggcga ttcaccatct ccagagacaa
      241 tgccaagaac accctgtacc tgcaaatgag cagtctgagg tctgaggaca cggccatata
      301 ttactgtgca agacgggaaa catacgatga aaagggcttt gcctactggg gccaaggcac
      361 cactctcaca gtctcctcag gtggaggcgg ttcaggcgga ggtggctctg gcggtggcgg
      421 atcggacatt gtgctgaccc aatctccagc ttctttgact gtgtctctag ggcagagggc
      481 caccatctcc tgcaagtcca gccaaagtct tctgaatagt ggtaatcaga agaactacct
      541 cacctggtac caacagaaac caggacagcc acccaaactc ctcatctatt gggcatccac
      601 tagggaatct gggatcccag ccaggtttag tggcagtggg tctgggacag acttcaccct
      661 caacatccat cctgtggagg aggaggatgc tgcaacctat tactgtcaga acgataattc
      721 ccatccgctc acgttcggtg ctgggaccaa gctggaaata aaacgggcgg ccgccaaggg
      781 cgaattcgga ggcggaggtt ctggatcctg agaccagacc aataaaaaac gcccggcggc
      841 aaccgagcgt tctgaacaaa tccagatgga gttctgaggt cattactgga tctatcaaca
      901 ggagtccaag cgagctcgat atcaaattac gccccgccct gccactcatc gcagtactgt
      961 tgtaattcat taagcattct gccgacatgg aagccatcac aaacggcatg atgaacctga
     1021 atcgccagcg gcatcagcac cttgtcgcct tgcgtataat atttgcccat ggtgaaaacg
     1081 ggggcgaaga agttgtccat attggccacg tttaaatcaa aactggtgaa actcacccag
     1141 ggattggctg aaacgaaaaa catattctca ataaaccctt tagggaaata ggccaggttt
     1201 tcaccgtaac acgccacatc ttgcgaatat atgtgtagaa actgccggaa atcgtcgtgg
     1261 tattcactcc agagcgatga aaacgtttca gtttgctcat ggaaaacggt gtaacaaggg
     1321 tgaacactat cccatatcac cagctcaccg tctttcattg ccatacgaaa ttccggatga
     1381 gcattcatca ggcgggcaag aatgtgaata aaggccggat aaaacttgtg cttatttttc
     1441 tttacggtct ttaaaaaggc cgtaatatcc agctgaacgg tctggttata ggtacattga
     1501 gcaactgact gaaatgcctc aaaatgttct ttacgatgcc attgggatat atcaacggtg
     1561 gtatatccag tgattttttt ctccatttta gcttccttag ctcctgaaaa tctcgataac
     1621 tcaaaaaata cgcccggtag tgatcttatt tcattatggt gaaagttgga acctcttacg
     1681 tgcccgatca atcatgacca aaatccctta acgtgagttt tcgttccact gagcgtcaga
     1741 ccccgtagaa aagatcaaag gatcttcttg agatcctttt tttctgcgcg taatctgctg
     1801 cttgcaaaca aaaaaaccac cgctaccagc ggtggtttgt ttgccggatc aagagctacc
     1861 aactcttttt ccgaaggtaa ctggcttcag cagagcgcag ataccaaata ctgttcttct
     1921 agtgtagccg tagttaggcc accacttcaa gaactctgta gcaccgccta catacctcgc
     1981 tctgctaatc ctgttaccag tggctgctgc cagtggcgat aagtcgtgtc ttaccgggtt
     2041 ggactcaaga cgatagttac cggataaggc gcagcggtcg ggctgaacgg ggggttcgtg
     2101 cacacagccc agcttggagc gaacgaccta caccgaactg agatacctac agcgtgagct
     2161 atgagaaagc gccacgcttc ccgaagggag aaaggcggac aggtatccgg taagcggcag
     2221 ggtcggaaca ggagagcgca cgagggagct tccaggggga aacgcctggt atctttatag
     2281 tcctgtcggg tttcgccacc tctgacttga gcgtcgattt ttgtgatgct cgtcaggggg
     2341 gcggagccta tggaaaaacg ccagcaacgc ggccttttta cggttcctgg ccttttgctg
     2401 gccttttgct cacatgttct ttcctgcgtt atcccctgat tctgtggata accgtag
//
