# Supplementary material for: Yeast MoClo Secretion and Surface Display Toolkit 2.0: Improvements and Applications for Analysis of protein–protein Interactions and Whole-Cell Biocatalysis
Source: ACS Synth Biol. 2026 Apr 23;15(5):2032–53. doi: 10.1021/acssynbio.6c00085 (PMC13185157; doi:10.1021/acssynbio.6c00085)
Supplement: Supplementary file 3 [file sb6c00085_si_003.zip › pYSD069 anti-GFP Nb (no HA tag) in pYTK001.gb]

LOCUS       pYSD069_=_anti-GFP_Nb_( 2016 bp ds-DNA     circular     02-FEB-2026
DEFINITION  .
COMMENT     Encodes an anti-GFP Nanobody DOI: (Kubala etal (2010)
            doi.org/10.1002/pro.519) Formatted as a  Type 3b’ part to be used
            in the yeast secretion/display (YSD) extension of the MoClo yeast
            toolkit (YTK) Vector backbone is the Yeast MoClo toolkit entry
            vector pYTK001 Note: Type 3a’ / 3b' parts utilize custom TGCT/AGCA
            overhanging sequences (O'Riordan etal (2024) DOI:
            10.1021/acssynbio.3c00743) compared to the standard TTCT/AGAA
            overhanging sequences of Type 3a / 3b parts in the original MoClo
            yeast toolkit (Lee etal (2015)  DOI: 10.1021/sb500366v).  This
            facilitates the production of secreted proteins with native
            N-termini when the type 3a' part encodes a signal peptide and the
            type 3b' part encodes a protein of interest pYSD069 encodes the
            anti GFp Nanobody withour a C-terminal epitope tag that is present
            in pYSD062
FEATURES             Location/Qualifiers
     protein_bind    complement(1..4)
                     /label="BsmBI"
                     /ApEinfo_revcolor="#b1ff67"
                     /ApEinfo_fwdcolor="#b1ff67"
                     /label="BsmBI(1)"
                     /ApEinfo_graphicformat="arrow_data {{0 1 2 0 0 -1} {} 0}width 5 offset 0"
     CDS             9..361
                     /ApEinfo_revcolor="#84b0dc"
                     /ApEinfo_fwdcolor="#84b0dc"
                     /translation="MLRFNWWKAAVLWYNRAVVCA*AVPQAVSQSTATLCVGIARRLVKNVNGLPA*AVRAIVLVTRTLLKVVLQLAVMMRAIPCICK*TV*SRRTPQYIIAMSTWGLNIGARGLR*R*AL"
     misc_feature    14..361
                     /label="antiGFP nanobody"
                     /ApEinfo_revcolor="#ffef86"
                     /ApEinfo_fwdcolor="#ffef86"
     CDS             14..361
                     /ApEinfo_revcolor="#84b0dc"
                     /ApEinfo_fwdcolor="#84b0dc"
                     /translation="QVQLVESGGALVQPGGSLRLSCAASGFPVNRYSMRWYRQAPGKEREWVAGMSSAGDRSSYEDSVKGRFTISRDDARNTVYLQMNSLKPEDTAVYYCNVNVGFEYWGQGTQVTVSSG"
     protein_bind    371..374
                     /label="BsmBI"
                     /ApEinfo_revcolor="#b1ff67"
                     /ApEinfo_fwdcolor="#b1ff67"
                     /ApEinfo_graphicformat="arrow_data {{0 1 2 0 0 -1} {} 0}width 5 offset 0"
     misc_feature    complement(377..485)
                     /label="CamR Terminator"
                     /ApEinfo_revcolor="#84b0dc"
                     /ApEinfo_fwdcolor="#84b0dc"
                     /ApEinfo_graphicformat="arrow_data {{0 1 2 0 0 -1} {} 0}width 5 offset 0"
     CDS             complement(486..1145)
                     /label="CamR"
                     /ApEinfo_revcolor="#0000ff"
                     /ApEinfo_fwdcolor="#0000ff"
                     /ApEinfo_graphicformat="arrow_data {{0 1 2 0 0 -1} {} 0}width 5 offset 0"
                     /translation="MEKKITGYTTVDISQWHRKEHFEAFQSVAQCTYNQTVQLDITAFLKTVKKNKHKFYPAFIHILARLMNAHPEFRMAMKDGELVIWDSVHPCYTVFHEQTETFSSLWSEYHDDFRQFLHIYSQDVACYGENLAYFPKGFIENMFFVSANPWVSFTSFDLNVANMDNFFAPVFTMGKYYTQGDKVLMPLAIQVHHAVCDGFHVGRMLNELQQYCDEWQGGA*"
     promoter        complement(1146..1250)
                     /label="CamR Promoter"
                     /ApEinfo_revcolor="#84b0dc"
                     /ApEinfo_fwdcolor="#84b0dc"
                     /ApEinfo_graphicformat="arrow_data {{0 1 2 0 0 -1} {} 0}width 5 offset 0"
     rep_origin      complement(1251..2014)
                     /label="ColE1"
                     /ApEinfo_revcolor="#7f7f7f"
                     /ApEinfo_fwdcolor="#7f7f7f"
                     /ApEinfo_graphicformat="arrow_data {{0 1 2 0 0 -1} {} 0}width 5 offset 0"
ORIGIN
        1 tcggtctcat gctcaggttc aactggtgga aagcggcggt gctctggtac aaccgggcgg
       61 tagtctgcgc ctgagctgtg ccgcaagcgg tttcccagtc aaccgctact ctatgcgttg
      121 gtatcgccag gcgcctggta aagaacgtga atgggttgcc ggcatgagca gtgcgggcga
      181 tcgttctagt tacgaggact ctgttaaagg tcgttttaca attagccgtg atgatgcgcg
      241 caataccgtg tatctgcaaa tgaacagtct gaagccggag gacaccgcag tatattattg
      301 caatgtcaac gtggggtttg aatattgggg ccaggggact caggtgacgg tgagctctGG
      361 Aggatcctga gaccagacca ataaaaaacg cccggcggca accgagcgtt ctgaacaaat
      421 ccagatggag ttctgaggtc attactggat ctatcaacag gagtccaagc gagctcgata
      481 tcaaattacg ccccgccctg ccactcatcg cagtactgtt gtaattcatt aagcattctg
      541 ccgacatgga agccatcaca aacggcatga tgaacctgaa tcgccagcgg catcagcacc
      601 ttgtcgcctt gcgtataata tttgcccatg gtgaaaacgg gggcgaagaa gttgtccata
      661 ttggccacgt ttaaatcaaa actggtgaaa ctcacccagg gattggctga aacgaaaaac
      721 atattctcaa taaacccttt agggaaatag gccaggtttt caccgtaaca cgccacatct
      781 tgcgaatata tgtgtagaaa ctgccggaaa tcgtcgtggt attcactcca gagcgatgaa
      841 aacgtttcag tttgctcatg gaaaacggtg taacaagggt gaacactatc ccatatcacc
      901 agctcaccgt ctttcattgc catacgaaat tccggatgag cattcatcag gcgggcaaga
      961 atgtgaataa aggccggata aaacttgtgc ttatttttct ttacggtctt taaaaaggcc
     1021 gtaatatcca gctgaacggt ctggttatag gtacattgag caactgactg aaatgcctca
     1081 aaatgttctt tacgatgcca ttgggatata tcaacggtgg tatatccagt gatttttttc
     1141 tccattttag cttccttagc tcctgaaaat ctcgataact caaaaaatac gcccggtagt
     1201 gatcttattt cattatggtg aaagttggaa cctcttacgt gcccgatcaa tcatgaccaa
     1261 aatcccttaa cgtgagtttt cgttccactg agcgtcagac cccgtagaaa agatcaaagg
     1321 atcttcttga gatccttttt ttctgcgcgt aatctgctgc ttgcaaacaa aaaaaccacc
     1381 gctaccagcg gtggtttgtt tgccggatca agagctacca actctttttc cgaaggtaac
     1441 tggcttcagc agagcgcaga taccaaatac tgttcttcta gtgtagccgt agttaggcca
     1501 ccacttcaag aactctgtag caccgcctac atacctcgct ctgctaatcc tgttaccagt
     1561 ggctgctgcc agtggcgata agtcgtgtct taccgggttg gactcaagac gatagttacc
     1621 ggataaggcg cagcggtcgg gctgaacggg gggttcgtgc acacagccca gcttggagcg
     1681 aacgacctac accgaactga gatacctaca gcgtgagcta tgagaaagcg ccacgcttcc
     1741 cgaagggaga aaggcggaca ggtatccggt aagcggcagg gtcggaacag gagagcgcac
     1801 gagggagctt ccagggggaa acgcctggta tctttatagt cctgtcgggt ttcgccacct
     1861 ctgacttgag cgtcgatttt tgtgatgctc gtcagggggg cggagcctat ggaaaaacgc
     1921 cagcaacgcg gcctttttac ggttcctggc cttttgctgg ccttttgctc acatgttctt
     1981 tcctgcgtta tcccctgatt ctgtggataa ccgtag
//
