# Supplementary material for: Yeast MoClo Secretion and Surface Display Toolkit 2.0: Improvements and Applications for Analysis of protein–protein Interactions and Whole-Cell Biocatalysis
Source: ACS Synth Biol. 2026 Apr 23;15(5):2032–53. doi: 10.1021/acssynbio.6c00085 (PMC13185157; doi:10.1021/acssynbio.6c00085)
Supplement: Supplementary file 3 [file sb6c00085_si_003.zip › pYSD070 Protein A ZZ domain in pYTK001.gb]

LOCUS       pYSD070_=_Protein_A_ZZ_ 2058 bp ds-DNA     circular     02-FEB-2026
DEFINITION  .
COMMENT     Encodes the ZZ domain derived from Staphylococcus aureus Protein A.
            Formatted as a  Type 3b’ part to be used in the yeast
            secretion/display (YSD) extension of the MoClo yeast toolkit (YTK)
            Vector backbone is the Yeast MoClo toolkit entry vector pYTK001
            Note: Type 3a’ / 3b' parts utilize custom TGCT/AGCA overhanging
            sequences (O'Riordan etal (2024) DOI: 10.1021/acssynbio.3c00743)
            compared to the standard TTCT/AGAA overhanging sequences of Type 3a
            / 3b parts in the original MoClo yeast toolkit (Lee etal (2015)
            DOI: 10.1021/sb500366v).  This facilitates the production of
            secreted proteins with native N-termini when the type 3a' part
            encodes a signal peptide and the type 3b' part encodes a protein of
            interest
FEATURES             Location/Qualifiers
     protein_bind    complement(1..4)
                     /label="BsmBI"
                     /ApEinfo_revcolor="#b1ff67"
                     /ApEinfo_fwdcolor="#b1ff67"
                     /label="BsmBI(1)"
                     /ApEinfo_graphicformat="arrow_data {{0 1 2 0 0 -1} {} 0}width 5 offset 0"
     vector          1..7
                     /label="vector"
                     /ApEinfo_revcolor="#c6c9d1"
                     /ApEinfo_fwdcolor="#c6c9d1"
                     /source="pCMV-N-FLA"
                     /type="Custom cloned vector"
     primer          1..34
                     /label="ProteinA-F-Part3b'-BsmBIBsaI"
                     /note="sequence: gcatcgtctcatcggtctcatgctATGGCAGGCCTTGCGCAACAC"
                     /ApEinfo_revcolor="#ffef86"
                     /ApEinfo_fwdcolor="#ffef86"
     source          1..416
                     /label="source"
                     /ApEinfo_revcolor="#9eafd2"
                     /ApEinfo_fwdcolor="#9eafd2"
                     /dnas_title="pCMV-N-FLAG+TAP"
     CDS             14..406
                     /label="Protein A"
                     /ApEinfo_revcolor="#84b0dc"
                     /ApEinfo_fwdcolor="#84b0dc"
                     /translation="MAGLAQHDEAVDNKFNKEQQNAFYEILHLPNLNEEQRNAFIQSLKDDPSQSANLLAEAKKLNDAQAPKVDNKFNKEQQNAFYEILHLPNLNEEQRNAFIQSLKDDPSQSANLLAEAKKLNDAQAPKVDANG"
     primer          19..41
                     /label="ProteinA-ZZ-F screen"
                     /note="sequence: AGGCCTTGCGCAACACGATGAAG"
                     /ApEinfo_revcolor="#d6b295"
                     /ApEinfo_fwdcolor="#d6b295"
     misc_feature    44..217
                     /label="COPY 1 Z-domain PDB 2SPZ"
                     /ApEinfo_revcolor="#f58a5e"
                     /ApEinfo_fwdcolor="#f58a5e"
     misc_feature    218..391
                     /label="COPY 2 Z-domain PDB 2SPZ"
                     /ApEinfo_revcolor="#75c6a9"
                     /ApEinfo_fwdcolor="#75c6a9"
     CDS             404..409
                     /ApEinfo_revcolor="#84b0dc"
                     /ApEinfo_fwdcolor="#84b0dc"
                     /translation="GS"
     protein_bind    413..416
                     /label="BsmBI"
                     /ApEinfo_revcolor="#b1ff67"
                     /ApEinfo_fwdcolor="#b1ff67"
                     /ApEinfo_graphicformat="arrow_data {{0 1 2 0 0 -1} {} 0}width 5 offset 0"
     misc_feature    complement(419..527)
                     /label="CamR Terminator"
                     /ApEinfo_revcolor="#84b0dc"
                     /ApEinfo_fwdcolor="#84b0dc"
                     /ApEinfo_graphicformat="arrow_data {{0 1 2 0 0 -1} {} 0}width 5 offset 0"
     CDS             complement(528..1187)
                     /label="CamR"
                     /ApEinfo_revcolor="#0000ff"
                     /ApEinfo_fwdcolor="#0000ff"
                     /ApEinfo_graphicformat="arrow_data {{0 1 2 0 0 -1} {} 0}width 5 offset 0"
                     /translation="MEKKITGYTTVDISQWHRKEHFEAFQSVAQCTYNQTVQLDITAFLKTVKKNKHKFYPAFIHILARLMNAHPEFRMAMKDGELVIWDSVHPCYTVFHEQTETFSSLWSEYHDDFRQFLHIYSQDVACYGENLAYFPKGFIENMFFVSANPWVSFTSFDLNVANMDNFFAPVFTMGKYYTQGDKVLMPLAIQVHHAVCDGFHVGRMLNELQQYCDEWQGGA*"
     promoter        complement(1188..1292)
                     /label="CamR Promoter"
                     /ApEinfo_revcolor="#84b0dc"
                     /ApEinfo_fwdcolor="#84b0dc"
                     /ApEinfo_graphicformat="arrow_data {{0 1 2 0 0 -1} {} 0}width 5 offset 0"
     rep_origin      complement(1293..2056)
                     /label="ColE1"
                     /ApEinfo_revcolor="#7f7f7f"
                     /ApEinfo_fwdcolor="#7f7f7f"
                     /ApEinfo_graphicformat="arrow_data {{0 1 2 0 0 -1} {} 0}width 5 offset 0"
ORIGIN
        1 tcggtctcat gctATGGCAG GCCTTGCGCA ACACGATGAA GCCGTGGACA ACAAATTCAA
       61 CAAAGAACAA CAAAACGCGT TCTATGAGAT CTTACATTTA CCTAACTTAA ACGAAGAACA
      121 ACGAAACGCC TTCATCCAAA GTTTAAAAGA TGACCCAAGC CAAAGCGCTA ACCTTTTAGC
      181 AGAAGCTAAA AAGCTAAATG ATGCTCAGGC GCCGAAAGTA GACAACAAAT TCAACAAAGA
      241 ACAACAAAAC GCGTTCTATG AGATCTTACA TTTACCTAAC TTAAACGAAG AACAACGAAA
      301 CGCCTTCATC CAAAGTTTAA AAGATGACCC AAGCCAAAGC GCTAACCTTT TAGCAGAAGC
      361 TAAAAAGCTA AATGATGCTC AGGCGCCGAA AGTAGACGCG AATggatcct gagaccagac
      421 caataaaaaa cgcccggcgg caaccgagcg ttctgaacaa atccagatgg agttctgagg
      481 tcattactgg atctatcaac aggagtccaa gcgagctcga tatcaaatta cgccccgccc
      541 tgccactcat cgcagtactg ttgtaattca ttaagcattc tgccgacatg gaagccatca
      601 caaacggcat gatgaacctg aatcgccagc ggcatcagca ccttgtcgcc ttgcgtataa
      661 tatttgccca tggtgaaaac gggggcgaag aagttgtcca tattggccac gtttaaatca
      721 aaactggtga aactcaccca gggattggct gaaacgaaaa acatattctc aataaaccct
      781 ttagggaaat aggccaggtt ttcaccgtaa cacgccacat cttgcgaata tatgtgtaga
      841 aactgccgga aatcgtcgtg gtattcactc cagagcgatg aaaacgtttc agtttgctca
      901 tggaaaacgg tgtaacaagg gtgaacacta tcccatatca ccagctcacc gtctttcatt
      961 gccatacgaa attccggatg agcattcatc aggcgggcaa gaatgtgaat aaaggccgga
     1021 taaaacttgt gcttattttt ctttacggtc tttaaaaagg ccgtaatatc cagctgaacg
     1081 gtctggttat aggtacattg agcaactgac tgaaatgcct caaaatgttc tttacgatgc
     1141 cattgggata tatcaacggt ggtatatcca gtgatttttt tctccatttt agcttcctta
     1201 gctcctgaaa atctcgataa ctcaaaaaat acgcccggta gtgatcttat ttcattatgg
     1261 tgaaagttgg aacctcttac gtgcccgatc aatcatgacc aaaatccctt aacgtgagtt
     1321 ttcgttccac tgagcgtcag accccgtaga aaagatcaaa ggatcttctt gagatccttt
     1381 ttttctgcgc gtaatctgct gcttgcaaac aaaaaaacca ccgctaccag cggtggtttg
     1441 tttgccggat caagagctac caactctttt tccgaaggta actggcttca gcagagcgca
     1501 gataccaaat actgttcttc tagtgtagcc gtagttaggc caccacttca agaactctgt
     1561 agcaccgcct acatacctcg ctctgctaat cctgttacca gtggctgctg ccagtggcga
     1621 taagtcgtgt cttaccgggt tggactcaag acgatagtta ccggataagg cgcagcggtc
     1681 gggctgaacg gggggttcgt gcacacagcc cagcttggag cgaacgacct acaccgaact
     1741 gagataccta cagcgtgagc tatgagaaag cgccacgctt cccgaaggga gaaaggcgga
     1801 caggtatccg gtaagcggca gggtcggaac aggagagcgc acgagggagc ttccaggggg
     1861 aaacgcctgg tatctttata gtcctgtcgg gtttcgccac ctctgacttg agcgtcgatt
     1921 tttgtgatgc tcgtcagggg ggcggagcct atggaaaaac gccagcaacg cggccttttt
     1981 acggttcctg gccttttgct ggccttttgc tcacatgttc tttcctgcgt tatcccctga
     2041 ttctgtggat aaccgtag
//
