# Supplementary material for: Yeast MoClo Secretion and Surface Display Toolkit 2.0: Improvements and Applications for Analysis of protein–protein Interactions and Whole-Cell Biocatalysis
Source: ACS Synth Biol. 2026 Apr 23;15(5):2032–53. doi: 10.1021/acssynbio.6c00085 (PMC13185157; doi:10.1021/acssynbio.6c00085)
Supplement: Supplementary file 3 [file sb6c00085_si_003.zip › pYSD080.gb]

LOCUS       pYSD080                 3844 bp ds-DNA     circular     02-FEB-2026
DEFINITION  .
COMMENT     Encodes the S. cerevisiae Aga1p yeast surface display anchor
            protein as a Type 3 part to be used in the yeast secretion/display
            (YSD) extension of the MoClo yeast toolkit (YTK) Vector backbone is
            the Yeast MoClo toolkit entry vector pYTK001
FEATURES             Location/Qualifiers
     CDS             11..2188
                     /label="AGA1 CDS"
                     /ApEinfo_revcolor="#75c6a9"
                     /ApEinfo_fwdcolor="#75c6a9"
     gene            11..2188
                     /label="AGA1 gene"
                     /ApEinfo_revcolor="#faac61"
                     /ApEinfo_fwdcolor="#faac61"
     misc_feature    complement(2205..2313)
                     /label="CamR Terminator"
                     /ApEinfo_revcolor="#84b0dc"
                     /ApEinfo_fwdcolor="#84b0dc"
                     /ApEinfo_graphicformat="arrow_data {{0 1 2 0 0 -1} {} 0}width 5 offset 0"
     CDS             complement(2314..2973)
                     /label="CamR"
                     /ApEinfo_revcolor="#84b0dc"
                     /ApEinfo_fwdcolor="#84b0dc"
                     /translation="MEKKITGYTTVDISQWHRKEHFEAFQSVAQCTYNQTVQLDITAFLKTVKKNKHKFYPAFIHILARLMNAHPEFRMAMKDGELVIWDSVHPCYTVFHEQTETFSSLWSEYHDDFRQFLHIYSQDVACYGENLAYFPKGFIENMFFVSANPWVSFTSFDLNVANMDNFFAPVFTMGKYYTQGDKVLMPLAIQVHHAVCDGFHVGRMLNELQQYCDEWQGGA*"
     promoter        complement(2974..3078)
                     /label="CamR Promoter"
                     /ApEinfo_revcolor="#84b0dc"
                     /ApEinfo_fwdcolor="#84b0dc"
                     /ApEinfo_graphicformat="arrow_data {{0 1 2 0 0 -1} {} 0}width 5 offset 0"
     rep_origin      complement(3079..3842)
                     /label="ColE1"
                     /ApEinfo_revcolor="#7f7f7f"
                     /ApEinfo_fwdcolor="#7f7f7f"
                     /ApEinfo_graphicformat="arrow_data {{0 1 2 0 0 -1} {} 0}width 5 offset 0"
ORIGIN
        1 tcggtctcat atgacattat ctttcgctca ttttacctac ctgttcacaa tattgttggg
       61 attaactaat attgccttgg catctgatcc agaaacgatt ctagtgacga taaccaagac
      121 aaacgatgca aatggggttg ttacaactac agtttcaccc gcgctagtct ccacatccac
      181 tatcgttcaa gctggcacta cgacattgta tacgacttgg tgtccattga cggtatccac
      241 ttcatctgct gccgaaataa gtccttcaat atcgtacgct actaccctat ccagatttag
      301 tactttgaca ttatctacag aagtctgctc ccatgaggca tgtccttcgt catcgacgtt
      361 gccaaccacc accttatctg tgacttccaa gttcacttca tatatttgcc ctacttgtca
      421 cacaaccgct atcagctcat tatccgaagt aggaactaca accgtggtat catccagcgc
      481 cattgaacca tcaagtgcct ctataatctc acctgtcacc tctacacttt cgagtacaac
      541 atcgtccaat ccaactacta cctccctaag ttcgacatct acatctccaa gctctacatc
      601 tacatctcca agctctacat ctacctcatc aagttcgaca tctacctcat caagttcgac
      661 atctacctca tcaagttcga catctacatc tccaagttcg acatccacat cttcaagttt
      721 gacatccaca tcttcaagtt ctacatctac atcccaaagt tctacatcta cctcatcaag
      781 ttcgacatct acatctccaa gctctacatc tacctcatca agttcaacat ctacatctcc
      841 aagttctaaa tctacttctg caagctccac ttccacttct tcatattcaa catctacatc
      901 cccaagtttg acttcttcat ctccaacttt ggcttccact tctccaagtt caacatctat
      961 tagctctact tttactgatt caacttcatc ccttggctcc tctatagcat cttcatcaac
     1021 gtctgtgtca ttatacagcc catccacacc tgtttactcc gtcccttcga cttcgtcaaa
     1081 tgttgcaact ccttctatga cttcttcaac tgttgaaaca actgttagtt cacaaagttc
     1141 gtctgaatat atcaccaaat cctcaatttc tactactatc ccatcatttt ccatgtctac
     1201 atatttcacc actgttagtg gagtcactac aatgtatacg acatggtgtc cttatagctc
     1261 tgaatctgag actagcacat taaccagtat gcatgaaacg gttacaacag acgctacagt
     1321 ctgcactcac gagtcttgca tgccctcgca gacaacaagt ttgattacat cttctataaa
     1381 aatgtccact aaaaacgtcg caacttctgt aagcacctca acggttgaat cctcatatgc
     1441 atgctccaca tgtgctgaaa cgtcacactc gtattcttcc gtgcaaacag cttcatcaag
     1501 ttctgtaaca cagcagacca catccacaaa gagttgggta agttcaatga caacttcgga
     1561 tgaagatttc aataagcacg ctaccggtaa gtatcatgta acatcttcag gtacctcaac
     1621 catttcgact agtgtaagtg aagccacgag tacatcaagc attgactcag aatctcaaga
     1681 acaatcatca cacttattat cgacatcggt cctttcatcc tcctccttgt ctgctacatt
     1741 atcctctgac agtactattt tgctattcag ttctgtatca tcactaagtg tcgaacagtc
     1801 accagttacc acacttcaaa tttcttcaac atcagagatt ttacaaccca cttcttccac
     1861 agctattgct acaatatctg cctctacatc atcactttcc gcaacatcta tctctacacc
     1921 atctacctct gtggaatcga ctattgaatc ttcatcattg actccgacgg tatcttctat
     1981 tttcctctca tcatcatctg ctccctcttc tctacaaaca tctgttacca ctacagaagt
     2041 ttccactact tcaatctcca tacaatacca aacttcatca atggtaacaa ttagccaata
     2101 tatgggcagt ggatcgcaaa cgcgtttgcc attaggaaag ttggtcttcg ccatcatggc
     2161 agttgcttgc aatgtaattt tcagttaata aatcctgaga ccagaccaat aaaaaacgcc
     2221 cggcggcaac cgagcgttct gaacaaatcc agatggagtt ctgaggtcat tactggatct
     2281 atcaacagga gtccaagcga gctcgatatc aaattacgcc ccgccctgcc actcatcgca
     2341 gtactgttgt aattcattaa gcattctgcc gacatggaag ccatcacaaa cggcatgatg
     2401 aacctgaatc gccagcggca tcagcacctt gtcgccttgc gtataatatt tgcccatggt
     2461 gaaaacgggg gcgaagaagt tgtccatatt ggccacgttt aaatcaaaac tggtgaaact
     2521 cacccaggga ttggctgaaa cgaaaaacat attctcaata aaccctttag ggaaataggc
     2581 caggttttca ccgtaacacg ccacatcttg cgaatatatg tgtagaaact gccggaaatc
     2641 gtcgtggtat tcactccaga gcgatgaaaa cgtttcagtt tgctcatgga aaacggtgta
     2701 acaagggtga acactatccc atatcaccag ctcaccgtct ttcattgcca tacgaaattc
     2761 cggatgagca ttcatcaggc gggcaagaat gtgaataaag gccggataaa acttgtgctt
     2821 atttttcttt acggtcttta aaaaggccgt aatatccagc tgaacggtct ggttataggt
     2881 acattgagca actgactgaa atgcctcaaa atgttcttta cgatgccatt gggatatatc
     2941 aacggtggta tatccagtga tttttttctc cattttagct tccttagctc ctgaaaatct
     3001 cgataactca aaaaatacgc ccggtagtga tcttatttca ttatggtgaa agttggaacc
     3061 tcttacgtgc ccgatcaatc atgaccaaaa tcccttaacg tgagttttcg ttccactgag
     3121 cgtcagaccc cgtagaaaag atcaaaggat cttcttgaga tccttttttt ctgcgcgtaa
     3181 tctgctgctt gcaaacaaaa aaaccaccgc taccagcggt ggtttgtttg ccggatcaag
     3241 agctaccaac tctttttccg aaggtaactg gcttcagcag agcgcagata ccaaatactg
     3301 ttcttctagt gtagccgtag ttaggccacc acttcaagaa ctctgtagca ccgcctacat
     3361 acctcgctct gctaatcctg ttaccagtgg ctgctgccag tggcgataag tcgtgtctta
     3421 ccgggttgga ctcaagacga tagttaccgg ataaggcgca gcggtcgggc tgaacggggg
     3481 gttcgtgcac acagcccagc ttggagcgaa cgacctacac cgaactgaga tacctacagc
     3541 gtgagctatg agaaagcgcc acgcttcccg aagggagaaa ggcggacagg tatccggtaa
     3601 gcggcagggt cggaacagga gagcgcacga gggagcttcc agggggaaac gcctggtatc
     3661 tttatagtcc tgtcgggttt cgccacctct gacttgagcg tcgatttttg tgatgctcgt
     3721 caggggggcg gagcctatgg aaaaacgcca gcaacgcggc ctttttacgg ttcctggcct
     3781 tttgctggcc ttttgctcac atgttctttc ctgcgttatc ccctgattct gtggataacc
     3841 gtag
//
