# Supplementary material for: Yeast MoClo Secretion and Surface Display Toolkit 2.0: Improvements and Applications for Analysis of protein–protein Interactions and Whole-Cell Biocatalysis
Source: ACS Synth Biol. 2026 Apr 23;15(5):2032–53. doi: 10.1021/acssynbio.6c00085 (PMC13185157; doi:10.1021/acssynbio.6c00085)
Supplement: Supplementary file 3 [file sb6c00085_si_003.zip › pYSD081.gb]

LOCUS       pYSD081                 1966 bp ds-DNA     circular     02-FEB-2026
DEFINITION  .
ACCESSION   <unknown id>
VERSION     <unknown id>
COMMENT     Encodes the HA-tagged S. cerevisiae Aga2p yeast surface display
            anchor protein as a Type 4a part to be used in the yeast
            secretion/display (YSD) extension of the MoClo yeast toolkit (YTK)
            Vector backbone is the Yeast MoClo toolkit entry vector pYTK001
FEATURES             Location/Qualifiers
     primer          14..32
                     /label="MoClo-LINKER-F-Join-BsmBI"
                     /note="sequence: GCATCGTCTCAGGTGGAGGGGGTTCTGGTG"
                     /ApEinfo_revcolor="#9eafd2"
                     /ApEinfo_fwdcolor="#9eafd2"
     misc_feature    14..43
                     /label="GGGGSGGGGS Linker"
                     /ApEinfo_revcolor="#b7e6d7"
                     /ApEinfo_fwdcolor="#b7e6d7"
     CDS             14..307
                     /label="HA-tagged Aga2p"
                     /ApEinfo_revcolor="#84b0dc"
                     /ApEinfo_fwdcolor="#84b0dc"
                     /translation="GGGGSGGGGSYPYDVPDYAKENLYFQSQELTTICEQIPSPTLESTPYSLSTTTILANGKAMQGVFEYYKSVTFVSNCGSHPSTTSKGSPINTQYVF**"
     primer          complement(27..42)
                     /label="LINK--R-Part3a' BsmBI BsaI"
                     /note="sequence: ATGCCGTCTCAGGTCTCAAGCAGATCCGCCACCACCAG"
                     /ApEinfo_revcolor="#f8d3a9"
                     /ApEinfo_fwdcolor="#f8d3a9"
     misc_feature    44..70
                     /label="HA tag"
                     /ApEinfo_revcolor="#c6c9d1"
                     /ApEinfo_fwdcolor="#c6c9d1"
     misc_feature    74..94
                     /label="TEV protease site"
                     /ApEinfo_revcolor="#d6b295"
                     /ApEinfo_fwdcolor="#d6b295"
     primer          88..113
                     /label="Aga2-noSigPep-F-BsmBI"
                     /note="sequence: gcatcgtctcaatctcaggaactgacaactatat"
                     /ApEinfo_revcolor="#c6c9d1"
                     /ApEinfo_fwdcolor="#c6c9d1"
     primer          88..114
                     /label="Aga2-noSigPep-F"
                     /note="sequence: GCATCGTCTCAATCTCAGGAACTGACAACTATATG"
                     /ApEinfo_revcolor="#f7977a"
                     /ApEinfo_fwdcolor="#f7977a"
     source          95..307
                     /label="source"
                     /ApEinfo_revcolor="#84b0dc"
                     /ApEinfo_fwdcolor="#84b0dc"
     gene            95..307
                     /label="AGA2 gene"
                     /ApEinfo_revcolor="#f8d3a9"
                     /ApEinfo_fwdcolor="#f8d3a9"
     CDS             95..307
                     /label="AGA2 CDS (Aga2p)"
                     /ApEinfo_revcolor="#d6b295"
                     /ApEinfo_fwdcolor="#d6b295"
     primer          complement(280..301)
                     /label="Aga2-LINK--R"
                     /note="sequence: TCTCAAGCAGATCCGCCACCACCAGAACCCCCTCCACCaaaaacatactgtgtgtttatg"
                     /ApEinfo_revcolor="#b1ff67"
                     /ApEinfo_fwdcolor="#b1ff67"
     primer          complement(280..324)
                     /label="Aga2-R1-BsmBI"
                     /note="sequence: ATGCCGTCTCAGGTCTCAGCCACTCGAGttatcaaaaaacatactgtgtgtttatg"
                     /ApEinfo_revcolor="#faac61"
                     /ApEinfo_fwdcolor="#faac61"
     primer          complement(280..324)
                     /label="Aga2-R1-BsmBI"
                     /note="sequence: ATGCCGTCTCAGGTCTCAGCCACTCGAGttatcaaaaaacatactgtgtgtttatg"
                     /ApEinfo_revcolor="#f7977a"
                     /ApEinfo_fwdcolor="#f7977a"
     misc_feature    complement(327..435)
                     /label="CamR Terminator"
                     /ApEinfo_revcolor="#84b0dc"
                     /ApEinfo_fwdcolor="#84b0dc"
                     /ApEinfo_graphicformat="arrow_data {{0 1 2 0 0 -1} {} 0}width 5 offset 0"
     CDS             complement(436..1095)
                     /label="CamR"
                     /ApEinfo_revcolor="#0000ff"
                     /ApEinfo_fwdcolor="#0000ff"
                     /ApEinfo_graphicformat="arrow_data {{0 1 2 0 0 -1} {} 0}width 5 offset 0"
                     /translation="MEKKITGYTTVDISQWHRKEHFEAFQSVAQCTYNQTVQLDITAFLKTVKKNKHKFYPAFIHILARLMNAHPEFRMAMKDGELVIWDSVHPCYTVFHEQTETFSSLWSEYHDDFRQFLHIYSQDVACYGENLAYFPKGFIENMFFVSANPWVSFTSFDLNVANMDNFFAPVFTMGKYYTQGDKVLMPLAIQVHHAVCDGFHVGRMLNELQQYCDEWQGGA*"
     promoter        complement(1096..1200)
                     /label="CamR Promoter"
                     /ApEinfo_revcolor="#84b0dc"
                     /ApEinfo_fwdcolor="#84b0dc"
                     /ApEinfo_graphicformat="arrow_data {{0 1 2 0 0 -1} {} 0}width 5 offset 0"
     rep_origin      complement(1201..1964)
                     /label="ColE1"
                     /ApEinfo_revcolor="#7f7f7f"
                     /ApEinfo_fwdcolor="#7f7f7f"
                     /ApEinfo_graphicformat="arrow_data {{0 1 2 0 0 -1} {} 0}width 5 offset 0"
ORIGIN
        1 TCGGTCTCAA TCCGGTGGAG GGGGTTCTGG TGGTGGCGGA TCATACCCAT ACGATGTTCC
       61 AGATTACGCT Aaggaaaatt tgtattttca atctcaggaa ctgacaacta tatgcgagca
      121 aatcccctca ccaactttag aatcgacgcc gtactctttg tcaacgacta ctattttggc
      181 caacgggaag gcaatgcaag gagtttttga atattacaaa tcagtaacgt ttgtcagtaa
      241 ttgcggttct cacccctcaa caactagcaa aggcagcccc ataaacacac agtatgtttt
      301 ttgataaCTC GAGTGGCTGA gaccagacca ataaaaaacg cccggcggca accgagcgtt
      361 ctgaacaaat ccagatggag ttctgaggtc attactggat ctatcaacag gagtccaagc
      421 gagctcgata tcaaattacg ccccgccctg ccactcatcg cagtactgtt gtaattcatt
      481 aagcattctg ccgacatgga agccatcaca aacggcatga tgaacctgaa tcgccagcgg
      541 catcagcacc ttgtcgcctt gcgtataata tttgcccatg gtgaaaacgg gggcgaagaa
      601 gttgtccata ttggccacgt ttaaatcaaa actggtgaaa ctcacccagg gattggctga
      661 aacgaaaaac atattctcaa taaacccttt agggaaatag gccaggtttt caccgtaaca
      721 cgccacatct tgcgaatata tgtgtagaaa ctgccggaaa tcgtcgtggt attcactcca
      781 gagcgatgaa aacgtttcag tttgctcatg gaaaacggtg taacaagggt gaacactatc
      841 ccatatcacc agctcaccgt ctttcattgc catacgaaat tccggatgag cattcatcag
      901 gcgggcaaga atgtgaataa aggccggata aaacttgtgc ttatttttct ttacggtctt
      961 taaaaaggcc gtaatatcca gctgaacggt ctggttatag gtacattgag caactgactg
     1021 aaatgcctca aaatgttctt tacgatgcca ttgggatata tcaacggtgg tatatccagt
     1081 gatttttttc tccattttag cttccttagc tcctgaaaat ctcgataact caaaaaatac
     1141 gcccggtagt gatcttattt cattatggtg aaagttggaa cctcttacgt gcccgatcaa
     1201 tcatgaccaa aatcccttaa cgtgagtttt cgttccactg agcgtcagac cccgtagaaa
     1261 agatcaaagg atcttcttga gatccttttt ttctgcgcgt aatctgctgc ttgcaaacaa
     1321 aaaaaccacc gctaccagcg gtggtttgtt tgccggatca agagctacca actctttttc
     1381 cgaaggtaac tggcttcagc agagcgcaga taccaaatac tgttcttcta gtgtagccgt
     1441 agttaggcca ccacttcaag aactctgtag caccgcctac atacctcgct ctgctaatcc
     1501 tgttaccagt ggctgctgcc agtggcgata agtcgtgtct taccgggttg gactcaagac
     1561 gatagttacc ggataaggcg cagcggtcgg gctgaacggg gggttcgtgc acacagccca
     1621 gcttggagcg aacgacctac accgaactga gatacctaca gcgtgagcta tgagaaagcg
     1681 ccacgcttcc cgaagggaga aaggcggaca ggtatccggt aagcggcagg gtcggaacag
     1741 gagagcgcac gagggagctt ccagggggaa acgcctggta tctttatagt cctgtcgggt
     1801 ttcgccacct ctgacttgag cgtcgatttt tgtgatgctc gtcagggggg cggagcctat
     1861 ggaaaaacgc cagcaacgcg gcctttttac ggttcctggc cttttgctgg ccttttgctc
     1921 acatgttctt tcctgcgtta tcccctgatt ctgtggataa ccgtag
//
