# Supplementary material for: Yeast MoClo Secretion and Surface Display Toolkit 2.0: Improvements and Applications for Analysis of protein–protein Interactions and Whole-Cell Biocatalysis
Source: ACS Synth Biol. 2026 Apr 23;15(5):2032–53. doi: 10.1021/acssynbio.6c00085 (PMC13185157; doi:10.1021/acssynbio.6c00085)
Supplement: Supplementary file 3 [file sb6c00085_si_003.zip › pYSD086 Linker-FLAG-TEV-SED1 anchor Part 4a in pYTK001.gb]

LOCUS       pYSD086_=_Linker-FLAG-T 2758 bp ds-DNA     circular     02-FEB-2026
DEFINITION  .
ACCESSION   <unknown id>
VERSION     <unknown id>
COMMENT     Encodes the 2xFLAG-tagged S. cerevisiae Sed1p yeast surface display
            anchor protein as a Type 4a part to be used in the yeast
            secretion/display (YSD) extension of the MoClo yeast toolkit (YTK)
            Vector backbone is the Yeast MoClo toolkit entry vector pYTK001
FEATURES             Location/Qualifiers
     primer          201..221
                     /label="ColEI-Fseq"
                     /note="sequence: ggccttttgctggccttttgc"
                     /ApEinfo_revcolor="#85dae9"
                     /ApEinfo_fwdcolor="#85dae9"
     rep_origin      complement(201..221)
                     /label="ColE1"
                     /ApEinfo_revcolor="#7f7f7f"
                     /ApEinfo_fwdcolor="#7f7f7f"
                     /ApEinfo_graphicformat="arrow_data {{0 1 2 0 0 -1} {} 0}width 5 offset 0"
     misc_feature    300..305
                     /label="BsaI"
                     /ApEinfo_revcolor="#f8d3a9"
                     /ApEinfo_fwdcolor="#f8d3a9"
     primer          311..329
                     /label="MoClo-LINKER-F-Join-BsmBI"
                     /note="sequence: GCATCGTCTCAGGTGGAGGGGGTTCTGGTG"
                     /ApEinfo_revcolor="#9eafd2"
                     /ApEinfo_fwdcolor="#9eafd2"
     misc_feature    311..340
                     /label="GGGGSGGGGS Linker"
                     /ApEinfo_revcolor="#b7e6d7"
                     /ApEinfo_fwdcolor="#b7e6d7"
     CDS             311..412
                     /ApEinfo_revcolor="#84b0dc"
                     /ApEinfo_fwdcolor="#84b0dc"
                     /translation="GGGGSGGGGSDYKDDDDKDYKDDDDKKENLYFQS"
     CDS             341..388
                     /label="2X_FLAG"
                     /ApEinfo_revcolor="#6c84ff"
                     /ApEinfo_fwdcolor="#6c84ff"
                     /ApEinfo_graphicformat="arrow_data {{0 1 2 0 0 -1} {} 0}width 5 offset 0"
                     /translation="DYKDDDDKDYKDDDDK"
     CDS             341..388
                     /ApEinfo_revcolor="#84b0dc"
                     /ApEinfo_fwdcolor="#84b0dc"
                     /translation="DYKDDDDKDYKDDDDK"
     misc_feature    389..408
                     /label="TEV protease site"
                     /ApEinfo_revcolor="#d6b295"
                     /ApEinfo_fwdcolor="#d6b295"
     primer          complement(389..412)
                     /label="MoCloTEV-R-Part3a' BsmBI BsaI"
                     /note="sequence: ATGCCGTCTCAGGTCTCAAGCAgattgaaaatacaaattttcctT"
                     /ApEinfo_revcolor="#f58a5e"
                     /ApEinfo_fwdcolor="#f58a5e"
     misc_feature    409..412
                     /label="atct overhang 2join2 linker-HA-TEV"
                     /ApEinfo_revcolor="#d59687"
                     /ApEinfo_fwdcolor="#d59687"
                     /note="to join display anchor to the link-HA-TEV cassette"
     primer          409..435
                     /label="SED1-F1-BsmB1"
                     /note="sequence: GCATCGTCTCAatctCAATTTTCCAACAGTACATCTGC"
                     /ApEinfo_revcolor="#b4abac"
                     /ApEinfo_fwdcolor="#b4abac"
     misc_feature    413..1375
                     /label="SED1 Anchor"
                     /ApEinfo_revcolor="#84b0dc"
                     /ApEinfo_fwdcolor="#84b0dc"
     CDS             413..1375
                     /ApEinfo_revcolor="#84b0dc"
                     /ApEinfo_fwdcolor="#84b0dc"
                     /translation="QFSNSTSASSTDVTSSSSISTSSGSVTITSSEAPESDNGTSTAAPTETSTEAPTTAIPTNGTSTEAPTTAIPTNGTSTEAPTDTTTEAPTTALPTNGTSTEAPTDTTTEAPTTGLPTNGTTSAFPPTTSLPPSNTTTTPPYNPSTDYTTDYTVVTEYTTYCPEPTTFTTNGKTYTVTEPTTLTITDCPCTIEKPTTTSTTEYTVVTEYTTYCPEPTTFTTNGKTYTVTEPTTLTITDCPCTIEKSEAPESSVPVTESKGTTTKETGVTTKQTTANPSLTVSTVVPVSSSASSHSVVINSNGANVVVPGALGLAGVAMLFL*"
     primer          complement(509..530)
                     /label="SED1-R-screen"
                     /note="sequence: TACCGTTGTCGGATTCTGGAGC"
                     /ApEinfo_revcolor="#c7b0e3"
                     /ApEinfo_fwdcolor="#c7b0e3"
     primer          complement(1230..1264)
                     /label="SED1-R1-BsmBI"
                     /note="sequence: ATGCCGTCTCAAtACGGTTAGACTTGGGTTGGCTG"
                     /ApEinfo_revcolor="#faac61"
                     /ApEinfo_fwdcolor="#faac61"
     primer          1239..1272
                     /label="SED1-F2-BsmBI"
                     /note="sequence: GCATCGTCTCAGTaTCCACAGTCGTCCCAGTTTC"
                     /ApEinfo_revcolor="#f58a5e"
                     /ApEinfo_fwdcolor="#f58a5e"
     misc_feature    1249..1254
                     /label="BsmBI site destroyed"
                     /ApEinfo_revcolor="#d59687"
                     /ApEinfo_fwdcolor="#d59687"
     misc_feature    1250..1253
                     /label="GTAT overhang"
                     /ApEinfo_revcolor="#f58a5e"
                     /ApEinfo_fwdcolor="#f58a5e"
     primer          complement(1350..1372)
                     /label="SED1-R2-Part4a-BsaI-BsmB1"
                     /note="sequence: ATGCCGTCTCAGGTCTCAGCCACTCGAGTTATAAGAATAACATAGCAACACCAG"
                     /ApEinfo_revcolor="#b1ff67"
                     /ApEinfo_fwdcolor="#b1ff67"
     misc_feature    1376..1381
                     /label="XhoI"
                     /ApEinfo_revcolor="#b4abac"
                     /ApEinfo_fwdcolor="#b4abac"
     misc_feature    complement(1382..1385)
                     /label="tggc 4a BsaI overhang"
                     /ApEinfo_revcolor="#b7e6d7"
                     /ApEinfo_fwdcolor="#b7e6d7"
     misc_feature    complement(1387..1388)
                     /label="BsaI"
                     /ApEinfo_revcolor="#b7e6d7"
                     /ApEinfo_fwdcolor="#b7e6d7"
     protein_bind    1389..1392
                     /label="BsmBI"
                     /ApEinfo_revcolor="#b1ff67"
                     /ApEinfo_fwdcolor="#b1ff67"
                     /ApEinfo_graphicformat="arrow_data {{0 1 2 0 0 -1} {} 0}width 5 offset 0"
     misc_feature    complement(1395..1503)
                     /label="CamR Terminator"
                     /ApEinfo_revcolor="#84b0dc"
                     /ApEinfo_fwdcolor="#84b0dc"
                     /ApEinfo_graphicformat="arrow_data {{0 1 2 0 0 -1} {} 0}width 5 offset 0"
     CDS             complement(1504..2163)
                     /label="CamR"
                     /ApEinfo_revcolor="#0000ff"
                     /ApEinfo_fwdcolor="#0000ff"
                     /ApEinfo_graphicformat="arrow_data {{0 1 2 0 0 -1} {} 0}width 5 offset 0"
                     /translation="MEKKITGYTTVDISQWHRKEHFEAFQSVAQCTYNQTVQLDITAFLKTVKKNKHKFYPAFIHILARLMNAHPEFRMAMKDGELVIWDSVHPCYTVFHEQTETFSSLWSEYHDDFRQFLHIYSQDVACYGENLAYFPKGFIENMFFVSANPWVSFTSFDLNVANMDNFFAPVFTMGKYYTQGDKVLMPLAIQVHHAVCDGFHVGRMLNELQQYCDEWQGGA*"
     promoter        complement(2164..2268)
                     /label="CamR Promoter"
                     /ApEinfo_revcolor="#84b0dc"
                     /ApEinfo_fwdcolor="#84b0dc"
                     /ApEinfo_graphicformat="arrow_data {{0 1 2 0 0 -1} {} 0}width 5 offset 0"
     rep_origin      complement(2269..295)
                     /label="ColE1"
                     /ApEinfo_revcolor="#7f7f7f"
                     /ApEinfo_fwdcolor="#7f7f7f"
                     /ApEinfo_graphicformat="arrow_data {{0 1 2 0 0 -1} {} 0}width 5 offset 0"
ORIGIN
        1 cgaagggaga aaggcggaca ggtatccggt aagcggcagg gtcggaacag gagagcgcac
       61 gagggagctt ccagggggaa acgcctggta tctttatagt cctgtcgggt ttcgccacct
      121 ctgacttgag cgtcgatttt tgtgatgctc gtcagggggg cggagcctat ggaaaaacgc
      181 cagcaacgcg gcctttttac ggccttttgc tggccttttg cggttcctgg ccttttgctg
      241 gccttttgct cacatgttct ttcctgcgtt atcccctgat tctgtggata accgtagTCG
      301 GTCTCAATCC GGTGGAGGGG GTTCTGGTGG TGGCGGATCA gattacaagg acgatgatga
      361 taaggactac aaagatgatg atgacaaaAa ggaaaatttg tattttcaat ctCAATTTTC
      421 CAACAGTACA TCTGCTTCTT CCACCGATGT CACTTCCTCC TCTTCCATCT CCACTTCCTC
      481 TGGCTCAGTA ACTATCACAT CTTCTGAAGC TCCAGAATCC GACAACGGTA CCAGCACAGC
      541 TGCACCAACT GAAACCTCAA CAGAGGCTCC AACCACTGCT ATCCCAACTA ACGGTACCTC
      601 TACTGAAGCT CCAACCACTG CTATCCCAAC TAACGGTACC TCTACTGAAG CTCCAACTGA
      661 TACTACTACT GAAGCTCCAA CCACCGCTCT TCCAACTAAC GGTACTTCTA CTGAAGCTCC
      721 AACTGATACT ACTACTGAAG CTCCAACCAC CGGTCTTCCA ACCAACGGTA CCACTTCAGC
      781 TTTCCCACCA ACTACATCTT TGCCACCAAG CAACACTACC ACCACTCCTC CTTACAACCC
      841 ATCTACTGAC TACACCACTG ACTACACTGT AGTCACTGAA TATACTACTT ACTGTCCAGA
      901 ACCAACCACT TTCACCACAA ACGGTAAGAC TTACACCGTC ACTGAACCAA CCACATTGAC
      961 TATCACTGAC TGTCCATGCA CCATTGAAAA GCCAACAACC ACATCAACCA CCGAATACAC
     1021 TGTAGTCACT GAGTACACTA CTTACTGTCC AGAACCAACC ACTTTCACCA CAAACGGTAA
     1081 GACTTACACC GTCACTGAAC CAACCACTTT GACTATCACT GACTGTCCAT GTACTATTGA
     1141 AAAGAGCGAA GCCCCTGAGT CTTCTGTCCC AGTTACCGAA TCTAAGGGCA CTACCACCAA
     1201 AGAAACAGGT GTTACTACCA AACAAACCAC AGCCAACCCA AGTCTAACCG TaTCCACAGT
     1261 CGTCCCAGTT TCATCCTCTG CTTCTTCTCA TTCCGTTGTC ATCAACAGTA ACGGTGCTAA
     1321 CGTCGTCGTT CCAGGTGCTT TAGGTTTGGC TGGTGTTGCT ATGTTATTCT TATAACTCGA
     1381 GTGGCTGAga ccagaccaat aaaaaacgcc cggcggcaac cgagcgttct gaacaaatcc
     1441 agatggagtt ctgaggtcat tactggatct atcaacagga gtccaagcga gctcgatatc
     1501 aaattacgcc ccgccctgcc actcatcgca gtactgttgt aattcattaa gcattctgcc
     1561 gacatggaag ccatcacaaa cggcatgatg aacctgaatc gccagcggca tcagcacctt
     1621 gtcgccttgc gtataatatt tgcccatggt gaaaacgggg gcgaagaagt tgtccatatt
     1681 ggccacgttt aaatcaaaac tggtgaaact cacccaggga ttggctgaaa cgaaaaacat
     1741 attctcaata aaccctttag ggaaataggc caggttttca ccgtaacacg ccacatcttg
     1801 cgaatatatg tgtagaaact gccggaaatc gtcgtggtat tcactccaga gcgatgaaaa
     1861 cgtttcagtt tgctcatgga aaacggtgta acaagggtga acactatccc atatcaccag
     1921 ctcaccgtct ttcattgcca tacgaaattc cggatgagca ttcatcaggc gggcaagaat
     1981 gtgaataaag gccggataaa acttgtgctt atttttcttt acggtcttta aaaaggccgt
     2041 aatatccagc tgaacggtct ggttataggt acattgagca actgactgaa atgcctcaaa
     2101 atgttcttta cgatgccatt gggatatatc aacggtggta tatccagtga tttttttctc
     2161 cattttagct tccttagctc ctgaaaatct cgataactca aaaaatacgc ccggtagtga
     2221 tcttatttca ttatggtgaa agttggaacc tcttacgtgc ccgatcaatc atgaccaaaa
     2281 tcccttaacg tgagttttcg ttccactgag cgtcagaccc cgtagaaaag atcaaaggat
     2341 cttcttgaga tccttttttt ctgcgcgtaa tctgctgctt gcaaacaaaa aaaccaccgc
     2401 taccagcggt ggtttgtttg ccggatcaag agctaccaac tctttttccg aaggtaactg
     2461 gcttcagcag agcgcagata ccaaatactg ttcttctagt gtagccgtag ttaggccacc
     2521 acttcaagaa ctctgtagca ccgcctacat acctcgctct gctaatcctg ttaccagtgg
     2581 ctgctgccag tggcgataag tcgtgtctta ccgggttgga ctcaagacga tagttaccgg
     2641 ataaggcgca gcggtcgggc tgaacggggg gttcgtgcac acagcccagc ttggagcgaa
     2701 cgacctacac cgaactgaga tacctacagc gtgagctatg agaaagcgcc acgcttcc
//
