# Supplementary material for: Yeast MoClo Secretion and Surface Display Toolkit 2.0: Improvements and Applications for Analysis of protein–protein Interactions and Whole-Cell Biocatalysis
Source: ACS Synth Biol. 2026 Apr 23;15(5):2032–53. doi: 10.1021/acssynbio.6c00085 (PMC13185157; doi:10.1021/acssynbio.6c00085)
Supplement: Supplementary file 3 [file sb6c00085_si_003.zip › pYSD087 Linker-Myc-TEV-SED1 anchor Part 4a in pYTK001.gb]

LOCUS       pYSD087_=_Linker-Myc-TE 2740 bp ds-DNA     circular     02-FEB-2026
DEFINITION  .
ACCESSION   <unknown id>
VERSION     <unknown id>
COMMENT     Encodes the MYC-tagged S. cerevisiae Sed1p yeast surface display
            anchor protein as a Type 4a part to be used in the yeast
            secretion/display (YSD) extension of the MoClo yeast toolkit (YTK)
            Vector backbone is the Yeast MoClo toolkit entry vector pYTK001
FEATURES             Location/Qualifiers
     primer          201..221
                     /label="ColEI-Fseq"
                     /note="sequence: ggccttttgctggccttttgc"
                     /ApEinfo_revcolor="#85dae9"
                     /ApEinfo_fwdcolor="#85dae9"
     rep_origin      complement(201..221)
                     /label="ColE1"
                     /ApEinfo_revcolor="#7f7f7f"
                     /ApEinfo_fwdcolor="#7f7f7f"
                     /ApEinfo_graphicformat="arrow_data {{0 1 2 0 0 -1} {} 0}width 5 offset 0"
     misc_feature    300..305
                     /label="BsaI"
                     /ApEinfo_revcolor="#f8d3a9"
                     /ApEinfo_fwdcolor="#f8d3a9"
     primer          311..329
                     /label="MoClo-LINKER-F-Join-BsmBI"
                     /note="sequence: GCATCGTCTCAGGTGGAGGGGGTTCTGGTG"
                     /ApEinfo_revcolor="#9eafd2"
                     /ApEinfo_fwdcolor="#9eafd2"
     misc_feature    311..340
                     /label="GGGGSGGGGS Linker"
                     /ApEinfo_revcolor="#b7e6d7"
                     /ApEinfo_fwdcolor="#b7e6d7"
     CDS             311..394
                     /ApEinfo_revcolor="#84b0dc"
                     /ApEinfo_fwdcolor="#84b0dc"
                     /translation="GGGGSGGGGSEQKLISEEDLKENLYFQS"
     misc_feature    341..370
                     /label="c-myc"
                     /ApEinfo_revcolor="#9eafd2"
                     /ApEinfo_fwdcolor="#9eafd2"
     CDS             341..370
                     /ApEinfo_revcolor="#84b0dc"
                     /ApEinfo_fwdcolor="#84b0dc"
                     /translation="EQKLISEEDL"
     misc_feature    371..390
                     /label="TEV protease site"
                     /ApEinfo_revcolor="#d6b295"
                     /ApEinfo_fwdcolor="#d6b295"
     primer          complement(371..394)
                     /label="MoCloTEV-R-Part3a' BsmBI BsaI"
                     /note="sequence: ATGCCGTCTCAGGTCTCAAGCAgattgaaaatacaaattttcctT"
                     /ApEinfo_revcolor="#f58a5e"
                     /ApEinfo_fwdcolor="#f58a5e"
     misc_feature    391..394
                     /label="atct overhang 2join2 linker-HA-TEV"
                     /ApEinfo_revcolor="#d59687"
                     /ApEinfo_fwdcolor="#d59687"
                     /note="to join display anchor to the link-HA-TEV cassette"
     primer          391..417
                     /label="SED1-F1-BsmB1"
                     /note="sequence: GCATCGTCTCAatctCAATTTTCCAACAGTACATCTGC"
                     /ApEinfo_revcolor="#b4abac"
                     /ApEinfo_fwdcolor="#b4abac"
     misc_feature    395..1357
                     /label="SED1 Anchor"
                     /ApEinfo_revcolor="#84b0dc"
                     /ApEinfo_fwdcolor="#84b0dc"
     CDS             395..1357
                     /ApEinfo_revcolor="#84b0dc"
                     /ApEinfo_fwdcolor="#84b0dc"
                     /translation="QFSNSTSASSTDVTSSSSISTSSGSVTITSSEAPESDNGTSTAAPTETSTEAPTTAIPTNGTSTEAPTTAIPTNGTSTEAPTDTTTEAPTTALPTNGTSTEAPTDTTTEAPTTGLPTNGTTSAFPPTTSLPPSNTTTTPPYNPSTDYTTDYTVVTEYTTYCPEPTTFTTNGKTYTVTEPTTLTITDCPCTIEKPTTTSTTEYTVVTEYTTYCPEPTTFTTNGKTYTVTEPTTLTITDCPCTIEKSEAPESSVPVTESKGTTTKETGVTTKQTTANPSLTVSTVVPVSSSASSHSVVINSNGANVVVPGALGLAGVAMLFL*"
     primer          complement(1212..1246)
                     /label="SED1-R1-BsmBI"
                     /note="sequence: ATGCCGTCTCAAtACGGTTAGACTTGGGTTGGCTG"
                     /ApEinfo_revcolor="#faac61"
                     /ApEinfo_fwdcolor="#faac61"
     primer          1221..1254
                     /label="SED1-F2-BsmBI"
                     /note="sequence: GCATCGTCTCAGTaTCCACAGTCGTCCCAGTTTC"
                     /ApEinfo_revcolor="#f58a5e"
                     /ApEinfo_fwdcolor="#f58a5e"
     misc_feature    1231..1236
                     /label="BsmBI site destroyed"
                     /ApEinfo_revcolor="#d59687"
                     /ApEinfo_fwdcolor="#d59687"
     misc_feature    1232..1235
                     /label="GTAT overhang"
                     /ApEinfo_revcolor="#f58a5e"
                     /ApEinfo_fwdcolor="#f58a5e"
     primer          complement(1332..1354)
                     /label="SED1-R2-Part4a-BsaI-BsmB1"
                     /note="sequence: ATGCCGTCTCAGGTCTCAGCCACTCGAGTTATAAGAATAACATAGCAACACCAG"
                     /ApEinfo_revcolor="#b1ff67"
                     /ApEinfo_fwdcolor="#b1ff67"
     misc_feature    1358..1363
                     /label="XhoI"
                     /ApEinfo_revcolor="#b4abac"
                     /ApEinfo_fwdcolor="#b4abac"
     misc_feature    complement(1364..1367)
                     /label="tggc 4a BsaI overhang"
                     /ApEinfo_revcolor="#b7e6d7"
                     /ApEinfo_fwdcolor="#b7e6d7"
     misc_feature    complement(1369..1370)
                     /label="BsaI"
                     /ApEinfo_revcolor="#b7e6d7"
                     /ApEinfo_fwdcolor="#b7e6d7"
     protein_bind    1371..1374
                     /label="BsmBI"
                     /ApEinfo_revcolor="#b1ff67"
                     /ApEinfo_fwdcolor="#b1ff67"
                     /ApEinfo_graphicformat="arrow_data {{0 1 2 0 0 -1} {} 0}width 5 offset 0"
     misc_feature    complement(1377..1485)
                     /label="CamR Terminator"
                     /ApEinfo_revcolor="#84b0dc"
                     /ApEinfo_fwdcolor="#84b0dc"
                     /ApEinfo_graphicformat="arrow_data {{0 1 2 0 0 -1} {} 0}width 5 offset 0"
     CDS             complement(1486..2145)
                     /label="CamR"
                     /ApEinfo_revcolor="#0000ff"
                     /ApEinfo_fwdcolor="#0000ff"
                     /ApEinfo_graphicformat="arrow_data {{0 1 2 0 0 -1} {} 0}width 5 offset 0"
                     /translation="MEKKITGYTTVDISQWHRKEHFEAFQSVAQCTYNQTVQLDITAFLKTVKKNKHKFYPAFIHILARLMNAHPEFRMAMKDGELVIWDSVHPCYTVFHEQTETFSSLWSEYHDDFRQFLHIYSQDVACYGENLAYFPKGFIENMFFVSANPWVSFTSFDLNVANMDNFFAPVFTMGKYYTQGDKVLMPLAIQVHHAVCDGFHVGRMLNELQQYCDEWQGGA*"
     promoter        complement(2146..2250)
                     /label="CamR Promoter"
                     /ApEinfo_revcolor="#84b0dc"
                     /ApEinfo_fwdcolor="#84b0dc"
                     /ApEinfo_graphicformat="arrow_data {{0 1 2 0 0 -1} {} 0}width 5 offset 0"
     rep_origin      complement(2251..295)
                     /label="ColE1"
                     /ApEinfo_revcolor="#7f7f7f"
                     /ApEinfo_fwdcolor="#7f7f7f"
                     /ApEinfo_graphicformat="arrow_data {{0 1 2 0 0 -1} {} 0}width 5 offset 0"
ORIGIN
        1 cgaagggaga aaggcggaca ggtatccggt aagcggcagg gtcggaacag gagagcgcac
       61 gagggagctt ccagggggaa acgcctggta tctttatagt cctgtcgggt ttcgccacct
      121 ctgacttgag cgtcgatttt tgtgatgctc gtcagggggg cggagcctat ggaaaaacgc
      181 cagcaacgcg gcctttttac ggccttttgc tggccttttg cggttcctgg ccttttgctg
      241 gccttttgct cacatgttct ttcctgcgtt atcccctgat tctgtggata accgtagTCG
      301 GTCTCAATCC GGTGGAGGGG GTTCTGGTGG TGGCGGATCA gaacaaaaat taatttctga
      361 agaagattta Aaggaaaatt tgtattttca atctCAATTT TCCAACAGTA CATCTGCTTC
      421 TTCCACCGAT GTCACTTCCT CCTCTTCCAT CTCCACTTCC TCTGGCTCAG TAACTATCAC
      481 ATCTTCTGAA GCTCCAGAAT CCGACAACGG TACCAGCACA GCTGCACCAA CTGAAACCTC
      541 AACAGAGGCT CCAACCACTG CTATCCCAAC TAACGGTACC TCTACTGAAG CTCCAACCAC
      601 TGCTATCCCA ACTAACGGTA CCTCTACTGA AGCTCCAACT GATACTACTA CTGAAGCTCC
      661 AACCACCGCT CTTCCAACTA ACGGTACTTC TACTGAAGCT CCAACTGATA CTACTACTGA
      721 AGCTCCAACC ACCGGTCTTC CAACCAACGG TACCACTTCA GCTTTCCCAC CAACTACATC
      781 TTTGCCACCA AGCAACACTA CCACCACTCC TCCTTACAAC CCATCTACTG ACTACACCAC
      841 TGACTACACT GTAGTCACTG AATATACTAC TTACTGTCCA GAACCAACCA CTTTCACCAC
      901 AAACGGTAAG ACTTACACCG TCACTGAACC AACCACATTG ACTATCACTG ACTGTCCATG
      961 CACCATTGAA AAGCCAACAA CCACATCAAC CACCGAATAC ACTGTAGTCA CTGAGTACAC
     1021 TACTTACTGT CCAGAACCAA CCACTTTCAC CACAAACGGT AAGACTTACA CCGTCACTGA
     1081 ACCAACCACT TTGACTATCA CTGACTGTCC ATGTACTATT GAAAAGAGCG AAGCCCCTGA
     1141 GTCTTCTGTC CCAGTTACCG AATCTAAGGG CACTACCACC AAAGAAACAG GTGTTACTAC
     1201 CAAACAAACC ACAGCCAACC CAAGTCTAAC CGTaTCCACA GTCGTCCCAG TTTCATCCTC
     1261 TGCTTCTTCT CATTCCGTTG TCATCAACAG TAACGGTGCT AACGTCGTCG TTCCAGGTGC
     1321 TTTAGGTTTG GCTGGTGTTG CTATGTTATT CTTATAACTC GAGTGGCTGA gaccagacca
     1381 ataaaaaacg cccggcggca accgagcgtt ctgaacaaat ccagatggag ttctgaggtc
     1441 attactggat ctatcaacag gagtccaagc gagctcgata tcaaattacg ccccgccctg
     1501 ccactcatcg cagtactgtt gtaattcatt aagcattctg ccgacatgga agccatcaca
     1561 aacggcatga tgaacctgaa tcgccagcgg catcagcacc ttgtcgcctt gcgtataata
     1621 tttgcccatg gtgaaaacgg gggcgaagaa gttgtccata ttggccacgt ttaaatcaaa
     1681 actggtgaaa ctcacccagg gattggctga aacgaaaaac atattctcaa taaacccttt
     1741 agggaaatag gccaggtttt caccgtaaca cgccacatct tgcgaatata tgtgtagaaa
     1801 ctgccggaaa tcgtcgtggt attcactcca gagcgatgaa aacgtttcag tttgctcatg
     1861 gaaaacggtg taacaagggt gaacactatc ccatatcacc agctcaccgt ctttcattgc
     1921 catacgaaat tccggatgag cattcatcag gcgggcaaga atgtgaataa aggccggata
     1981 aaacttgtgc ttatttttct ttacggtctt taaaaaggcc gtaatatcca gctgaacggt
     2041 ctggttatag gtacattgag caactgactg aaatgcctca aaatgttctt tacgatgcca
     2101 ttgggatata tcaacggtgg tatatccagt gatttttttc tccattttag cttccttagc
     2161 tcctgaaaat ctcgataact caaaaaatac gcccggtagt gatcttattt cattatggtg
     2221 aaagttggaa cctcttacgt gcccgatcaa tcatgaccaa aatcccttaa cgtgagtttt
     2281 cgttccactg agcgtcagac cccgtagaaa agatcaaagg atcttcttga gatccttttt
     2341 ttctgcgcgt aatctgctgc ttgcaaacaa aaaaaccacc gctaccagcg gtggtttgtt
     2401 tgccggatca agagctacca actctttttc cgaaggtaac tggcttcagc agagcgcaga
     2461 taccaaatac tgttcttcta gtgtagccgt agttaggcca ccacttcaag aactctgtag
     2521 caccgcctac atacctcgct ctgctaatcc tgttaccagt ggctgctgcc agtggcgata
     2581 agtcgtgtct taccgggttg gactcaagac gatagttacc ggataaggcg cagcggtcgg
     2641 gctgaacggg gggttcgtgc acacagccca gcttggagcg aacgacctac accgaactga
     2701 gatacctaca gcgtgagcta tgagaaagcg ccacgcttcc
//
