# Supplementary material for: Yeast MoClo Secretion and Surface Display Toolkit 2.0: Improvements and Applications for Analysis of protein–protein Interactions and Whole-Cell Biocatalysis
Source: ACS Synth Biol. 2026 Apr 23;15(5):2032–53. doi: 10.1021/acssynbio.6c00085 (PMC13185157; doi:10.1021/acssynbio.6c00085)
Supplement: Supplementary file 3 [file sb6c00085_si_003.zip › pYSD088 pYTK001 plus LinkerTEV site 2xFLAG-Aga2 no Sig Pep.gb]

LOCUS       pYSD088_=_pYTK001_plus_ 1987 bp ds-DNA     circular     02-FEB-2026
DEFINITION  .
FEATURES             Location/Qualifiers
     protein_bind    complement(1..4)
                     /label="BsmBI"
                     /ApEinfo_revcolor="#b1ff67"
                     /ApEinfo_fwdcolor="#b1ff67"
                     /label="BsmBI(1)"
                     /ApEinfo_graphicformat="arrow_data {{0 1 2 0 0 -1} {} 0}width 5 offset 0"
     misc_feature    3..8
                     /label="BsaI"
                     /ApEinfo_revcolor="#f8d3a9"
                     /ApEinfo_fwdcolor="#f8d3a9"
     misc_feature    14..43
                     /label="GGGGSGGGGS Linker"
                     /ApEinfo_revcolor="#b7e6d7"
                     /ApEinfo_fwdcolor="#b7e6d7"
     CDS             14..115
                     /ApEinfo_revcolor="#84b0dc"
                     /ApEinfo_fwdcolor="#84b0dc"
                     /translation="GGGGSGGGGSDYKDDDDKDYKDDDDKKENLYFQS"
     CDS             44..91
                     /label="2X_FLAG"
                     /ApEinfo_revcolor="#6c84ff"
                     /ApEinfo_fwdcolor="#6c84ff"
                     /ApEinfo_graphicformat="arrow_data {{0 1 2 0 0 -1} {} 0}width 5 offset 0"
                     /translation="DYKDDDDKDYKDDDDK"
     misc_feature    92..115
                     /label="TEV protease site"
                     /ApEinfo_revcolor="#d6b295"
                     /ApEinfo_fwdcolor="#d6b295"
     misc_feature    112..115
                     /label="atct overhang"
                     /ApEinfo_revcolor="#c6c9d1"
                     /ApEinfo_fwdcolor="#c6c9d1"
     source          116..325
                     /label="source"
                     /ApEinfo_revcolor="#84b0dc"
                     /ApEinfo_fwdcolor="#84b0dc"
     CDS             116..325
                     /label="AGA2 CDS (Aga2p)"
                     /ApEinfo_revcolor="#d6b295"
                     /ApEinfo_fwdcolor="#d6b295"
     gene            116..325
                     /label="AGA2 gene"
                     /ApEinfo_revcolor="#f8d3a9"
                     /ApEinfo_fwdcolor="#f8d3a9"
     CDS             116..325
                     /ApEinfo_revcolor="#84b0dc"
                     /ApEinfo_fwdcolor="#84b0dc"
                     /translation="QELTTICEQIPSPTLESTPYSLSTTTILANGKAMQGVFEYYKSVTFVSNCGSHPSTTSKGSPINTQYVF*"
     protein_bind    342..345
                     /label="BsmBI"
                     /ApEinfo_revcolor="#b1ff67"
                     /ApEinfo_fwdcolor="#b1ff67"
                     /ApEinfo_graphicformat="arrow_data {{0 1 2 0 0 -1} {} 0}width 5 offset 0"
     misc_feature    complement(348..456)
                     /label="CamR Terminator"
                     /ApEinfo_revcolor="#84b0dc"
                     /ApEinfo_fwdcolor="#84b0dc"
                     /ApEinfo_graphicformat="arrow_data {{0 1 2 0 0 -1} {} 0}width 5 offset 0"
     CDS             complement(457..1116)
                     /label="CamR"
                     /ApEinfo_revcolor="#0000ff"
                     /ApEinfo_fwdcolor="#0000ff"
                     /ApEinfo_graphicformat="arrow_data {{0 1 2 0 0 -1} {} 0}width 5 offset 0"
                     /translation="MEKKITGYTTVDISQWHRKEHFEAFQSVAQCTYNQTVQLDITAFLKTVKKNKHKFYPAFIHILARLMNAHPEFRMAMKDGELVIWDSVHPCYTVFHEQTETFSSLWSEYHDDFRQFLHIYSQDVACYGENLAYFPKGFIENMFFVSANPWVSFTSFDLNVANMDNFFAPVFTMGKYYTQGDKVLMPLAIQVHHAVCDGFHVGRMLNELQQYCDEWQGGA*"
     promoter        complement(1117..1221)
                     /label="CamR Promoter"
                     /ApEinfo_revcolor="#84b0dc"
                     /ApEinfo_fwdcolor="#84b0dc"
                     /ApEinfo_graphicformat="arrow_data {{0 1 2 0 0 -1} {} 0}width 5 offset 0"
     rep_origin      complement(1222..1985)
                     /label="ColE1"
                     /ApEinfo_revcolor="#7f7f7f"
                     /ApEinfo_fwdcolor="#7f7f7f"
                     /ApEinfo_graphicformat="arrow_data {{0 1 2 0 0 -1} {} 0}width 5 offset 0"
ORIGIN
        1 tcggTCTCAA TCCGGTGGAG GGGGTTCTGG TGGTGGCGGA TCAgattaca aggacgatga
       61 tgataaggac tacaaagatg atgatgacaa aAaggaaaat ttgtattttc aatctcagga
      121 actgacaact atatgcgagc aaatcccctc accaacttta gaatcgacgc cgtactcttt
      181 gtcaacgact actattttgg ccaacgggaa ggcaatgcaa ggagtttttg aatattacaa
      241 atcagtaacg tttgtcagta attgcggttc tcacccctca acaactagca aaggcagccc
      301 cataaacaca cagtatgttt tttgataaCT CGAGTGGCTG Agaccagacc aataaaaaac
      361 gcccggcggc aaccgagcgt tctgaacaaa tccagatgga gttctgaggt cattactgga
      421 tctatcaaca ggagtccaag cgagctcgat atcaaattac gccccgccct gccactcatc
      481 gcagtactgt tgtaattcat taagcattct gccgacatgg aagccatcac aaacggcatg
      541 atgaacctga atcgccagcg gcatcagcac cttgtcgcct tgcgtataat atttgcccat
      601 ggtgaaaacg ggggcgaaga agttgtccat attggccacg tttaaatcaa aactggtgaa
      661 actcacccag ggattggctg aaacgaaaaa catattctca ataaaccctt tagggaaata
      721 ggccaggttt tcaccgtaac acgccacatc ttgcgaatat atgtgtagaa actgccggaa
      781 atcgtcgtgg tattcactcc agagcgatga aaacgtttca gtttgctcat ggaaaacggt
      841 gtaacaaggg tgaacactat cccatatcac cagctcaccg tctttcattg ccatacgaaa
      901 ttccggatga gcattcatca ggcgggcaag aatgtgaata aaggccggat aaaacttgtg
      961 cttatttttc tttacggtct ttaaaaaggc cgtaatatcc agctgaacgg tctggttata
     1021 ggtacattga gcaactgact gaaatgcctc aaaatgttct ttacgatgcc attgggatat
     1081 atcaacggtg gtatatccag tgattttttt ctccatttta gcttccttag ctcctgaaaa
     1141 tctcgataac tcaaaaaata cgcccggtag tgatcttatt tcattatggt gaaagttgga
     1201 acctcttacg tgcccgatca atcatgacca aaatccctta acgtgagttt tcgttccact
     1261 gagcgtcaga ccccgtagaa aagatcaaag gatcttcttg agatcctttt tttctgcgcg
     1321 taatctgctg cttgcaaaca aaaaaaccac cgctaccagc ggtggtttgt ttgccggatc
     1381 aagagctacc aactcttttt ccgaaggtaa ctggcttcag cagagcgcag ataccaaata
     1441 ctgttcttct agtgtagccg tagttaggcc accacttcaa gaactctgta gcaccgccta
     1501 catacctcgc tctgctaatc ctgttaccag tggctgctgc cagtggcgat aagtcgtgtc
     1561 ttaccgggtt ggactcaaga cgatagttac cggataaggc gcagcggtcg ggctgaacgg
     1621 ggggttcgtg cacacagccc agcttggagc gaacgaccta caccgaactg agatacctac
     1681 agcgtgagct atgagaaagc gccacgcttc ccgaagggag aaaggcggac aggtatccgg
     1741 taagcggcag ggtcggaaca ggagagcgca cgagggagct tccaggggga aacgcctggt
     1801 atctttatag tcctgtcggg tttcgccacc tctgacttga gcgtcgattt ttgtgatgct
     1861 cgtcaggggg gcggagccta tggaaaaacg ccagcaacgc ggccttttta cggttcctgg
     1921 ccttttgctg gccttttgct cacatgttct ttcctgcgtt atcccctgat tctgtggata
     1981 accgtag
//
