# Supplementary material for: Yeast MoClo Secretion and Surface Display Toolkit 2.0: Improvements and Applications for Analysis of protein–protein Interactions and Whole-Cell Biocatalysis
Source: ACS Synth Biol. 2026 Apr 23;15(5):2032–53. doi: 10.1021/acssynbio.6c00085 (PMC13185157; doi:10.1021/acssynbio.6c00085)
Supplement: Supplementary file 3 [file sb6c00085_si_003.zip › pYSD089 Linker-FLAG-TEV-649-stalk anchor Part 4a in pYTK001.gb]

LOCUS       pYSD089_=_Linker-FLAG-T 3850 bp ds-DNA     circular     02-FEB-2026
DEFINITION  .
ACCESSION   <unknown id>
VERSION     <unknown id>
COMMENT     Encodes the 2xFLAG-tagged 649 Stalk yeast surface display anchor
            protein as a Type 4a part to be used in the yeast secretion/display
            (YSD) extension of the MoClo yeast toolkit (YTK) Vector backbone is
            the Yeast MoClo toolkit entry vector pYTK001 Reference for 649
            Stalk: McMahon, C., Baier, A.S., Pascolutti, R., Wegrecki, M.,
            Zheng, S., Ong, J.X., et al. (2018). Yeast surface display platform
            for rapid discovery of conformationally selective nanobodies. Nat
            Struct Mol Biol 25(3), 289-296. doi: 10.1038/s41594-018-0028-6.
FEATURES             Location/Qualifiers
     primer          301..321
                     /label="ColEI-Fseq"
                     /note="sequence: ggccttttgctggccttttgc"
                     /ApEinfo_revcolor="#85dae9"
                     /ApEinfo_fwdcolor="#85dae9"
     misc_feature    372..377
                     /label="BsaI"
                     /ApEinfo_revcolor="#f8d3a9"
                     /ApEinfo_fwdcolor="#f8d3a9"
     CDS             380..484
                     /ApEinfo_revcolor="#84b0dc"
                     /ApEinfo_fwdcolor="#84b0dc"
                     /translation="SGGGGSGGGGSDYKDDDDKDYKDDDDKKENLYFQS"
     misc_feature    383..412
                     /label="GGGGSGGGGS Linker"
                     /ApEinfo_revcolor="#b7e6d7"
                     /ApEinfo_fwdcolor="#b7e6d7"
     CDS             413..460
                     /label="2X_FLAG"
                     /ApEinfo_revcolor="#6c84ff"
                     /ApEinfo_fwdcolor="#6c84ff"
                     /ApEinfo_graphicformat="arrow_data {{0 1 2 0 0 -1} {} 0}width 5 offset 0"
                     /translation="DYKDDDDKDYKDDDDK"
     CDS             413..460
                     /ApEinfo_revcolor="#84b0dc"
                     /ApEinfo_fwdcolor="#84b0dc"
                     /translation="DYKDDDDKDYKDDDDK"
     misc_feature    461..480
                     /label="TEV protease site"
                     /ApEinfo_revcolor="#d6b295"
                     /ApEinfo_fwdcolor="#d6b295"
     misc_feature    481..484
                     /label="atct overhang 2join2 linker-HA-TEV"
                     /ApEinfo_revcolor="#d59687"
                     /ApEinfo_fwdcolor="#d59687"
                     /note="to join display anchor to the link-HA-TEV cassette"
     primer          485..504
                     /label="649-Stalk-F1-BsmBI"
                     /note="sequence: GCATCGTCTCAatctCAAACATCCTCACCCTCTAC"
                     /ApEinfo_revcolor="#c6c9d1"
                     /ApEinfo_fwdcolor="#c6c9d1"
     misc_feature    485..2431
                     /label="649 Stalk sequence"
                     /ApEinfo_revcolor="#ff9ccd"
                     /ApEinfo_fwdcolor="#ff9ccd"
     CDS             485..2431
                     /label="Translation 485-2431"
                     /translation="QTSSPSTEASVSTSSTSSSASQSSDPTTTSSSSSSSSPSSQSEEISSSPTVSTTPSTSSSSSSMTSTTTTKSISTSTTSSAPVTDVTVSSSPSKSTSTSTSTETSKTPTSMTEYTSSTSIISTPVSHSQTGLSASSSSSSTTSGSSSTKSESSTTSGSSQSVESTSSHATVLANSAEMVTTSSSSSSTSEMSLTSTATSVPVSSSSSTTYSTSASTQAVTTTSSSTVSTTSSSTTLTSAFTHSSTTSSDQPPSDTTSPSTTHEPHVTTQTSSETSSSKSSSTSSSSTSQTSESATPSDSVSPGSSTSTSSSSTSTSTSISSGETTTSSSSSSATTTSNSATLSVSTTQTSIEASSSTTSTSSSTITTSSSSAHISSKSQSSITYPSSSTSSSTSSSISSESESFESTSAEDAPSTAPSSSVSSKSSTSTTSSTSTSSSTPSPSPSSVSSSSTSSLTTSAVSTPATSHSQSTVVTTTTITTSTGPVMSTTTAYSSSSTSSSESSEVQSVMSSTPSSTSTTTSSESTSSSSTASTSPSTSQTFETSPTIGGVPSTTSFVSTPTTKLSHTTSTMTAQSDSKSTHSSSTSTEDKSSTASAVDESTTTSTSTESTTSVTSGTSHSAKESSSNSKVYSSQTAHSSISVASSPSTK"
     primer          complement(614..637)
                     /label="649Stalk-R1-BsmB1"
                     /note="sequence: ATGCCGTCTCAtACgGTCGGTGATGATGAAATTTC"
                     /ApEinfo_revcolor="#faac61"
                     /ApEinfo_fwdcolor="#faac61"
     misc_feature    634..637
                     /label="BsmBI overhang"
                     /ApEinfo_revcolor="#84b0dc"
                     /ApEinfo_fwdcolor="#84b0dc"
     misc_feature    634..639
                     /label="BsaI site destroyed"
                     /ApEinfo_revcolor="#ffef86"
                     /ApEinfo_fwdcolor="#ffef86"
     primer          634..657
                     /label="649-Stalk-F2-BsmB1"
                     /note="sequence: GCATCGTCTCAcGTaTCAACTACACCATCAACTTC"
                     /ApEinfo_revcolor="#9eafd2"
                     /ApEinfo_fwdcolor="#9eafd2"
     primer          complement(725..748)
                     /label="649stalk-R-screen"
                     /note="sequence: AACTGTCACATCTGTAACTGGAGC"
                     /ApEinfo_revcolor="#b1ff67"
                     /ApEinfo_fwdcolor="#b1ff67"
     primer          complement(2411..2431)
                     /label="649-Stalk-R2-Part4a-BsaI-BsmBI"
                     /note="sequence: ATGCCGTCTCAGGTCTCAGCCACTCGAGttaCTTTGTACTAGGTGATGATGC"
                     /ApEinfo_revcolor="#c7b0e3"
                     /ApEinfo_fwdcolor="#c7b0e3"
     CDS             2432..2548
                     /label="Translation 2432-2548"
                     /translation="GAQIQSSMVEISTYAGSANSVNAGAGAGALFLLLSLAII"
     primer          complement(2527..2548)
                     /label="649-stalk-Y-Disp-R-correct-BsaI-BsmBI"
                     /note="sequence: ATGCCGTCTCAGGTCTCAGCCACTCGAGttaGATGATAGCCAAAGACAACAAC"
                     /ApEinfo_revcolor="#9eafd2"
                     /ApEinfo_fwdcolor="#9eafd2"
     misc_feature    2549..2551
                     /label="Stop codon"
                     /ApEinfo_revcolor="#9eafd2"
                     /ApEinfo_fwdcolor="#9eafd2"
     CDS             2549..2551
                     /ApEinfo_revcolor="#84b0dc"
                     /ApEinfo_fwdcolor="#84b0dc"
                     /translation="*"
     misc_feature    2552..2557
                     /label="XhoI"
                     /ApEinfo_revcolor="#b4abac"
                     /ApEinfo_fwdcolor="#b4abac"
     misc_feature    complement(2558..2561)
                     /label="tggc 4a BsaI overhang"
                     /ApEinfo_revcolor="#b7e6d7"
                     /ApEinfo_fwdcolor="#b7e6d7"
     misc_feature    complement(2563..2564)
                     /label="BsaI"
                     /ApEinfo_revcolor="#b7e6d7"
                     /ApEinfo_fwdcolor="#b7e6d7"
     protein_bind    2565..2568
                     /label="BsmBI"
                     /ApEinfo_revcolor="#b1ff67"
                     /ApEinfo_fwdcolor="#b1ff67"
                     /ApEinfo_graphicformat="arrow_data {{0 1 2 0 0 -1} {} 0}width 5 offset 0"
     misc_feature    complement(2580..2688)
                     /label="CamR Terminator"
                     /ApEinfo_revcolor="#84b0dc"
                     /ApEinfo_fwdcolor="#84b0dc"
                     /ApEinfo_graphicformat="arrow_data {{0 1 2 0 0 -1} {} 0}width 5 offset 0"
     CDS             complement(2689..3348)
                     /label="CamR"
                     /ApEinfo_revcolor="#0000ff"
                     /ApEinfo_fwdcolor="#0000ff"
                     /ApEinfo_graphicformat="arrow_data {{0 1 2 0 0 -1} {} 0}width 5 offset 0"
                     /translation="MEKKITGYTTVDISQWHRKEHFEAFQSVAQCTYNQTVQLDITAFLKTVKKNKHKFYPAFIHILARLMNAHPEFRMAMKDGELVIWDSVHPCYTVFHEQTETFSSLWSEYHDDFRQFLHIYSQDVACYGENLAYFPKGFIENMFFVSANPWVSFTSFDLNVANMDNFFAPVFTMGKYYTQGDKVLMPLAIQVHHAVCDGFHVGRMLNELQQYCDEWQGGA*"
     promoter        complement(3349..3453)
                     /label="CamR Promoter"
                     /ApEinfo_revcolor="#84b0dc"
                     /ApEinfo_fwdcolor="#84b0dc"
                     /ApEinfo_graphicformat="arrow_data {{0 1 2 0 0 -1} {} 0}width 5 offset 0"
     rep_origin      complement(3454..367)
                     /label="ColE1"
                     /ApEinfo_revcolor="#7f7f7f"
                     /ApEinfo_fwdcolor="#7f7f7f"
                     /ApEinfo_graphicformat="arrow_data {{0 1 2 0 0 -1} {} 0}width 5 offset 0"
ORIGIN
        1 ggggggttcg tgcacacagc ccagcttgga gcgaacgacc tacaccgaac tgagatacct
       61 acagcgtgag ctatgagaaa gcgccacgct tcccgaaggg agaaaggcgg acaggtatcc
      121 ggtaagcggc agggtcggaa caggagagcg cacgagggag cttccagggg gaaacgcctg
      181 gtatctttat agtcctgtcg ggtttcgcca cctctgactt gagcgtcgat ttttgtgatg
      241 ctcgtcaggg gggcggagcc tatggaaaaa cgccagcaac gcggcctttt tacggttcct
      301 ggccttttgc tggccttttg ctcacatgtt ctttcctgcg ttatcccctg attctgtgga
      361 taaccgtagT CGGTCTCAAT CCGGTGGAGG GGGTTCTGGT GGTGGCGGAT CAgattacaa
      421 ggacgatgat gataaggact acaaagatga tgatgacaaa Aaggaaaatt tgtattttca
      481 atctCAAACA TCCTCACCCT CTACAGAAGC ATCAGTATCA ACCTCTAGTA CCTCTTCCTC
      541 TGCTTCACAA TCATCTGACC CAACTACAAC ATCTTCGTCC AGTTCATCGT CTTCCCCATC
      601 TTCCCAATCT GAGGAAATTT CATCATCACC GACcGTaTCA ACTACACCAT CAACTTCTTC
      661 ATCATCTTCC TCAATGACTT CAACCACCAC AACAAAGTCA ATCTCAACTT CCACTACAAG
      721 TTCAGCTCCA GTTACAGATG TGACAGTTTC CTCATCGCCT AGTAAATCTA CCTCTACTTC
      781 GACAAGTACA GAAACATCTA AAACACCTAC TTCAATGACA GAGTATACAT CTAGTACATC
      841 GATAATTTCG ACTCCAGTTA GTCACTCGCA GACAGGTTTG TCGGCTTCAT CAAGTTCATC
      901 ATCTACAACA TCCGGTTCTT CGTCCACTAA ATCAGAAAGT TCGACAACAT CTGGCTCTTC
      961 CCAGTCCGTG GAATCAACCT CCAGCCACGC CACTGTTCTT GCTAATTCCG CAGAAATGGT
     1021 CACAACATCC TCTAGTTCAT CCTCAACATC CGAAATGTCA TTAACTAGTA CTGCTACCAG
     1081 TGTACCAGTC TCATCTAGTA GCAGTACGAC ATATTCTACT AGCGCATCTA CACAAGCCGT
     1141 CACTACAACA TCTTCTTCCA CTGTATCTAC AACTTCTTCT AGTACAACGT TAACAAGCGC
     1201 ATTCACACAT TCTTCAACCA CATCGTCCGA CCAGCCACCC AGCGACACTA CAAGTCCATC
     1261 TACGACACAC GAACCTCATG TAACCACTCA GACGTCATCA GAAACATCTT CTTCTAAGTC
     1321 ATCTTCTACT TCTTCTTCAA GTACATCTCA AACCTCTGAG TCTGCAACAC CATCCGATTC
     1381 CGTATCACCT GGAAGTTCTA CATCAACATC TTCTAGTAGC ACTTCTACTT CCACTTCTAT
     1441 TTCCAGTGGA GAAACGACAA CTTCTTCTTC TTCATCATCT GCCACGACCA CTTCTAACAG
     1501 CGCAACCTTG TCAGTCTCTA CCACACAAAC TTCGATTGAA GCCAGTTCAT CTACTACATC
     1561 TACATCTAGT TCAACAATTA CAACTTCAAG TAGTAGCGCT CACATATCGT CGAAATCTCA
     1621 ATCTAGTATT ACCTATCCCT CTTCCTCGAC ATCTTCATCT ACATCGTCCT CAATTTCTAG
     1681 CGAATCTGAA AGTTTTGAAT CGACATCAGC AGAAGATGCT CCATCAACAG CACCTTCATC
     1741 AAGTGTCTCT TCTAAGAGTT CTACCTCTAC AACATCAAGC ACATCGACAT CTTCAAGCAC
     1801 TCCATCTCCA TCACCATCTT CCGTGAGTTC TTCCTCCACC AGCTCATTGA CAACTTCTGC
     1861 TGTATCAACA CCAGCTACCT CTCATTCTCA AAGTACTGTA GTAACCACCA CTACTATTAC
     1921 TACATCAACA GGTCCAGTGA TGTCTACGAC AACAGCTTAT TCTTCTAGTT CTACTAGCAG
     1981 CTCGGAATCT TCTGAGGTTC AGTCTGTCAT GTCATCTACG CCTAGTTCAA CATCAACAAC
     2041 AACCAGTTCG GAATCTACTT CATCTAGCTC CACAGCTTCT ACCTCACCAT CAACCTCGCA
     2101 AACTTTCGAA ACTTCTCCTA CTATAGGAGG TGTCCCCTCA ACCACTTCAT TTGTCTCTAC
     2161 GCCAACAACG AAATTGTCGC ACACTACTTC CACTATGACA GCACAGTCCG ATAGTAAGTC
     2221 TACCCACTCC TCAAGCACAT CGACAGAAGA TAAATCATCC ACTGCTTCTG CAGTTGACGA
     2281 AAGCACTACA ACATCCACTT CCACGGAGTC TACTACATCA GTAACATCAG GCACCTCCCA
     2341 TTCCGCTAAA GAATCTTCGT CAAATTCTAA GGTGTATAGT TCACAGACAG CACACTCATC
     2401 CATAAGTGTT GCATCATCAC CTAGTACAAA GGGCGCCCAA ATCCAATCTT CTATGGTTGA
     2461 AATCTCTACC TACGCTGGTT CTGCTAACTC TGTTAACGCT GGTGCTGGTG CTGGTGCTTT
     2521 GTTCTTGTTG TTGTCTTTGG CTATCATCta aCTCGAGTGG CTGAgaccgc actgactaga
     2581 ccaataaaaa acgcccggcg gcaaccgagc gttctgaaca aatccagatg gagttctgag
     2641 gtcattactg gatctatcaa caggagtcca agcgagctcg atatcaaatt acgccccgcc
     2701 ctgccactca tcgcagtact gttgtaattc attaagcatt ctgccgacat ggaagccatc
     2761 acaaacggca tgatgaacct gaatcgccag cggcatcagc accttgtcgc cttgcgtata
     2821 atatttgccc atggtgaaaa cgggggcgaa gaagttgtcc atattggcca cgtttaaatc
     2881 aaaactggtg aaactcaccc agggattggc tgaaacgaaa aacatattct caataaaccc
     2941 tttagggaaa taggccaggt tttcaccgta acacgccaca tcttgcgaat atatgtgtag
     3001 aaactgccgg aaatcgtcgt ggtattcact ccagagcgat gaaaacgttt cagtttgctc
     3061 atggaaaacg gtgtaacaag ggtgaacact atcccatatc accagctcac cgtctttcat
     3121 tgccatacga aattccggat gagcattcat caggcgggca agaatgtgaa taaaggccgg
     3181 ataaaacttg tgcttatttt tctttacggt ctttaaaaag gccgtaatat ccagctgaac
     3241 ggtctggtta taggtacatt gagcaactga ctgaaatgcc tcaaaatgtt ctttacgatg
     3301 ccattgggat atatcaacgg tggtatatcc agtgattttt ttctccattt tagcttcctt
     3361 agctcctgaa aatctcgata actcaaaaaa tacgcccggt agtgatctta tttcattatg
     3421 gtgaaagttg gaacctctta cgtgcccgat caatcatgac caaaatccct taacgtgagt
     3481 tttcgttcca ctgagcgtca gaccccgtag aaaagatcaa aggatcttct tgagatcctt
     3541 tttttctgcg cgtaatctgc tgcttgcaaa caaaaaaacc accgctacca gcggtggttt
     3601 gtttgccgga tcaagagcta ccaactcttt ttccgaaggt aactggcttc agcagagcgc
     3661 agataccaaa tactgttctt ctagtgtagc cgtagttagg ccaccacttc aagaactctg
     3721 tagcaccgcc tacatacctc gctctgctaa tcctgttacc agtggctgct gccagtggcg
     3781 ataagtcgtg tcttaccggg ttggactcaa gacgatagtt accggataag gcgcagcggt
     3841 cgggctgaac
//
