# Supplementary material for: Yeast MoClo Secretion and Surface Display Toolkit 2.0: Improvements and Applications for Analysis of protein–protein Interactions and Whole-Cell Biocatalysis
Source: ACS Synth Biol. 2026 Apr 23;15(5):2032–53. doi: 10.1021/acssynbio.6c00085 (PMC13185157; doi:10.1021/acssynbio.6c00085)
Supplement: Supplementary file 3 [file sb6c00085_si_003.zip › pYSD090 Linker-Myc-TEV-649-stalk anchor Part 4a in pYTK001.gb]

LOCUS       pYSD090_=_Linker-Myc-TE 3832 bp ds-DNA     circular     02-FEB-2026
DEFINITION  .
ACCESSION   <unknown id>
VERSION     <unknown id>
COMMENT     Encodes the MYC-tagged 649 Stalk yeast surface display anchor
            protein as a Type 4a part to be used in the yeast secretion/display
            (YSD) extension of the MoClo yeast toolkit (YTK) Vector backbone is
            the Yeast MoClo toolkit entry vector pYTK001 Reference for 649
            Stalk: McMahon, C., Baier, A.S., Pascolutti, R., Wegrecki, M.,
            Zheng, S., Ong, J.X., et al. (2018). Yeast surface display platform
            for rapid discovery of conformationally selective nanobodies. Nat
            Struct Mol Biol 25(3), 289-296. doi: 10.1038/s41594-018-0028-6.
FEATURES             Location/Qualifiers
     primer          301..321
                     /label="ColEI-Fseq"
                     /note="sequence: ggccttttgctggccttttgc"
                     /ApEinfo_revcolor="#85dae9"
                     /ApEinfo_fwdcolor="#85dae9"
     misc_feature    372..377
                     /label="BsaI"
                     /ApEinfo_revcolor="#f8d3a9"
                     /ApEinfo_fwdcolor="#f8d3a9"
     CDS             380..466
                     /ApEinfo_revcolor="#84b0dc"
                     /ApEinfo_fwdcolor="#84b0dc"
                     /translation="SGGGGSGGGGSEQKLISEEDLKENLYFQS"
     misc_feature    383..412
                     /label="GGGGSGGGGS Linker"
                     /ApEinfo_revcolor="#b7e6d7"
                     /ApEinfo_fwdcolor="#b7e6d7"
     misc_feature    413..442
                     /label="c-myc"
                     /ApEinfo_revcolor="#9eafd2"
                     /ApEinfo_fwdcolor="#9eafd2"
     CDS             413..442
                     /ApEinfo_revcolor="#84b0dc"
                     /ApEinfo_fwdcolor="#84b0dc"
                     /translation="EQKLISEEDL"
     misc_feature    443..462
                     /label="TEV protease site"
                     /ApEinfo_revcolor="#d6b295"
                     /ApEinfo_fwdcolor="#d6b295"
     misc_feature    463..466
                     /label="atct overhang 2join2 linker-HA-TEV"
                     /ApEinfo_revcolor="#d59687"
                     /ApEinfo_fwdcolor="#d59687"
                     /note="to join display anchor to the link-HA-TEV cassette"
     primer          467..486
                     /label="649-Stalk-F1-BsmBI"
                     /note="sequence: GCATCGTCTCAatctCAAACATCCTCACCCTCTAC"
                     /ApEinfo_revcolor="#c6c9d1"
                     /ApEinfo_fwdcolor="#c6c9d1"
     misc_feature    467..2413
                     /label="649 Stalk sequence"
                     /ApEinfo_revcolor="#ff9ccd"
                     /ApEinfo_fwdcolor="#ff9ccd"
     CDS             467..2413
                     /label="Translation 467-2413"
                     /translation="QTSSPSTEASVSTSSTSSSASQSSDPTTTSSSSSSSSPSSQSEEISSSPTVSTTPSTSSSSSSMTSTTTTKSISTSTTSSAPVTDVTVSSSPSKSTSTSTSTETSKTPTSMTEYTSSTSIISTPVSHSQTGLSASSSSSSTTSGSSSTKSESSTTSGSSQSVESTSSHATVLANSAEMVTTSSSSSSTSEMSLTSTATSVPVSSSSSTTYSTSASTQAVTTTSSSTVSTTSSSTTLTSAFTHSSTTSSDQPPSDTTSPSTTHEPHVTTQTSSETSSSKSSSTSSSSTSQTSESATPSDSVSPGSSTSTSSSSTSTSTSISSGETTTSSSSSSATTTSNSATLSVSTTQTSIEASSSTTSTSSSTITTSSSSAHISSKSQSSITYPSSSTSSSTSSSISSESESFESTSAEDAPSTAPSSSVSSKSSTSTTSSTSTSSSTPSPSPSSVSSSSTSSLTTSAVSTPATSHSQSTVVTTTTITTSTGPVMSTTTAYSSSSTSSSESSEVQSVMSSTPSSTSTTTSSESTSSSSTASTSPSTSQTFETSPTIGGVPSTTSFVSTPTTKLSHTTSTMTAQSDSKSTHSSSTSTEDKSSTASAVDESTTTSTSTESTTSVTSGTSHSAKESSSNSKVYSSQTAHSSISVASSPSTK"
     primer          complement(596..619)
                     /label="649Stalk-R1-BsmB1"
                     /note="sequence: ATGCCGTCTCAtACgGTCGGTGATGATGAAATTTC"
                     /ApEinfo_revcolor="#faac61"
                     /ApEinfo_fwdcolor="#faac61"
     misc_feature    616..619
                     /label="BsmBI overhang"
                     /ApEinfo_revcolor="#84b0dc"
                     /ApEinfo_fwdcolor="#84b0dc"
     misc_feature    616..621
                     /label="BsaI site destroyed"
                     /ApEinfo_revcolor="#ffef86"
                     /ApEinfo_fwdcolor="#ffef86"
     primer          616..639
                     /label="649-Stalk-F2-BsmB1"
                     /note="sequence: GCATCGTCTCAcGTaTCAACTACACCATCAACTTC"
                     /ApEinfo_revcolor="#9eafd2"
                     /ApEinfo_fwdcolor="#9eafd2"
     primer          complement(2393..2413)
                     /label="649-Stalk-R2-Part4a-BsaI-BsmBI"
                     /note="sequence: ATGCCGTCTCAGGTCTCAGCCACTCGAGttaCTTTGTACTAGGTGATGATGC"
                     /ApEinfo_revcolor="#c7b0e3"
                     /ApEinfo_fwdcolor="#c7b0e3"
     CDS             2414..2530
                     /label="Translation 2414-2530"
                     /translation="GAQIQSSMVEISTYAGSANSVNAGAGAGALFLLLSLAII"
     primer          complement(2509..2530)
                     /label="649-stalk-Y-Disp-R-correct-BsaI-BsmBI"
                     /note="sequence: ATGCCGTCTCAGGTCTCAGCCACTCGAGttaGATGATAGCCAAAGACAACAAC"
                     /ApEinfo_revcolor="#9eafd2"
                     /ApEinfo_fwdcolor="#9eafd2"
     misc_feature    2531..2533
                     /label="Stop codon"
                     /ApEinfo_revcolor="#9eafd2"
                     /ApEinfo_fwdcolor="#9eafd2"
     CDS             2531..2533
                     /ApEinfo_revcolor="#84b0dc"
                     /ApEinfo_fwdcolor="#84b0dc"
                     /translation="*"
     misc_feature    2534..2539
                     /label="XhoI"
                     /ApEinfo_revcolor="#b4abac"
                     /ApEinfo_fwdcolor="#b4abac"
     misc_feature    complement(2540..2543)
                     /label="tggc 4a BsaI overhang"
                     /ApEinfo_revcolor="#b7e6d7"
                     /ApEinfo_fwdcolor="#b7e6d7"
     misc_feature    complement(2545..2546)
                     /label="BsaI"
                     /ApEinfo_revcolor="#b7e6d7"
                     /ApEinfo_fwdcolor="#b7e6d7"
     protein_bind    2547..2550
                     /label="BsmBI"
                     /ApEinfo_revcolor="#b1ff67"
                     /ApEinfo_fwdcolor="#b1ff67"
                     /ApEinfo_graphicformat="arrow_data {{0 1 2 0 0 -1} {} 0}width 5 offset 0"
     misc_feature    complement(2562..2670)
                     /label="CamR Terminator"
                     /ApEinfo_revcolor="#84b0dc"
                     /ApEinfo_fwdcolor="#84b0dc"
                     /ApEinfo_graphicformat="arrow_data {{0 1 2 0 0 -1} {} 0}width 5 offset 0"
     CDS             complement(2671..3330)
                     /label="CamR"
                     /ApEinfo_revcolor="#0000ff"
                     /ApEinfo_fwdcolor="#0000ff"
                     /ApEinfo_graphicformat="arrow_data {{0 1 2 0 0 -1} {} 0}width 5 offset 0"
                     /translation="MEKKITGYTTVDISQWHRKEHFEAFQSVAQCTYNQTVQLDITAFLKTVKKNKHKFYPAFIHILARLMNAHPEFRMAMKDGELVIWDSVHPCYTVFHEQTETFSSLWSEYHDDFRQFLHIYSQDVACYGENLAYFPKGFIENMFFVSANPWVSFTSFDLNVANMDNFFAPVFTMGKYYTQGDKVLMPLAIQVHHAVCDGFHVGRMLNELQQYCDEWQGGA*"
     promoter        complement(3331..3435)
                     /label="CamR Promoter"
                     /ApEinfo_revcolor="#84b0dc"
                     /ApEinfo_fwdcolor="#84b0dc"
                     /ApEinfo_graphicformat="arrow_data {{0 1 2 0 0 -1} {} 0}width 5 offset 0"
     rep_origin      complement(3436..367)
                     /label="ColE1"
                     /ApEinfo_revcolor="#7f7f7f"
                     /ApEinfo_fwdcolor="#7f7f7f"
                     /ApEinfo_graphicformat="arrow_data {{0 1 2 0 0 -1} {} 0}width 5 offset 0"
ORIGIN
        1 ggggggttcg tgcacacagc ccagcttgga gcgaacgacc tacaccgaac tgagatacct
       61 acagcgtgag ctatgagaaa gcgccacgct tcccgaaggg agaaaggcgg acaggtatcc
      121 ggtaagcggc agggtcggaa caggagagcg cacgagggag cttccagggg gaaacgcctg
      181 gtatctttat agtcctgtcg ggtttcgcca cctctgactt gagcgtcgat ttttgtgatg
      241 ctcgtcaggg gggcggagcc tatggaaaaa cgccagcaac gcggcctttt tacggttcct
      301 ggccttttgc tggccttttg ctcacatgtt ctttcctgcg ttatcccctg attctgtgga
      361 taaccgtagT CGGTCTCAAT CCGGTGGAGG GGGTTCTGGT GGTGGCGGAT CAgaacaaaa
      421 attaatttct gaagaagatt taAaggaaaa tttgtatttt caatctCAAA CATCCTCACC
      481 CTCTACAGAA GCATCAGTAT CAACCTCTAG TACCTCTTCC TCTGCTTCAC AATCATCTGA
      541 CCCAACTACA ACATCTTCGT CCAGTTCATC GTCTTCCCCA TCTTCCCAAT CTGAGGAAAT
      601 TTCATCATCA CCGACcGTaT CAACTACACC ATCAACTTCT TCATCATCTT CCTCAATGAC
      661 TTCAACCACC ACAACAAAGT CAATCTCAAC TTCCACTACA AGTTCAGCTC CAGTTACAGA
      721 TGTGACAGTT TCCTCATCGC CTAGTAAATC TACCTCTACT TCGACAAGTA CAGAAACATC
      781 TAAAACACCT ACTTCAATGA CAGAGTATAC ATCTAGTACA TCGATAATTT CGACTCCAGT
      841 TAGTCACTCG CAGACAGGTT TGTCGGCTTC ATCAAGTTCA TCATCTACAA CATCCGGTTC
      901 TTCGTCCACT AAATCAGAAA GTTCGACAAC ATCTGGCTCT TCCCAGTCCG TGGAATCAAC
      961 CTCCAGCCAC GCCACTGTTC TTGCTAATTC CGCAGAAATG GTCACAACAT CCTCTAGTTC
     1021 ATCCTCAACA TCCGAAATGT CATTAACTAG TACTGCTACC AGTGTACCAG TCTCATCTAG
     1081 TAGCAGTACG ACATATTCTA CTAGCGCATC TACACAAGCC GTCACTACAA CATCTTCTTC
     1141 CACTGTATCT ACAACTTCTT CTAGTACAAC GTTAACAAGC GCATTCACAC ATTCTTCAAC
     1201 CACATCGTCC GACCAGCCAC CCAGCGACAC TACAAGTCCA TCTACGACAC ACGAACCTCA
     1261 TGTAACCACT CAGACGTCAT CAGAAACATC TTCTTCTAAG TCATCTTCTA CTTCTTCTTC
     1321 AAGTACATCT CAAACCTCTG AGTCTGCAAC ACCATCCGAT TCCGTATCAC CTGGAAGTTC
     1381 TACATCAACA TCTTCTAGTA GCACTTCTAC TTCCACTTCT ATTTCCAGTG GAGAAACGAC
     1441 AACTTCTTCT TCTTCATCAT CTGCCACGAC CACTTCTAAC AGCGCAACCT TGTCAGTCTC
     1501 TACCACACAA ACTTCGATTG AAGCCAGTTC ATCTACTACA TCTACATCTA GTTCAACAAT
     1561 TACAACTTCA AGTAGTAGCG CTCACATATC GTCGAAATCT CAATCTAGTA TTACCTATCC
     1621 CTCTTCCTCG ACATCTTCAT CTACATCGTC CTCAATTTCT AGCGAATCTG AAAGTTTTGA
     1681 ATCGACATCA GCAGAAGATG CTCCATCAAC AGCACCTTCA TCAAGTGTCT CTTCTAAGAG
     1741 TTCTACCTCT ACAACATCAA GCACATCGAC ATCTTCAAGC ACTCCATCTC CATCACCATC
     1801 TTCCGTGAGT TCTTCCTCCA CCAGCTCATT GACAACTTCT GCTGTATCAA CACCAGCTAC
     1861 CTCTCATTCT CAAAGTACTG TAGTAACCAC CACTACTATT ACTACATCAA CAGGTCCAGT
     1921 GATGTCTACG ACAACAGCTT ATTCTTCTAG TTCTACTAGC AGCTCGGAAT CTTCTGAGGT
     1981 TCAGTCTGTC ATGTCATCTA CGCCTAGTTC AACATCAACA ACAACCAGTT CGGAATCTAC
     2041 TTCATCTAGC TCCACAGCTT CTACCTCACC ATCAACCTCG CAAACTTTCG AAACTTCTCC
     2101 TACTATAGGA GGTGTCCCCT CAACCACTTC ATTTGTCTCT ACGCCAACAA CGAAATTGTC
     2161 GCACACTACT TCCACTATGA CAGCACAGTC CGATAGTAAG TCTACCCACT CCTCAAGCAC
     2221 ATCGACAGAA GATAAATCAT CCACTGCTTC TGCAGTTGAC GAAAGCACTA CAACATCCAC
     2281 TTCCACGGAG TCTACTACAT CAGTAACATC AGGCACCTCC CATTCCGCTA AAGAATCTTC
     2341 GTCAAATTCT AAGGTGTATA GTTCACAGAC AGCACACTCA TCCATAAGTG TTGCATCATC
     2401 ACCTAGTACA AAGGGCGCCC AAATCCAATC TTCTATGGTT GAAATCTCTA CCTACGCTGG
     2461 TTCTGCTAAC TCTGTTAACG CTGGTGCTGG TGCTGGTGCT TTGTTCTTGT TGTTGTCTTT
     2521 GGCTATCATC taaCTCGAGT GGCTGAgacc gcactgacta gaccaataaa aaacgcccgg
     2581 cggcaaccga gcgttctgaa caaatccaga tggagttctg aggtcattac tggatctatc
     2641 aacaggagtc caagcgagct cgatatcaaa ttacgccccg ccctgccact catcgcagta
     2701 ctgttgtaat tcattaagca ttctgccgac atggaagcca tcacaaacgg catgatgaac
     2761 ctgaatcgcc agcggcatca gcaccttgtc gccttgcgta taatatttgc ccatggtgaa
     2821 aacgggggcg aagaagttgt ccatattggc cacgtttaaa tcaaaactgg tgaaactcac
     2881 ccagggattg gctgaaacga aaaacatatt ctcaataaac cctttaggga aataggccag
     2941 gttttcaccg taacacgcca catcttgcga atatatgtgt agaaactgcc ggaaatcgtc
     3001 gtggtattca ctccagagcg atgaaaacgt ttcagtttgc tcatggaaaa cggtgtaaca
     3061 agggtgaaca ctatcccata tcaccagctc accgtctttc attgccatac gaaattccgg
     3121 atgagcattc atcaggcggg caagaatgtg aataaaggcc ggataaaact tgtgcttatt
     3181 tttctttacg gtctttaaaa aggccgtaat atccagctga acggtctggt tataggtaca
     3241 ttgagcaact gactgaaatg cctcaaaatg ttctttacga tgccattggg atatatcaac
     3301 ggtggtatat ccagtgattt ttttctccat tttagcttcc ttagctcctg aaaatctcga
     3361 taactcaaaa aatacgcccg gtagtgatct tatttcatta tggtgaaagt tggaacctct
     3421 tacgtgcccg atcaatcatg accaaaatcc cttaacgtga gttttcgttc cactgagcgt
     3481 cagaccccgt agaaaagatc aaaggatctt cttgagatcc tttttttctg cgcgtaatct
     3541 gctgcttgca aacaaaaaaa ccaccgctac cagcggtggt ttgtttgccg gatcaagagc
     3601 taccaactct ttttccgaag gtaactggct tcagcagagc gcagatacca aatactgttc
     3661 ttctagtgta gccgtagtta ggccaccact tcaagaactc tgtagcaccg cctacatacc
     3721 tcgctctgct aatcctgtta ccagtggctg ctgccagtgg cgataagtcg tgtcttaccg
     3781 ggttggactc aagacgatag ttaccggata aggcgcagcg gtcgggctga ac
//
