# Supplementary material for: Yeast MoClo Secretion and Surface Display Toolkit 2.0: Improvements and Applications for Analysis of protein–protein Interactions and Whole-Cell Biocatalysis
Source: ACS Synth Biol. 2026 Apr 23;15(5):2032–53. doi: 10.1021/acssynbio.6c00085 (PMC13185157; doi:10.1021/acssynbio.6c00085)
Supplement: Supplementary file 3 [file sb6c00085_si_003.zip › pYSD091 HAtag-Link-Aga1-del-N181AA in pYTK001.gb]

LOCUS       pYSD091_=_HAtag-Link-Ag 3388 bp ds-DNA     circular     02-FEB-2026
DEFINITION  .
COMMENT     Encodes the HA-tagged S. cerevisiae Aga1p delta N181aa yeast
            surface display anchor protein as a Type 4a part to be used in the
            yeast secretion/display (YSD) extension of the MoClo yeast toolkit
            (YTK) Vector backbone is the Yeast MoClo toolkit entry vector
            pYTK001 Notes: This version of Aga1p has the first 181 amino acids
            deleted, facilitating direct N-terminal fusion of a protein of
            interest for yeast surface display without the need for Aga2p.
            Based on Yang et al.  (2019). DOI: 10.1186/s12934-019-1133-x
FEATURES             Location/Qualifiers
     source          1..1646
                     /label="source"
                     /ApEinfo_revcolor="#ff9ccd"
                     /ApEinfo_fwdcolor="#ff9ccd"
                     /organism="synthetic DNA construct"
                     /mol_type="other DNA"
     terminator      11..45
                     /label="lambda t0 terminator"
                     /ApEinfo_revcolor="#ff9ccd"
                     /ApEinfo_fwdcolor="#ff9ccd"
                     /note="minimal transcription terminator from phage lambda (Scholtissek and Grosse, 1987)"
     primer          complement(77..98)
                     /label="MoClo-CamR-term-seq"
                     /note="sequence: ttggactcctgttgatagatcc"
                     /ApEinfo_revcolor="#f7977a"
                     /ApEinfo_fwdcolor="#f7977a"
     CDS             complement(116..775)
                     /label="CmR"
                     /ApEinfo_revcolor="#84b0dc"
                     /ApEinfo_fwdcolor="#84b0dc"
                     /note="confers resistance to chloramphenicol"
                     /gene="cat"
                     /product="chloramphenicol acetyltransferase"
                     /translation="MEKKITGYTTVDISQWHRKEHFEAFQSVAQCTYNQTVQLDITAFLKTVKKNKHKFYPAFIHILARLMNAHPEFRMAMKDGELVIWDSVHPCYTVFHEQTETFSSLWSEYHDDFRQFLHIYSQDVACYGENLAYFPKGFIENMFFVSANPWVSFTSFDLNVANMDNFFAPVFTMGKYYTQGDKVLMPLAIQVHHAVCDGFHVGRMLNELQQYCDEWQGGA*"
     primer_bind     690..709
                     /label="CAT-R"
                     /ApEinfo_revcolor="#ffef86"
                     /ApEinfo_fwdcolor="#ffef86"
                     /note="Chloramphenicol resistance gene, reverse primer"
     rep_origin      957..1545
                     /label="ori"
                     /ApEinfo_revcolor="#84b0dc"
                     /ApEinfo_fwdcolor="#84b0dc"
                     /note="high-copy-number ColE1/pMB1/pBR322/pUC origin of replication"
                     /direction="RIGHT"
     primer_bind     1446..1465
                     /label="pBR322ori-F"
                     /ApEinfo_revcolor="#ffef86"
                     /ApEinfo_fwdcolor="#ffef86"
                     /note="pBR322 origin, forward primer"
     primer          1578..1598
                     /label="ColEI-Fseq"
                     /note="sequence: ggccttttgctggccttttgc"
                     /ApEinfo_revcolor="#f7977a"
                     /ApEinfo_fwdcolor="#f7977a"
     source          1647..1650
                     /label="source"
                     /ApEinfo_revcolor="#ff9ccd"
                     /ApEinfo_fwdcolor="#ff9ccd"
                     /organism="synthetic DNA construct"
                     /mol_type="other DNA"
     primer          1647..1706
                     /label="Link-HA-TEV-F-Part_4a_BsaIBsmBI"
                     /note="sequence: GCATCGTCTCATCGGTCTCAATCCGGTGGAGGGGGTTCTGGTGGTGGCGGATCATACCCATACGATGTTCC"
                     /ApEinfo_revcolor="#f7977a"
                     /ApEinfo_fwdcolor="#f7977a"
     misc_feature    1649..1654
                     /label="BsaI"
                     /ApEinfo_revcolor="#f8d3a9"
                     /ApEinfo_fwdcolor="#f8d3a9"
     misc_feature    1660..1689
                     /label="GGGGSGGGGS Linker"
                     /ApEinfo_revcolor="#b7e6d7"
                     /ApEinfo_fwdcolor="#b7e6d7"
     CDS             1660..1740
                     /ApEinfo_revcolor="#84b0dc"
                     /ApEinfo_fwdcolor="#84b0dc"
                     /translation="GGGGSGGGGSYPYDVPDYAKENLYFQS"
     primer          complement(1685..1740)
                     /label="Link-HA-TEV-R-Part-4a-BsmBI"
                     /note="sequence: ATGCCGTCTCAagattgaaaatacaaattttcctTAGCGTAATCTGGAACATCGTATGGGTATGATC"
                     /ApEinfo_revcolor="#f7977a"
                     /ApEinfo_fwdcolor="#f7977a"
     misc_feature    1690..1716
                     /label="HA tag"
                     /ApEinfo_revcolor="#c6c9d1"
                     /ApEinfo_fwdcolor="#c6c9d1"
     primer          complement(1692..1716)
                     /label="Nanobody-HA-Tag-R-seq"
                     /note="sequence: GAGCGTAATCTGGAACATCGTATGGG"
                     /ApEinfo_revcolor="#9eafd2"
                     /ApEinfo_fwdcolor="#9eafd2"
     primer          complement(1692..1716)
                     /label="Nanobody-HA-Tag-XhoI-EcoRI"
                     /note="sequence: ggtgaattccctcgagAGCGTAATCTGGAACATCGTATGGG"
                     /ApEinfo_revcolor="#f7977a"
                     /ApEinfo_fwdcolor="#f7977a"
     primer          complement(1694..1716)
                     /label="NanobodyHATagMoCloRPart3"
                     /note="sequence: atgccgtctcaggtctcaggatccAGCGTAATCTGGAACATCGTATG"
                     /ApEinfo_revcolor="#f7977a"
                     /ApEinfo_fwdcolor="#f7977a"
     misc_feature    1717..1740
                     /label="TEV protease site"
                     /ApEinfo_revcolor="#d6b295"
                     /ApEinfo_fwdcolor="#d6b295"
     primer          1734..1763
                     /label="Copy of Aga1-AA182-F-BsmBI"
                     /note="sequence: GCATCGTCTCAatctactactacctccctaagttcgac"
                     /ApEinfo_revcolor="#f7977a"
                     /ApEinfo_fwdcolor="#f7977a"
     source          1737..4
                     /label="source"
                     /ApEinfo_revcolor="#9eafd2"
                     /ApEinfo_fwdcolor="#9eafd2"
     misc_feature    1737..1740
                     /label="atct overhang"
                     /ApEinfo_revcolor="#c6c9d1"
                     /ApEinfo_fwdcolor="#c6c9d1"
     CDS             1737..3375
                     /label="AGA1 CDS"
                     /ApEinfo_revcolor="#75c6a9"
                     /ApEinfo_fwdcolor="#75c6a9"
     gene            1737..3375
                     /label="AGA1 gene"
                     /ApEinfo_revcolor="#faac61"
                     /ApEinfo_fwdcolor="#faac61"
     CDS             1741..3375
                     /label="Aga1-544-Anchor"
                     /ApEinfo_revcolor="#84b0dc"
                     /ApEinfo_fwdcolor="#84b0dc"
                     /translation="TTTSLSSTSTSPSSTSTSPSSTSTSSSSTSTSSSSTSTSSSSTSTSPSSTSTSSSLTSTSSSSTSTSQSSTSTSSSSTSTSPSSTSTSSSSTSTSPSSKSTSASSTSTSSYSTSTSPSLTSSSPTLASTSPSSTSISSTFTDSTSSLGSSIASSSTSVSLYSPSTPVYSVPSTSSNVATPSMTSSTVETTVSSQSSSEYITKSSISTTIPSFSMSTYFTTVSGVTTMYTTWCPYSSESETSTLTSMHETVTTDATVCTHESCMPSQTTSLITSSIKMSTKNVATSVSTSTVESSYACSTCAETSHSYSSVQTASSSSVTQQTTSTKSWVSSMTTSDEDFNKHATGKYHVTSSGTSTISTSVSEATSTSSIDSESQEQSSHLLSTSVLSSSSLSATLSSDSTILLFSSVSSLSVEQSPVTTLQISSTSEILQPTSSTAIATISASTSSLSATSISTPSTSVESTIESSSLTPTVSSIFLSSSSAPSSLQTSVTTTEVSTTSISIQYQTSSMVTISQYMGSGSQTRLPLGKLVFAIMAVACNVIFS*"
     misc_feature    1744..1763
                     /label="Yang19-AGA1-F"
                     /ApEinfo_revcolor="#ffef86"
                     /ApEinfo_fwdcolor="#ffef86"
                     /note="primer to amp Aga1 for Aga1 only anchor"
     primer          complement(3349..4)
                     /label="Copy of Aga1-Part4a-R-BsmBI-BsaI"
                     /note="sequence: ATGCCGTCTCAGGTCTCAGCCACTCGAGttaactgaaaattacattgcaagcaac"
                     /ApEinfo_revcolor="#f7977a"
                     /ApEinfo_fwdcolor="#f7977a"
ORIGIN
        1 gaccagacca ataaaaaacg cccggcggca accgagcgtt ctgaacaaat ccagatggag
       61 ttctgaggtc attactggat ctatcaacag gagtccaagc gagctcgata tcaaattacg
      121 ccccgccctg ccactcatcg cagtactgtt gtaattcatt aagcattctg ccgacatgga
      181 agccatcaca aacggcatga tgaacctgaa tcgccagcgg catcagcacc ttgtcgcctt
      241 gcgtataata tttgcccatg gtgaaaacgg gggcgaagaa gttgtccata ttggccacgt
      301 ttaaatcaaa actggtgaaa ctcacccagg gattggctga aacgaaaaac atattctcaa
      361 taaacccttt agggaaatag gccaggtttt caccgtaaca cgccacatct tgcgaatata
      421 tgtgtagaaa ctgccggaaa tcgtcgtggt attcactcca gagcgatgaa aacgtttcag
      481 tttgctcatg gaaaacggtg taacaagggt gaacactatc ccatatcacc agctcaccgt
      541 ctttcattgc catacgaaat tccggatgag cattcatcag gcgggcaaga atgtgaataa
      601 aggccggata aaacttgtgc ttatttttct ttacggtctt taaaaaggcc gtaatatcca
      661 gctgaacggt ctggttatag gtacattgag caactgactg aaatgcctca aaatgttctt
      721 tacgatgcca ttgggatata tcaacggtgg tatatccagt gatttttttc tccattttag
      781 cttccttagc tcctgaaaat ctcgataact caaaaaatac gcccggtagt gatcttattt
      841 cattatggtg aaagttggaa cctcttacgt gcccgatcaa tcatgaccaa aatcccttaa
      901 cgtgagtttt cgttccactg agcgtcagac cccgtagaaa agatcaaagg atcttcttga
      961 gatccttttt ttctgcgcgt aatctgctgc ttgcaaacaa aaaaaccacc gctaccagcg
     1021 gtggtttgtt tgccggatca agagctacca actctttttc cgaaggtaac tggcttcagc
     1081 agagcgcaga taccaaatac tgttcttcta gtgtagccgt agttaggcca ccacttcaag
     1141 aactctgtag caccgcctac atacctcgct ctgctaatcc tgttaccagt ggctgctgcc
     1201 agtggcgata agtcgtgtct taccgggttg gactcaagac gatagttacc ggataaggcg
     1261 cagcggtcgg gctgaacggg gggttcgtgc acacagccca gcttggagcg aacgacctac
     1321 accgaactga gatacctaca gcgtgagcta tgagaaagcg ccacgcttcc cgaagggaga
     1381 aaggcggaca ggtatccggt aagcggcagg gtcggaacag gagagcgcac gagggagctt
     1441 ccagggggaa acgcctggta tctttatagt cctgtcgggt ttcgccacct ctgacttgag
     1501 cgtcgatttt tgtgatgctc gtcagggggg cggagcctat ggaaaaacgc cagcaacgcg
     1561 gcctttttac ggttcctggc cttttgctgg ccttttgctc acatgttctt tcctgcgtta
     1621 tcccctgatt ctgtggataa ccgtagtcgg TCTCAATCCG GTGGAGGGGG TTCTGGTGGT
     1681 GGCGGATCAT ACCCATACGA TGTTCCAGAT TACGCTAagg aaaatttgta ttttcaatct
     1741 actactacct ccctaagttc gacatctaca tctccaagct ctacatctac atctccaagc
     1801 tctacatcta cctcatcaag ttcgacatct acctcatcaa gttcgacatc tacctcatca
     1861 agttcgacat ctacatctcc aagttcgaca tccacatctt caagtttgac atccacatct
     1921 tcaagttcta catctacatc ccaaagttct acatctacct catcaagttc gacatctaca
     1981 tctccaagct ctacatctac ctcatcaagt tcaacatcta catctccaag ttctaaatct
     2041 acttctgcaa gctccacttc cacttcttca tattcaacat ctacatcccc aagtttgact
     2101 tcttcatctc caactttggc ttccacttct ccaagttcaa catctattag ctctactttt
     2161 actgattcaa cttcatccct tggctcctct atagcatctt catcaacgtc tgtgtcatta
     2221 tacagcccat ccacacctgt ttactccgtc ccttcgactt cgtcaaatgt tgcaactcct
     2281 tctatgactt cttcaactgt tgaaacaact gttagttcac aaagttcgtc tgaatatatc
     2341 accaaatcct caatttctac tactatccca tcattttcca tgtctacata tttcaccact
     2401 gttagtggag tcactacaat gtatacgaca tggtgtcctt atagctctga atctgagact
     2461 agcacattaa ccagtatgca tgaaacggtt acaacagacg ctacagtctg cactcacgag
     2521 tcttgcatgc cctcgcagac aacaagtttg attacatctt ctataaaaat gtccactaaa
     2581 aacgtcgcaa cttctgtaag cacctcaacg gttgaatcct catatgcatg ctccacatgt
     2641 gctgaaacgt cacactcgta ttcttccgtg caaacagctt catcaagttc tgtaacacag
     2701 cagaccacat ccacaaagag ttgggtaagt tcaatgacaa cttcggatga agatttcaat
     2761 aagcacgcta ccggtaagta tcatgtaaca tcttcaggta cctcaaccat ttcgactagt
     2821 gtaagtgaag ccacgagtac atcaagcatt gactcagaat ctcaagaaca atcatcacac
     2881 ttattatcga catcggtcct ttcatcctcc tccttgtctg ctacattatc ctctgacagt
     2941 actattttgc tattcagttc tgtatcatca ctaagtgtcg aacagtcacc agttaccaca
     3001 cttcaaattt cttcaacatc agagatttta caacccactt cttccacagc tattgctaca
     3061 atatctgcct ctacatcatc actttccgca acatctatct ctacaccatc tacctctgtg
     3121 gaatcgacta ttgaatcttc atcattgact ccgacggtat cttctatttt cctctcatca
     3181 tcatctgctc cctcttctct acaaacatct gttaccacta cagaagtttc cactacttca
     3241 atctccatac aataccaaac ttcatcaatg gtaacaatta gccaatatat gggcagtgga
     3301 tcgcaaacgc gtttgccatt aggaaagttg gtcttcgcca tcatggcagt tgcttgcaat
     3361 gtaattttca gttaaCTCGA GTGGCTGA
//
