# Supplementary material for: Yeast MoClo Secretion and Surface Display Toolkit 2.0: Improvements and Applications for Analysis of protein–protein Interactions and Whole-Cell Biocatalysis
Source: ACS Synth Biol. 2026 Apr 23;15(5):2032–53. doi: 10.1021/acssynbio.6c00085 (PMC13185157; doi:10.1021/acssynbio.6c00085)
Supplement: Supplementary file 3 [file sb6c00085_si_003.zip › pYSD092 FLAG-link-Aga1-del-N181AA in pYTK001.gb]

LOCUS       pYSD092_=_FLAG-link-Aga 3409 bp ds-DNA     circular     02-FEB-2026
DEFINITION  .
COMMENT     Encodes the 2xFLAG-tagged S. cerevisiae Aga1p delta N181aa yeast
            surface display anchor protein as a Type 4a part to be used in the
            yeast secretion/display (YSD) extension of the MoClo yeast toolkit
            (YTK) Vector backbone is the Yeast MoClo toolkit entry vector
            pYTK001 Notes: This version of Aga1p has the first 181 amino acids
            deleted, facilitating direct N-terminal fusion of a protein of
            interest for yeast surface display without the need for Aga2p.
            Based on Yang et al.  (2019). DOI: 10.1186/s12934-019-1133-x
FEATURES             Location/Qualifiers
     source          1..1646
                     /label="source"
                     /ApEinfo_revcolor="#ff9ccd"
                     /ApEinfo_fwdcolor="#ff9ccd"
                     /organism="synthetic DNA construct"
                     /mol_type="other DNA"
     terminator      11..45
                     /label="lambda t0 terminator"
                     /ApEinfo_revcolor="#ff9ccd"
                     /ApEinfo_fwdcolor="#ff9ccd"
                     /note="minimal transcription terminator from phage lambda (Scholtissek and Grosse, 1987)"
     CDS             complement(116..775)
                     /label="CmR"
                     /ApEinfo_revcolor="#84b0dc"
                     /ApEinfo_fwdcolor="#84b0dc"
                     /note="confers resistance to chloramphenicol"
                     /gene="cat"
                     /product="chloramphenicol acetyltransferase"
                     /translation="MEKKITGYTTVDISQWHRKEHFEAFQSVAQCTYNQTVQLDITAFLKTVKKNKHKFYPAFIHILARLMNAHPEFRMAMKDGELVIWDSVHPCYTVFHEQTETFSSLWSEYHDDFRQFLHIYSQDVACYGENLAYFPKGFIENMFFVSANPWVSFTSFDLNVANMDNFFAPVFTMGKYYTQGDKVLMPLAIQVHHAVCDGFHVGRMLNELQQYCDEWQGGA*"
     primer_bind     690..709
                     /label="CAT-R"
                     /ApEinfo_revcolor="#ffef86"
                     /ApEinfo_fwdcolor="#ffef86"
                     /note="Chloramphenicol resistance gene, reverse primer"
     rep_origin      957..1545
                     /label="ori"
                     /ApEinfo_revcolor="#84b0dc"
                     /ApEinfo_fwdcolor="#84b0dc"
                     /note="high-copy-number ColE1/pMB1/pBR322/pUC origin of replication"
                     /direction="RIGHT"
     primer_bind     1446..1465
                     /label="pBR322ori-F"
                     /ApEinfo_revcolor="#ffef86"
                     /ApEinfo_fwdcolor="#ffef86"
                     /note="pBR322 origin, forward primer"
     source          1647..1650
                     /label="source"
                     /ApEinfo_revcolor="#ff9ccd"
                     /ApEinfo_fwdcolor="#ff9ccd"
                     /organism="synthetic DNA construct"
                     /mol_type="other DNA"
     misc_feature    1649..1654
                     /label="BsaI"
                     /ApEinfo_revcolor="#f8d3a9"
                     /ApEinfo_fwdcolor="#f8d3a9"
     misc_feature    1660..1689
                     /label="GGGGSGGGGS Linker"
                     /ApEinfo_revcolor="#b7e6d7"
                     /ApEinfo_fwdcolor="#b7e6d7"
     CDS             1660..1761
                     /ApEinfo_revcolor="#84b0dc"
                     /ApEinfo_fwdcolor="#84b0dc"
                     /translation="GGGGSGGGGSDYKDDDDKDYKDDDDKKENLYFQS"
     CDS             1690..1737
                     /label="2X_FLAG"
                     /ApEinfo_revcolor="#6c84ff"
                     /ApEinfo_fwdcolor="#6c84ff"
                     /ApEinfo_graphicformat="arrow_data {{0 1 2 0 0 -1} {} 0}width 5 offset 0"
                     /translation="DYKDDDDKDYKDDDDK"
     misc_feature    1738..1761
                     /label="TEV protease site"
                     /ApEinfo_revcolor="#d6b295"
                     /ApEinfo_fwdcolor="#d6b295"
     source          1758..4
                     /label="source"
                     /ApEinfo_revcolor="#9eafd2"
                     /ApEinfo_fwdcolor="#9eafd2"
     misc_feature    1758..1761
                     /label="atct overhang"
                     /ApEinfo_revcolor="#c6c9d1"
                     /ApEinfo_fwdcolor="#c6c9d1"
     CDS             1758..3396
                     /label="AGA1 CDS"
                     /ApEinfo_revcolor="#75c6a9"
                     /ApEinfo_fwdcolor="#75c6a9"
     gene            1758..3396
                     /label="AGA1 gene"
                     /ApEinfo_revcolor="#faac61"
                     /ApEinfo_fwdcolor="#faac61"
     CDS             1762..3396
                     /label="Aga1-544-Anchor"
                     /ApEinfo_revcolor="#84b0dc"
                     /ApEinfo_fwdcolor="#84b0dc"
                     /translation="TTTSLSSTSTSPSSTSTSPSSTSTSSSSTSTSSSSTSTSSSSTSTSPSSTSTSSSLTSTSSSSTSTSQSSTSTSSSSTSTSPSSTSTSSSSTSTSPSSKSTSASSTSTSSYSTSTSPSLTSSSPTLASTSPSSTSISSTFTDSTSSLGSSIASSSTSVSLYSPSTPVYSVPSTSSNVATPSMTSSTVETTVSSQSSSEYITKSSISTTIPSFSMSTYFTTVSGVTTMYTTWCPYSSESETSTLTSMHETVTTDATVCTHESCMPSQTTSLITSSIKMSTKNVATSVSTSTVESSYACSTCAETSHSYSSVQTASSSSVTQQTTSTKSWVSSMTTSDEDFNKHATGKYHVTSSGTSTISTSVSEATSTSSIDSESQEQSSHLLSTSVLSSSSLSATLSSDSTILLFSSVSSLSVEQSPVTTLQISSTSEILQPTSSTAIATISASTSSLSATSISTPSTSVESTIESSSLTPTVSSIFLSSSSAPSSLQTSVTTTEVSTTSISIQYQTSSMVTISQYMGSGSQTRLPLGKLVFAIMAVACNVIFS*"
     misc_feature    1765..1784
                     /label="Yang19-AGA1-F"
                     /ApEinfo_revcolor="#ffef86"
                     /ApEinfo_fwdcolor="#ffef86"
                     /note="primer to amp Aga1 for Aga1 only anchor"
     primer          complement(2131..2154)
                     /label="Aga1delta-R-screen"
                     /note="sequence: tggagaagtggaagccaaagttgg"
                     /ApEinfo_revcolor="#b7e6d7"
                     /ApEinfo_fwdcolor="#b7e6d7"
ORIGIN
        1 gaccagacca ataaaaaacg cccggcggca accgagcgtt ctgaacaaat ccagatggag
       61 ttctgaggtc attactggat ctatcaacag gagtccaagc gagctcgata tcaaattacg
      121 ccccgccctg ccactcatcg cagtactgtt gtaattcatt aagcattctg ccgacatgga
      181 agccatcaca aacggcatga tgaacctgaa tcgccagcgg catcagcacc ttgtcgcctt
      241 gcgtataata tttgcccatg gtgaaaacgg gggcgaagaa gttgtccata ttggccacgt
      301 ttaaatcaaa actggtgaaa ctcacccagg gattggctga aacgaaaaac atattctcaa
      361 taaacccttt agggaaatag gccaggtttt caccgtaaca cgccacatct tgcgaatata
      421 tgtgtagaaa ctgccggaaa tcgtcgtggt attcactcca gagcgatgaa aacgtttcag
      481 tttgctcatg gaaaacggtg taacaagggt gaacactatc ccatatcacc agctcaccgt
      541 ctttcattgc catacgaaat tccggatgag cattcatcag gcgggcaaga atgtgaataa
      601 aggccggata aaacttgtgc ttatttttct ttacggtctt taaaaaggcc gtaatatcca
      661 gctgaacggt ctggttatag gtacattgag caactgactg aaatgcctca aaatgttctt
      721 tacgatgcca ttgggatata tcaacggtgg tatatccagt gatttttttc tccattttag
      781 cttccttagc tcctgaaaat ctcgataact caaaaaatac gcccggtagt gatcttattt
      841 cattatggtg aaagttggaa cctcttacgt gcccgatcaa tcatgaccaa aatcccttaa
      901 cgtgagtttt cgttccactg agcgtcagac cccgtagaaa agatcaaagg atcttcttga
      961 gatccttttt ttctgcgcgt aatctgctgc ttgcaaacaa aaaaaccacc gctaccagcg
     1021 gtggtttgtt tgccggatca agagctacca actctttttc cgaaggtaac tggcttcagc
     1081 agagcgcaga taccaaatac tgttcttcta gtgtagccgt agttaggcca ccacttcaag
     1141 aactctgtag caccgcctac atacctcgct ctgctaatcc tgttaccagt ggctgctgcc
     1201 agtggcgata agtcgtgtct taccgggttg gactcaagac gatagttacc ggataaggcg
     1261 cagcggtcgg gctgaacggg gggttcgtgc acacagccca gcttggagcg aacgacctac
     1321 accgaactga gatacctaca gcgtgagcta tgagaaagcg ccacgcttcc cgaagggaga
     1381 aaggcggaca ggtatccggt aagcggcagg gtcggaacag gagagcgcac gagggagctt
     1441 ccagggggaa acgcctggta tctttatagt cctgtcgggt ttcgccacct ctgacttgag
     1501 cgtcgatttt tgtgatgctc gtcagggggg cggagcctat ggaaaaacgc cagcaacgcg
     1561 gcctttttac ggttcctggc cttttgctgg ccttttgctc acatgttctt tcctgcgtta
     1621 tcccctgatt ctgtggataa ccgtagtcgg TCTCAATCCG GTGGAGGGGG TTCTGGTGGT
     1681 GGCGGATCAg attacaagga cgatgatgat aaggactaca aagatgatga tgacaaaAag
     1741 gaaaatttgt attttcaatc tactactacc tccctaagtt cgacatctac atctccaagc
     1801 tctacatcta catctccaag ctctacatct acctcatcaa gttcgacatc tacctcatca
     1861 agttcgacat ctacctcatc aagttcgaca tctacatctc caagttcgac atccacatct
     1921 tcaagtttga catccacatc ttcaagttct acatctacat cccaaagttc tacatctacc
     1981 tcatcaagtt cgacatctac atctccaagc tctacatcta cctcatcaag ttcaacatct
     2041 acatctccaa gttctaaatc tacttctgca agctccactt ccacttcttc atattcaaca
     2101 tctacatccc caagtttgac ttcttcatct ccaactttgg cttccacttc tccaagttca
     2161 acatctatta gctctacttt tactgattca acttcatccc ttggctcctc tatagcatct
     2221 tcatcaacgt ctgtgtcatt atacagccca tccacacctg tttactccgt cccttcgact
     2281 tcgtcaaatg ttgcaactcc ttctatgact tcttcaactg ttgaaacaac tgttagttca
     2341 caaagttcgt ctgaatatat caccaaatcc tcaatttcta ctactatccc atcattttcc
     2401 atgtctacat atttcaccac tgttagtgga gtcactacaa tgtatacgac atggtgtcct
     2461 tatagctctg aatctgagac tagcacatta accagtatgc atgaaacggt tacaacagac
     2521 gctacagtct gcactcacga gtcttgcatg ccctcgcaga caacaagttt gattacatct
     2581 tctataaaaa tgtccactaa aaacgtcgca acttctgtaa gcacctcaac ggttgaatcc
     2641 tcatatgcat gctccacatg tgctgaaacg tcacactcgt attcttccgt gcaaacagct
     2701 tcatcaagtt ctgtaacaca gcagaccaca tccacaaaga gttgggtaag ttcaatgaca
     2761 acttcggatg aagatttcaa taagcacgct accggtaagt atcatgtaac atcttcaggt
     2821 acctcaacca tttcgactag tgtaagtgaa gccacgagta catcaagcat tgactcagaa
     2881 tctcaagaac aatcatcaca cttattatcg acatcggtcc tttcatcctc ctccttgtct
     2941 gctacattat cctctgacag tactattttg ctattcagtt ctgtatcatc actaagtgtc
     3001 gaacagtcac cagttaccac acttcaaatt tcttcaacat cagagatttt acaacccact
     3061 tcttccacag ctattgctac aatatctgcc tctacatcat cactttccgc aacatctatc
     3121 tctacaccat ctacctctgt ggaatcgact attgaatctt catcattgac tccgacggta
     3181 tcttctattt tcctctcatc atcatctgct ccctcttctc tacaaacatc tgttaccact
     3241 acagaagttt ccactacttc aatctccata caataccaaa cttcatcaat ggtaacaatt
     3301 agccaatata tgggcagtgg atcgcaaacg cgtttgccat taggaaagtt ggtcttcgcc
     3361 atcatggcag ttgcttgcaa tgtaattttc agttaaCTCG AGTGGCTGA
//
