# Supplementary material for: Yeast MoClo Secretion and Surface Display Toolkit 2.0: Improvements and Applications for Analysis of protein–protein Interactions and Whole-Cell Biocatalysis
Source: ACS Synth Biol. 2026 Apr 23;15(5):2032–53. doi: 10.1021/acssynbio.6c00085 (PMC13185157; doi:10.1021/acssynbio.6c00085)
Supplement: Supplementary file 3 [file sb6c00085_si_003.zip › pYSD093 MYC-link-Aga1-del-N181AA in pYTK001.gb]

LOCUS       pYSD093_=_MYC-link-Aga1 3391 bp ds-DNA     circular     02-FEB-2026
DEFINITION  .
COMMENT     Encodes the MYC-tagged S. cerevisiae Aga1p delta N181aa yeast
            surface display anchor protein as a Type 4a part to be used in the
            yeast secretion/display (YSD) extension of the MoClo yeast toolkit
            (YTK) Vector backbone is the Yeast MoClo toolkit entry vector
            pYTK001 Notes: This version of Aga1p has the first 181 amino acids
            deleted, facilitating direct N-terminal fusion of a protein of
            interest for yeast surface display without the need for Aga2p.
            Based on Yang et al.  (2019). DOI: 10.1186/s12934-019-1133-x
FEATURES             Location/Qualifiers
     source          1..1646
                     /label="source"
                     /ApEinfo_revcolor="#ff9ccd"
                     /ApEinfo_fwdcolor="#ff9ccd"
                     /organism="synthetic DNA construct"
                     /mol_type="other DNA"
     terminator      11..45
                     /label="lambda t0 terminator"
                     /ApEinfo_revcolor="#ff9ccd"
                     /ApEinfo_fwdcolor="#ff9ccd"
                     /note="minimal transcription terminator from phage lambda (Scholtissek and Grosse, 1987)"
     CDS             complement(116..775)
                     /label="CmR"
                     /ApEinfo_revcolor="#84b0dc"
                     /ApEinfo_fwdcolor="#84b0dc"
                     /note="confers resistance to chloramphenicol"
                     /gene="cat"
                     /product="chloramphenicol acetyltransferase"
                     /translation="MEKKITGYTTVDISQWHRKEHFEAFQSVAQCTYNQTVQLDITAFLKTVKKNKHKFYPAFIHILARLMNAHPEFRMAMKDGELVIWDSVHPCYTVFHEQTETFSSLWSEYHDDFRQFLHIYSQDVACYGENLAYFPKGFIENMFFVSANPWVSFTSFDLNVANMDNFFAPVFTMGKYYTQGDKVLMPLAIQVHHAVCDGFHVGRMLNELQQYCDEWQGGA*"
     primer_bind     690..709
                     /label="CAT-R"
                     /ApEinfo_revcolor="#ffef86"
                     /ApEinfo_fwdcolor="#ffef86"
                     /note="Chloramphenicol resistance gene, reverse primer"
     rep_origin      957..1545
                     /label="ori"
                     /ApEinfo_revcolor="#84b0dc"
                     /ApEinfo_fwdcolor="#84b0dc"
                     /note="high-copy-number ColE1/pMB1/pBR322/pUC origin of replication"
                     /direction="RIGHT"
     primer_bind     1446..1465
                     /label="pBR322ori-F"
                     /ApEinfo_revcolor="#ffef86"
                     /ApEinfo_fwdcolor="#ffef86"
                     /note="pBR322 origin, forward primer"
     source          1647..1650
                     /label="source"
                     /ApEinfo_revcolor="#ff9ccd"
                     /ApEinfo_fwdcolor="#ff9ccd"
                     /organism="synthetic DNA construct"
                     /mol_type="other DNA"
     misc_feature    1649..1654
                     /label="BsaI"
                     /ApEinfo_revcolor="#f8d3a9"
                     /ApEinfo_fwdcolor="#f8d3a9"
     misc_feature    1660..1689
                     /label="GGGGSGGGGS Linker"
                     /ApEinfo_revcolor="#b7e6d7"
                     /ApEinfo_fwdcolor="#b7e6d7"
     CDS             1660..1743
                     /ApEinfo_revcolor="#84b0dc"
                     /ApEinfo_fwdcolor="#84b0dc"
                     /translation="GGGGSGGGGSEQKLISEEDLKENLYFQS"
     misc_feature    1690..1719
                     /label="c-myc"
                     /ApEinfo_revcolor="#9eafd2"
                     /ApEinfo_fwdcolor="#9eafd2"
     misc_feature    1720..1743
                     /label="TEV protease site"
                     /ApEinfo_revcolor="#d6b295"
                     /ApEinfo_fwdcolor="#d6b295"
     source          1740..4
                     /label="source"
                     /ApEinfo_revcolor="#9eafd2"
                     /ApEinfo_fwdcolor="#9eafd2"
     misc_feature    1740..1743
                     /label="atct overhang"
                     /ApEinfo_revcolor="#c6c9d1"
                     /ApEinfo_fwdcolor="#c6c9d1"
     CDS             1740..3378
                     /label="AGA1 CDS"
                     /ApEinfo_revcolor="#75c6a9"
                     /ApEinfo_fwdcolor="#75c6a9"
     gene            1740..3378
                     /label="AGA1 gene"
                     /ApEinfo_revcolor="#faac61"
                     /ApEinfo_fwdcolor="#faac61"
     CDS             1744..3378
                     /label="Aga1-544-Anchor"
                     /ApEinfo_revcolor="#84b0dc"
                     /ApEinfo_fwdcolor="#84b0dc"
                     /translation="TTTSLSSTSTSPSSTSTSPSSTSTSSSSTSTSSSSTSTSSSSTSTSPSSTSTSSSLTSTSSSSTSTSQSSTSTSSSSTSTSPSSTSTSSSSTSTSPSSKSTSASSTSTSSYSTSTSPSLTSSSPTLASTSPSSTSISSTFTDSTSSLGSSIASSSTSVSLYSPSTPVYSVPSTSSNVATPSMTSSTVETTVSSQSSSEYITKSSISTTIPSFSMSTYFTTVSGVTTMYTTWCPYSSESETSTLTSMHETVTTDATVCTHESCMPSQTTSLITSSIKMSTKNVATSVSTSTVESSYACSTCAETSHSYSSVQTASSSSVTQQTTSTKSWVSSMTTSDEDFNKHATGKYHVTSSGTSTISTSVSEATSTSSIDSESQEQSSHLLSTSVLSSSSLSATLSSDSTILLFSSVSSLSVEQSPVTTLQISSTSEILQPTSSTAIATISASTSSLSATSISTPSTSVESTIESSSLTPTVSSIFLSSSSAPSSLQTSVTTTEVSTTSISIQYQTSSMVTISQYMGSGSQTRLPLGKLVFAIMAVACNVIFS*"
     misc_feature    1747..1766
                     /label="Yang19-AGA1-F"
                     /ApEinfo_revcolor="#ffef86"
                     /ApEinfo_fwdcolor="#ffef86"
                     /note="primer to amp Aga1 for Aga1 only anchor"
ORIGIN
        1 gaccagacca ataaaaaacg cccggcggca accgagcgtt ctgaacaaat ccagatggag
       61 ttctgaggtc attactggat ctatcaacag gagtccaagc gagctcgata tcaaattacg
      121 ccccgccctg ccactcatcg cagtactgtt gtaattcatt aagcattctg ccgacatgga
      181 agccatcaca aacggcatga tgaacctgaa tcgccagcgg catcagcacc ttgtcgcctt
      241 gcgtataata tttgcccatg gtgaaaacgg gggcgaagaa gttgtccata ttggccacgt
      301 ttaaatcaaa actggtgaaa ctcacccagg gattggctga aacgaaaaac atattctcaa
      361 taaacccttt agggaaatag gccaggtttt caccgtaaca cgccacatct tgcgaatata
      421 tgtgtagaaa ctgccggaaa tcgtcgtggt attcactcca gagcgatgaa aacgtttcag
      481 tttgctcatg gaaaacggtg taacaagggt gaacactatc ccatatcacc agctcaccgt
      541 ctttcattgc catacgaaat tccggatgag cattcatcag gcgggcaaga atgtgaataa
      601 aggccggata aaacttgtgc ttatttttct ttacggtctt taaaaaggcc gtaatatcca
      661 gctgaacggt ctggttatag gtacattgag caactgactg aaatgcctca aaatgttctt
      721 tacgatgcca ttgggatata tcaacggtgg tatatccagt gatttttttc tccattttag
      781 cttccttagc tcctgaaaat ctcgataact caaaaaatac gcccggtagt gatcttattt
      841 cattatggtg aaagttggaa cctcttacgt gcccgatcaa tcatgaccaa aatcccttaa
      901 cgtgagtttt cgttccactg agcgtcagac cccgtagaaa agatcaaagg atcttcttga
      961 gatccttttt ttctgcgcgt aatctgctgc ttgcaaacaa aaaaaccacc gctaccagcg
     1021 gtggtttgtt tgccggatca agagctacca actctttttc cgaaggtaac tggcttcagc
     1081 agagcgcaga taccaaatac tgttcttcta gtgtagccgt agttaggcca ccacttcaag
     1141 aactctgtag caccgcctac atacctcgct ctgctaatcc tgttaccagt ggctgctgcc
     1201 agtggcgata agtcgtgtct taccgggttg gactcaagac gatagttacc ggataaggcg
     1261 cagcggtcgg gctgaacggg gggttcgtgc acacagccca gcttggagcg aacgacctac
     1321 accgaactga gatacctaca gcgtgagcta tgagaaagcg ccacgcttcc cgaagggaga
     1381 aaggcggaca ggtatccggt aagcggcagg gtcggaacag gagagcgcac gagggagctt
     1441 ccagggggaa acgcctggta tctttatagt cctgtcgggt ttcgccacct ctgacttgag
     1501 cgtcgatttt tgtgatgctc gtcagggggg cggagcctat ggaaaaacgc cagcaacgcg
     1561 gcctttttac ggttcctggc cttttgctgg ccttttgctc acatgttctt tcctgcgtta
     1621 tcccctgatt ctgtggataa ccgtagtcgg TCTCAATCCG GTGGAGGGGG TTCTGGTGGT
     1681 GGCGGATCAg aacaaaaatt aatttctgaa gaagatttaA aggaaaattt gtattttcaa
     1741 tctactacta cctccctaag ttcgacatct acatctccaa gctctacatc tacatctcca
     1801 agctctacat ctacctcatc aagttcgaca tctacctcat caagttcgac atctacctca
     1861 tcaagttcga catctacatc tccaagttcg acatccacat cttcaagttt gacatccaca
     1921 tcttcaagtt ctacatctac atcccaaagt tctacatcta cctcatcaag ttcgacatct
     1981 acatctccaa gctctacatc tacctcatca agttcaacat ctacatctcc aagttctaaa
     2041 tctacttctg caagctccac ttccacttct tcatattcaa catctacatc cccaagtttg
     2101 acttcttcat ctccaacttt ggcttccact tctccaagtt caacatctat tagctctact
     2161 tttactgatt caacttcatc ccttggctcc tctatagcat cttcatcaac gtctgtgtca
     2221 ttatacagcc catccacacc tgtttactcc gtcccttcga cttcgtcaaa tgttgcaact
     2281 ccttctatga cttcttcaac tgttgaaaca actgttagtt cacaaagttc gtctgaatat
     2341 atcaccaaat cctcaatttc tactactatc ccatcatttt ccatgtctac atatttcacc
     2401 actgttagtg gagtcactac aatgtatacg acatggtgtc cttatagctc tgaatctgag
     2461 actagcacat taaccagtat gcatgaaacg gttacaacag acgctacagt ctgcactcac
     2521 gagtcttgca tgccctcgca gacaacaagt ttgattacat cttctataaa aatgtccact
     2581 aaaaacgtcg caacttctgt aagcacctca acggttgaat cctcatatgc atgctccaca
     2641 tgtgctgaaa cgtcacactc gtattcttcc gtgcaaacag cttcatcaag ttctgtaaca
     2701 cagcagacca catccacaaa gagttgggta agttcaatga caacttcgga tgaagatttc
     2761 aataagcacg ctaccggtaa gtatcatgta acatcttcag gtacctcaac catttcgact
     2821 agtgtaagtg aagccacgag tacatcaagc attgactcag aatctcaaga acaatcatca
     2881 cacttattat cgacatcggt cctttcatcc tcctccttgt ctgctacatt atcctctgac
     2941 agtactattt tgctattcag ttctgtatca tcactaagtg tcgaacagtc accagttacc
     3001 acacttcaaa tttcttcaac atcagagatt ttacaaccca cttcttccac agctattgct
     3061 acaatatctg cctctacatc atcactttcc gcaacatcta tctctacacc atctacctct
     3121 gtggaatcga ctattgaatc ttcatcattg actccgacgg tatcttctat tttcctctca
     3181 tcatcatctg ctccctcttc tctacaaaca tctgttacca ctacagaagt ttccactact
     3241 tcaatctcca tacaatacca aacttcatca atggtaacaa ttagccaata tatgggcagt
     3301 ggatcgcaaa cgcgtttgcc attaggaaag ttggtcttcg ccatcatggc agttgcttgc
     3361 aatgtaattt tcagttaaCT CGAGTGGCTG A
//
