# Supplementary material for: Yeast MoClo Secretion and Surface Display Toolkit 2.0: Improvements and Applications for Analysis of protein–protein Interactions and Whole-Cell Biocatalysis
Source: ACS Synth Biol. 2026 Apr 23;15(5):2032–53. doi: 10.1021/acssynbio.6c00085 (PMC13185157; doi:10.1021/acssynbio.6c00085)
Supplement: Supplementary file 3 [file sb6c00085_si_003.zip › pYSD094 GGGS-LINK-GFP11-M3-His6-Part4a in pYTK001.gb]

LOCUS       pYSD094_=_GGGS-LINK-GFP 1771 bp ds-DNA     circular     02-FEB-2026
DEFINITION  .
COMMENT     Encodes the GFP11-M3 sequence with a C-terminal 6xHistidine tag as
            a Type 4a part to be used in the yeast secretion/display (YSD)
            extension of the MoClo yeast toolkit (YTK) Vector backbone is the
            Yeast MoClo toolkit entry vector pYTK001 To facilitate GFP
            fluorescence complementation for detection of tagged proteins when
            used in conjuction with GFP1-10.   Reference:  Cabantous, S.,
            Terwilliger, T. & Waldo, G. Protein tagging and detection with
            engineered self-assembling fragments of green fluorescent protein.
            Nat Biotechnol 23, 102–107 (2005). https://doi.org/10.1038/nbt1044
FEATURES             Location/Qualifiers
     protein_bind    complement(1..4)
                     /label="BsmBI"
                     /ApEinfo_revcolor="#b1ff67"
                     /ApEinfo_fwdcolor="#b1ff67"
                     /label="BsmBI(1)"
                     /ApEinfo_graphicformat="arrow_data {{0 1 2 0 0 -1} {} 0}width 5 offset 0"
     CDS             2..129
                     /ApEinfo_revcolor="#84b0dc"
                     /ApEinfo_fwdcolor="#84b0dc"
                     /translation="RSQSGSGGGSRDHMVLHEYVNAAGITGGSGHHHHHH*LEWLR"
     misc_feature    14..31
                     /label="GSGGGS Linker"
                     /ApEinfo_revcolor="#b7e6d7"
                     /ApEinfo_fwdcolor="#b7e6d7"
     misc_feature    32..79
                     /label="GFP 11 M3"
                     /ApEinfo_revcolor="#b7e6d7"
                     /ApEinfo_fwdcolor="#b7e6d7"
     CDS             92..109
                     /label="6X_HIS"
                     /ApEinfo_revcolor="#c9b0ff"
                     /ApEinfo_fwdcolor="#c9b0ff"
                     /ApEinfo_graphicformat="arrow_data {{0 1 2 0 0 -1} {} 0}width 5 offset 0"
                     /translation="HHHHHH"
     protein_bind    126..129
                     /label="BsmBI"
                     /ApEinfo_revcolor="#b1ff67"
                     /ApEinfo_fwdcolor="#b1ff67"
                     /ApEinfo_graphicformat="arrow_data {{0 1 2 0 0 -1} {} 0}width 5 offset 0"
     misc_feature    complement(132..240)
                     /label="CamR Terminator"
                     /ApEinfo_revcolor="#84b0dc"
                     /ApEinfo_fwdcolor="#84b0dc"
                     /ApEinfo_graphicformat="arrow_data {{0 1 2 0 0 -1} {} 0}width 5 offset 0"
     CDS             complement(241..900)
                     /label="CamR"
                     /ApEinfo_revcolor="#0000ff"
                     /ApEinfo_fwdcolor="#0000ff"
                     /ApEinfo_graphicformat="arrow_data {{0 1 2 0 0 -1} {} 0}width 5 offset 0"
                     /translation="MEKKITGYTTVDISQWHRKEHFEAFQSVAQCTYNQTVQLDITAFLKTVKKNKHKFYPAFIHILARLMNAHPEFRMAMKDGELVIWDSVHPCYTVFHEQTETFSSLWSEYHDDFRQFLHIYSQDVACYGENLAYFPKGFIENMFFVSANPWVSFTSFDLNVANMDNFFAPVFTMGKYYTQGDKVLMPLAIQVHHAVCDGFHVGRMLNELQQYCDEWQGGA*"
     promoter        complement(901..1005)
                     /label="CamR Promoter"
                     /ApEinfo_revcolor="#84b0dc"
                     /ApEinfo_fwdcolor="#84b0dc"
                     /ApEinfo_graphicformat="arrow_data {{0 1 2 0 0 -1} {} 0}width 5 offset 0"
     rep_origin      complement(1006..1769)
                     /label="ColE1"
                     /ApEinfo_revcolor="#7f7f7f"
                     /ApEinfo_fwdcolor="#7f7f7f"
                     /ApEinfo_graphicformat="arrow_data {{0 1 2 0 0 -1} {} 0}width 5 offset 0"
ORIGIN
        1 tcggTCTCAA TCCGGTTCTG GTGGCGGATC AAGAGATCAT ATGGTTTTGC ATGAATATGT
       61 TAATGCTGCT GGTATTACTg gaggttctgg ccatcatcat catcatcacT AActcgagTG
      121 GCTGAgacca gaccaataaa aaacgcccgg cggcaaccga gcgttctgaa caaatccaga
      181 tggagttctg aggtcattac tggatctatc aacaggagtc caagcgagct cgatatcaaa
      241 ttacgccccg ccctgccact catcgcagta ctgttgtaat tcattaagca ttctgccgac
      301 atggaagcca tcacaaacgg catgatgaac ctgaatcgcc agcggcatca gcaccttgtc
      361 gccttgcgta taatatttgc ccatggtgaa aacgggggcg aagaagttgt ccatattggc
      421 cacgtttaaa tcaaaactgg tgaaactcac ccagggattg gctgaaacga aaaacatatt
      481 ctcaataaac cctttaggga aataggccag gttttcaccg taacacgcca catcttgcga
      541 atatatgtgt agaaactgcc ggaaatcgtc gtggtattca ctccagagcg atgaaaacgt
      601 ttcagtttgc tcatggaaaa cggtgtaaca agggtgaaca ctatcccata tcaccagctc
      661 accgtctttc attgccatac gaaattccgg atgagcattc atcaggcggg caagaatgtg
      721 aataaaggcc ggataaaact tgtgcttatt tttctttacg gtctttaaaa aggccgtaat
      781 atccagctga acggtctggt tataggtaca ttgagcaact gactgaaatg cctcaaaatg
      841 ttctttacga tgccattggg atatatcaac ggtggtatat ccagtgattt ttttctccat
      901 tttagcttcc ttagctcctg aaaatctcga taactcaaaa aatacgcccg gtagtgatct
      961 tatttcatta tggtgaaagt tggaacctct tacgtgcccg atcaatcatg accaaaatcc
     1021 cttaacgtga gttttcgttc cactgagcgt cagaccccgt agaaaagatc aaaggatctt
     1081 cttgagatcc tttttttctg cgcgtaatct gctgcttgca aacaaaaaaa ccaccgctac
     1141 cagcggtggt ttgtttgccg gatcaagagc taccaactct ttttccgaag gtaactggct
     1201 tcagcagagc gcagatacca aatactgttc ttctagtgta gccgtagtta ggccaccact
     1261 tcaagaactc tgtagcaccg cctacatacc tcgctctgct aatcctgtta ccagtggctg
     1321 ctgccagtgg cgataagtcg tgtcttaccg ggttggactc aagacgatag ttaccggata
     1381 aggcgcagcg gtcgggctga acggggggtt cgtgcacaca gcccagcttg gagcgaacga
     1441 cctacaccga actgagatac ctacagcgtg agctatgaga aagcgccacg cttcccgaag
     1501 ggagaaaggc ggacaggtat ccggtaagcg gcagggtcgg aacaggagag cgcacgaggg
     1561 agcttccagg gggaaacgcc tggtatcttt atagtcctgt cgggtttcgc cacctctgac
     1621 ttgagcgtcg atttttgtga tgctcgtcag gggggcggag cctatggaaa aacgccagca
     1681 acgcggcctt tttacggttc ctggcctttt gctggccttt tgctcacatg ttctttcctg
     1741 cgttatcccc tgattctgtg gataaccgta g
//
