# Supplementary material for: Yeast MoClo Secretion and Surface Display Toolkit 2.0: Improvements and Applications for Analysis of protein–protein Interactions and Whole-Cell Biocatalysis
Source: ACS Synth Biol. 2026 Apr 23;15(5):2032–53. doi: 10.1021/acssynbio.6c00085 (PMC13185157; doi:10.1021/acssynbio.6c00085)
Supplement: Supplementary file 3 [file sb6c00085_si_003.zip › pYSD095 GGGS-LINK-GFP11-M3-Part4a in pYTK001.gb]

LOCUS       pYSD095_=_GGGS-LINK-GFP 1735 bp ds-DNA     circular     02-FEB-2026
DEFINITION  .
COMMENT     Encodes the GFP11-M3 sequence as a Type 4a part to be used in the
            yeast secretion/display (YSD) extension of the MoClo yeast toolkit
            (YTK) Vector backbone is the Yeast MoClo toolkit entry vector
            pYTK001 To facilitate GFP fluorescence complementation for
            detection of tagged proteins when used in conjuction with GFP1-10.
            Reference:  Cabantous, S., Terwilliger, T. & Waldo, G. Protein
            tagging and detection with engineered self-assembling fragments of
            green fluorescent protein. Nat Biotechnol 23, 102–107 (2005).
            https://doi.org/10.1038/nbt1044
FEATURES             Location/Qualifiers
     protein_bind    complement(1..4)
                     /label="BsmBI"
                     /ApEinfo_revcolor="#b1ff67"
                     /ApEinfo_fwdcolor="#b1ff67"
                     /label="BsmBI(1)"
                     /ApEinfo_graphicformat="arrow_data {{0 1 2 0 0 -1} {} 0}width 5 offset 0"
     CDS             2..93
                     /ApEinfo_revcolor="#84b0dc"
                     /ApEinfo_fwdcolor="#84b0dc"
                     /translation="RSQSGSGGGSRDHMVLHEYVNAAGIT*WLR"
     misc_feature    14..31
                     /label="GSGGGS Linker"
                     /ApEinfo_revcolor="#b7e6d7"
                     /ApEinfo_fwdcolor="#b7e6d7"
     misc_feature    32..82
                     /label="GFP 11 M3"
                     /ApEinfo_revcolor="#b7e6d7"
                     /ApEinfo_fwdcolor="#b7e6d7"
     protein_bind    90..93
                     /label="BsmBI"
                     /ApEinfo_revcolor="#b1ff67"
                     /ApEinfo_fwdcolor="#b1ff67"
                     /ApEinfo_graphicformat="arrow_data {{0 1 2 0 0 -1} {} 0}width 5 offset 0"
     misc_feature    complement(96..204)
                     /label="CamR Terminator"
                     /ApEinfo_revcolor="#84b0dc"
                     /ApEinfo_fwdcolor="#84b0dc"
                     /ApEinfo_graphicformat="arrow_data {{0 1 2 0 0 -1} {} 0}width 5 offset 0"
     CDS             complement(205..864)
                     /label="CamR"
                     /ApEinfo_revcolor="#0000ff"
                     /ApEinfo_fwdcolor="#0000ff"
                     /ApEinfo_graphicformat="arrow_data {{0 1 2 0 0 -1} {} 0}width 5 offset 0"
                     /translation="MEKKITGYTTVDISQWHRKEHFEAFQSVAQCTYNQTVQLDITAFLKTVKKNKHKFYPAFIHILARLMNAHPEFRMAMKDGELVIWDSVHPCYTVFHEQTETFSSLWSEYHDDFRQFLHIYSQDVACYGENLAYFPKGFIENMFFVSANPWVSFTSFDLNVANMDNFFAPVFTMGKYYTQGDKVLMPLAIQVHHAVCDGFHVGRMLNELQQYCDEWQGGA*"
     promoter        complement(865..969)
                     /label="CamR Promoter"
                     /ApEinfo_revcolor="#84b0dc"
                     /ApEinfo_fwdcolor="#84b0dc"
                     /ApEinfo_graphicformat="arrow_data {{0 1 2 0 0 -1} {} 0}width 5 offset 0"
     rep_origin      complement(970..1733)
                     /label="ColE1"
                     /ApEinfo_revcolor="#7f7f7f"
                     /ApEinfo_fwdcolor="#7f7f7f"
                     /ApEinfo_graphicformat="arrow_data {{0 1 2 0 0 -1} {} 0}width 5 offset 0"
ORIGIN
        1 tcggTCTCAA TCCGGTTCTG GTGGCGGATC AAGAGATCAT ATGGTTTTGC ATGAATATGT
       61 TAATGCTGCT GGTATTACTT AATGGCTGAg accagaccaa taaaaaacgc ccggcggcaa
      121 ccgagcgttc tgaacaaatc cagatggagt tctgaggtca ttactggatc tatcaacagg
      181 agtccaagcg agctcgatat caaattacgc cccgccctgc cactcatcgc agtactgttg
      241 taattcatta agcattctgc cgacatggaa gccatcacaa acggcatgat gaacctgaat
      301 cgccagcggc atcagcacct tgtcgccttg cgtataatat ttgcccatgg tgaaaacggg
      361 ggcgaagaag ttgtccatat tggccacgtt taaatcaaaa ctggtgaaac tcacccaggg
      421 attggctgaa acgaaaaaca tattctcaat aaacccttta gggaaatagg ccaggttttc
      481 accgtaacac gccacatctt gcgaatatat gtgtagaaac tgccggaaat cgtcgtggta
      541 ttcactccag agcgatgaaa acgtttcagt ttgctcatgg aaaacggtgt aacaagggtg
      601 aacactatcc catatcacca gctcaccgtc tttcattgcc atacgaaatt ccggatgagc
      661 attcatcagg cgggcaagaa tgtgaataaa ggccggataa aacttgtgct tatttttctt
      721 tacggtcttt aaaaaggccg taatatccag ctgaacggtc tggttatagg tacattgagc
      781 aactgactga aatgcctcaa aatgttcttt acgatgccat tgggatatat caacggtggt
      841 atatccagtg atttttttct ccattttagc ttccttagct cctgaaaatc tcgataactc
      901 aaaaaatacg cccggtagtg atcttatttc attatggtga aagttggaac ctcttacgtg
      961 cccgatcaat catgaccaaa atcccttaac gtgagttttc gttccactga gcgtcagacc
     1021 ccgtagaaaa gatcaaagga tcttcttgag atcctttttt tctgcgcgta atctgctgct
     1081 tgcaaacaaa aaaaccaccg ctaccagcgg tggtttgttt gccggatcaa gagctaccaa
     1141 ctctttttcc gaaggtaact ggcttcagca gagcgcagat accaaatact gttcttctag
     1201 tgtagccgta gttaggccac cacttcaaga actctgtagc accgcctaca tacctcgctc
     1261 tgctaatcct gttaccagtg gctgctgcca gtggcgataa gtcgtgtctt accgggttgg
     1321 actcaagacg atagttaccg gataaggcgc agcggtcggg ctgaacgggg ggttcgtgca
     1381 cacagcccag cttggagcga acgacctaca ccgaactgag atacctacag cgtgagctat
     1441 gagaaagcgc cacgcttccc gaagggagaa aggcggacag gtatccggta agcggcaggg
     1501 tcggaacagg agagcgcacg agggagcttc cagggggaaa cgcctggtat ctttatagtc
     1561 ctgtcgggtt tcgccacctc tgacttgagc gtcgattttt gtgatgctcg tcaggggggc
     1621 ggagcctatg gaaaaacgcc agcaacgcgg cctttttacg gttcctggcc ttttgctggc
     1681 cttttgctca catgttcttt cctgcgttat cccctgattc tgtggataac cgtag
//
