# Supplementary material for: Yeast MoClo Secretion and Surface Display Toolkit 2.0: Improvements and Applications for Analysis of protein–protein Interactions and Whole-Cell Biocatalysis
Source: ACS Synth Biol. 2026 Apr 23;15(5):2032–53. doi: 10.1021/acssynbio.6c00085 (PMC13185157; doi:10.1021/acssynbio.6c00085)
Supplement: Supplementary file 3 [file sb6c00085_si_003.zip › pYSD297 pYSD097 URA3 GFP DO -pYTK011-pYSD080Aga1-pYTK055.gb]

LOCUS       pYSD297_=_[pYSD097=_URA 6941 bp ds-DNA     circular     02-FEB-2026
DEFINITION  .
FEATURES             Location/Qualifiers
     terminator      complement(9..105)
                     /label="AmpR Terminator"
                     /ApEinfo_revcolor="#f58a5e"
                     /ApEinfo_fwdcolor="#f58a5e"
                     /ApEinfo_graphicformat="arrow_data {{0 1 2 0 0 -1} {} 0}width 5 offset 0"
     promoter        complement(964..1094)
                     /label="AmpR Promoter"
                     /ApEinfo_revcolor="#f58a5e"
                     /ApEinfo_fwdcolor="#f58a5e"
                     /ApEinfo_graphicformat="arrow_data {{0 1 2 0 0 -1} {} 0}width 5 offset 0"
     rep_origin      complement(1095..1858)
                     /label="ColE1"
                     /ApEinfo_revcolor="#7f7f7f"
                     /ApEinfo_fwdcolor="#7f7f7f"
                     /ApEinfo_graphicformat="arrow_data {{0 1 2 0 0 -1} {} 0}width 5 offset 0"
     misc_feature    1886..2028
                     /label="ConS"
                     /ApEinfo_revcolor="#ffef86"
                     /ApEinfo_fwdcolor="#ffef86"
                     /ApEinfo_graphicformat="arrow_data {{0 1 2 0 0 -1} {} 0}width 5 offset 0"
     protein_bind    2029..2034
                     /label="BsmBI"
                     /ApEinfo_revcolor="#b1ff67"
                     /ApEinfo_fwdcolor="#b1ff67"
                     /ApEinfo_graphicformat="arrow_data {{0 1 2 0 0 -1} {} 0}width 5 offset 0"
     protein_bind    2036..2039
                     /label="BsmBI"
                     /ApEinfo_revcolor="#b1ff67"
                     /ApEinfo_fwdcolor="#b1ff67"
                     /ApEinfo_graphicformat="arrow_data {{0 1 2 0 0 -1} {} 0}width 5 offset 0"
     misc_feature    2036..2060
                     /label="ConS scar"
                     /ApEinfo_revcolor="#ffef86"
                     /ApEinfo_fwdcolor="#ffef86"
                     /ApEinfo_graphicformat="arrow_data {{0 1 2 0 0 -1} {} 0}width 5 offset 0"
     protein_bind    2061..2064
                     /label="BsaI"
                     /ApEinfo_revcolor="#b1ff67"
                     /ApEinfo_fwdcolor="#b1ff67"
                     /ApEinfo_graphicformat="arrow_data {{0 1 2 0 0 -1} {} 0}width 5 offset 0"
     promoter        2065..2764
                     /label="ScPGK1 Promoter"
                     /ApEinfo_revcolor="#84b0dc"
                     /ApEinfo_fwdcolor="#84b0dc"
                     /ApEinfo_graphicformat="arrow_data {{0 1 2 0 0 -1} {} 0}width 5 offset 0"
     protein_bind    complement(2770..2773)
                     /label="BsaI"
                     /ApEinfo_revcolor="#b1ff67"
                     /ApEinfo_fwdcolor="#b1ff67"
                     /label="BsaI(1)"
                     /ApEinfo_graphicformat="arrow_data {{0 1 2 0 0 -1} {} 0}width 5 offset 0"
     CDS             2771..4948
                     /label="AGA1 CDS"
                     /ApEinfo_revcolor="#75c6a9"
                     /ApEinfo_fwdcolor="#75c6a9"
     gene            2771..4948
                     /label="AGA1 gene"
                     /ApEinfo_revcolor="#faac61"
                     /ApEinfo_fwdcolor="#faac61"
     protein_bind    4952..4955
                     /label="BsaI"
                     /ApEinfo_revcolor="#b1ff67"
                     /ApEinfo_fwdcolor="#b1ff67"
                     /ApEinfo_graphicformat="arrow_data {{0 1 2 0 0 -1} {} 0}width 5 offset 0"
     terminator      4965..5189
                     /label="ScENO2 Terminator"
                     /ApEinfo_revcolor="#ff9ccd"
                     /ApEinfo_fwdcolor="#ff9ccd"
                     /ApEinfo_graphicformat="arrow_data {{0 1 2 0 0 -1} {} 0}width 5 offset 0"
     protein_bind    5190..5193
                     /label="BsaI"
                     /ApEinfo_revcolor="#b1ff67"
                     /ApEinfo_fwdcolor="#b1ff67"
                     /ApEinfo_graphicformat="arrow_data {{0 1 2 0 0 -1} {} 0}width 5 offset 0"
     protein_bind    complement(5190..5193)
                     /label="BsaI"
                     /ApEinfo_revcolor="#b1ff67"
                     /ApEinfo_fwdcolor="#b1ff67"
                     /label="BsaI(1)"
                     /ApEinfo_graphicformat="arrow_data {{0 1 2 0 0 -1} {} 0}width 5 offset 0"
     protein_bind    complement(5194..5197)
                     /label="BsmBI"
                     /ApEinfo_revcolor="#b1ff67"
                     /ApEinfo_fwdcolor="#b1ff67"
                     /ApEinfo_graphicformat="arrow_data {{0 1 2 0 0 -1} {} 0}width 5 offset 0"
     protein_bind    complement(5199..5204)
                     /label="BsmBI"
                     /ApEinfo_revcolor="#b1ff67"
                     /ApEinfo_fwdcolor="#b1ff67"
                     /ApEinfo_graphicformat="arrow_data {{0 1 2 0 0 -1} {} 0}width 5 offset 0"
     misc_feature    5205..5347
                     /label="Con1"
                     /ApEinfo_revcolor="#ffef86"
                     /ApEinfo_fwdcolor="#ffef86"
                     /ApEinfo_graphicformat="arrow_data {{0 1 2 0 0 -1} {} 0}width 5 offset 0"
     promoter        5367..5543
                     /label="ScURA3 Promoter"
                     /ApEinfo_revcolor="#faac61"
                     /ApEinfo_fwdcolor="#faac61"
                     /ApEinfo_graphicformat="arrow_data {{0 1 2 0 0 -1} {} 0}width 5 offset 0"
     terminator      6348..6425
                     /label="ScURA3 Terminator"
                     /ApEinfo_revcolor="#f8d3a9"
                     /ApEinfo_fwdcolor="#f8d3a9"
                     /ApEinfo_graphicformat="arrow_data {{0 1 2 0 0 -1} {} 0}width 5 offset 0"
     rep_origin      6430..6546
                     /label="CEN6"
                     /ApEinfo_revcolor="#d6b295"
                     /ApEinfo_fwdcolor="#d6b295"
                     /ApEinfo_graphicformat="arrow_data {{0 1 2 0 0 -1} {} 0}width 5 offset 0"
     rep_origin      6547..6937
                     /label="ARS4"
                     /ApEinfo_revcolor="#b4abac"
                     /ApEinfo_fwdcolor="#b4abac"
                     /ApEinfo_graphicformat="arrow_data {{0 1 2 0 0 -1} {} 0}width 5 offset 0"
ORIGIN
        1 gcggccgcga ttatcaaaaa ggatcttcac ctagatcctt ttaaattaaa aatgaagttt
       61 taaatcaatc taaagtatat atgagtaaac ttggtctgac agttaccaat gcttaatcag
      121 tgaggcacct atctcagcga tctgtctatt tcgttcatcc atagttgcct gactccccgt
      181 cgtgtagata actacgatac gggagggctt accatctggc cccagtgctg caatgatacc
      241 gcgggaccca cgctcaccgg ctccagattt atcagcaata aaccagccag ccggaagggc
      301 cgagcgcaga agtggtcctg caactttatc cgcctccatc cagtctatta attgttgccg
      361 ggaagctaga gtaagtagtt cgccagttaa tagtttgcgc aacgttgttg ccattgctac
      421 aggcatcgtg gtgtcacgct cgtcgtttgg tatggcttca ttcagctccg gttcccaacg
      481 atcaaggcga gttacatgat cccccatgtt gtgcaaaaaa gcggttagct ccttcggtcc
      541 tccgatcgtt gtcagaagta agttggccgc agtgttatca ctcatggtta tggcagcact
      601 gcataattct cttactgtca tgccatccgt aagatgcttt tctgtgactg gtgagtactc
      661 aaccaagtca ttctgagaat agtgtatgcg gcgaccgagt tgctcttgcc cggcgtcaat
      721 acgggataat accgcgccac atagcagaac tttaaaagtg ctcatcattg gaaaacgttc
      781 ttcggggcga aaactctcaa ggatcttacc gctgttgaga tccagttcga tgtaacccac
      841 tcgtgcaccc aactgatctt cagcatcttt tactttcacc agcgtttctg ggtgagcaaa
      901 aacaggaagg caaaatgccg caaaaaaggg aataagggcg acacggaaat gttgaatact
      961 catactcttc ctttttcaat attattgaag catttatcag ggttattgtc tcatgagcgg
     1021 atacatattt gaatgtattt agaaaaataa acaaataggg gttccgcgca catttccccg
     1081 aaaagtgcca cctgtcatga ccaaaatccc ttaacgtgag ttttcgttcc actgagcgtc
     1141 agaccccgta gaaaagatca aaggatcttc ttgagatcct ttttttctgc gcgtaatctg
     1201 ctgcttgcaa acaaaaaaac caccgctacc agcggtggtt tgtttgccgg atcaagagct
     1261 accaactctt tttccgaagg taactggctt cagcagagcg cagataccaa atactgttct
     1321 tctagtgtag ccgtagttag gccaccactt caagaactct gtagcaccgc ctacatacct
     1381 cgctctgcta atcctgttac cagtggctgc tgccagtggc gataagtcgt gtcttaccgg
     1441 gttggactca agacgatagt taccggataa ggcgcagcgg tcgggctgaa cggggggttc
     1501 gtgcacacag cccagcttgg agcgaacgac ctacaccgaa ctgagatacc tacagcgtga
     1561 gctatgagaa agcgccacgc ttcccgaagg gagaaaggcg gacaggtatc cggtaagcgg
     1621 cagggtcgga acaggagagc gcacgaggga gcttccaggg ggaaacgcct ggtatcttta
     1681 tagtcctgtc gggtttcgcc acctctgact tgagcgtcga tttttgtgat gctcgtcagg
     1741 ggggcggagc ctatggaaaa acgccagcaa cgcggccttt ttacggttcc tggccttttg
     1801 ctggcctttt gctcacatgt tctttcctgc gttatcccct gattctgtgg ataaccgtgc
     1861 ggccgcccct gaattcgcat ctagatggta gagccacaaa cagccggtac aagcaacgat
     1921 ctccaggacc atctgaatca tgcgcggatg acacgaactc acgacggcga tcacagacat
     1981 taacccacag tacagacact gcgacaacgt ggcaattcgt cgcaataccg tctcactgaa
     2041 ctggccgata attgcagacg aacggtgagt aaggaaagag tgaggaacta tcgcatacct
     2101 gcatttaaag atgccgattt gggcgcgaat cctttatttt ggcttcaccc tcatactatt
     2161 atcagggcca gaaaaaggaa gtgtttccct ccttcttgaa ttgatgttac cctcataaag
     2221 cacgtggcct cttatcgaga aagaaattac cgtcgctcgt gatttgtttg caaaaagaac
     2281 aaaactgaaa aaacccagac acgctcgact tcctgtcatc ctattgattg cagcttccaa
     2341 tttcgtcaca caacaaggtc ctagcgacgg ctcacaggtt ttgtaacaag caatcgaagg
     2401 ttctggaatg gcgggaaagg gtttagtacc acatgctatg atgcccactg tgatctccag
     2461 agcaaagttc gttcgatcgt actgttactc tctctctttc aaacagaatt gtccgaatcg
     2521 tgtgacaaca acagcctgtt ctcacacact cttttcttct aaccaagggg gtggtttagt
     2581 ttagtagaac ctcgtgaaac ttacatttac atatatataa acttgcataa attggtcaat
     2641 gcaagaaata catatttggt cttttctaat tcgtagtttt tcaagttctt agatgctttc
     2701 tttttctctt ttttacagat catcaaggaa gtaattatct actttttaca acaaatataa
     2761 aacaagatct atgacattat ctttcgctca ttttacctac ctgttcacaa tattgttggg
     2821 attaactaat attgccttgg catctgatcc agaaacgatt ctagtgacga taaccaagac
     2881 aaacgatgca aatggggttg ttacaactac agtttcaccc gcgctagtct ccacatccac
     2941 tatcgttcaa gctggcacta cgacattgta tacgacttgg tgtccattga cggtatccac
     3001 ttcatctgct gccgaaataa gtccttcaat atcgtacgct actaccctat ccagatttag
     3061 tactttgaca ttatctacag aagtctgctc ccatgaggca tgtccttcgt catcgacgtt
     3121 gccaaccacc accttatctg tgacttccaa gttcacttca tatatttgcc ctacttgtca
     3181 cacaaccgct atcagctcat tatccgaagt aggaactaca accgtggtat catccagcgc
     3241 cattgaacca tcaagtgcct ctataatctc acctgtcacc tctacacttt cgagtacaac
     3301 atcgtccaat ccaactacta cctccctaag ttcgacatct acatctccaa gctctacatc
     3361 tacatctcca agctctacat ctacctcatc aagttcgaca tctacctcat caagttcgac
     3421 atctacctca tcaagttcga catctacatc tccaagttcg acatccacat cttcaagttt
     3481 gacatccaca tcttcaagtt ctacatctac atcccaaagt tctacatcta cctcatcaag
     3541 ttcgacatct acatctccaa gctctacatc tacctcatca agttcaacat ctacatctcc
     3601 aagttctaaa tctacttctg caagctccac ttccacttct tcatattcaa catctacatc
     3661 cccaagtttg acttcttcat ctccaacttt ggcttccact tctccaagtt caacatctat
     3721 tagctctact tttactgatt caacttcatc ccttggctcc tctatagcat cttcatcaac
     3781 gtctgtgtca ttatacagcc catccacacc tgtttactcc gtcccttcga cttcgtcaaa
     3841 tgttgcaact ccttctatga cttcttcaac tgttgaaaca actgttagtt cacaaagttc
     3901 gtctgaatat atcaccaaat cctcaatttc tactactatc ccatcatttt ccatgtctac
     3961 atatttcacc actgttagtg gagtcactac aatgtatacg acatggtgtc cttatagctc
     4021 tgaatctgag actagcacat taaccagtat gcatgaaacg gttacaacag acgctacagt
     4081 ctgcactcac gagtcttgca tgccctcgca gacaacaagt ttgattacat cttctataaa
     4141 aatgtccact aaaaacgtcg caacttctgt aagcacctca acggttgaat cctcatatgc
     4201 atgctccaca tgtgctgaaa cgtcacactc gtattcttcc gtgcaaacag cttcatcaag
     4261 ttctgtaaca cagcagacca catccacaaa gagttgggta agttcaatga caacttcgga
     4321 tgaagatttc aataagcacg ctaccggtaa gtatcatgta acatcttcag gtacctcaac
     4381 catttcgact agtgtaagtg aagccacgag tacatcaagc attgactcag aatctcaaga
     4441 acaatcatca cacttattat cgacatcggt cctttcatcc tcctccttgt ctgctacatt
     4501 atcctctgac agtactattt tgctattcag ttctgtatca tcactaagtg tcgaacagtc
     4561 accagttacc acacttcaaa tttcttcaac atcagagatt ttacaaccca cttcttccac
     4621 agctattgct acaatatctg cctctacatc atcactttcc gcaacatcta tctctacacc
     4681 atctacctct gtggaatcga ctattgaatc ttcatcattg actccgacgg tatcttctat
     4741 tttcctctca tcatcatctg ctccctcttc tctacaaaca tctgttacca ctacagaagt
     4801 ttccactact tcaatctcca tacaatacca aacttcatca atggtaacaa ttagccaata
     4861 tatgggcagt ggatcgcaaa cgcgtttgcc attaggaaag ttggtcttcg ccatcatggc
     4921 agttgcttgc aatgtaattt tcagttaata aatcctaact cgagagtgct tttaactaag
     4981 aattattagt cttttctgct tattttttca tcatagttta gaacacttta tattaacgaa
     5041 tagtttatga atctatttag gtttaaaaat tgatacagtt ttataagtta ctttttcaaa
     5101 gactcgtgct gtctattgca taatgcactg gaaggggaaa aaaaaggtgc acacgcgtgg
     5161 ctttttcttg aatttgcagt ttgaaaaatg ctggatgtga gacgacgggg tcatcacggc
     5221 tcatcatgcg ccaaacaaat gtgtgcaata cacgctcgga tgactgcatg atgaccgcac
     5281 tgactgggga cagcagatcc acctaagcct gtgagagaag cagacacccg acagatcaag
     5341 gcagttaact agtgcactgc agtacacggt ttccttgaaa tttttttgat tcggtaatct
     5401 ccgaacagaa ggaagaacga aggaaggagc acagacttag attggtatat atacgcatat
     5461 gtagtgttga agaaacatga aattgcccag tattcttaac ccaactgcac agaacaaaaa
     5521 cgtgcaggaa acgaagataa atcatgtcga aagctacata taaggaacgt gctgctactc
     5581 atcctagtcc tgttgctgcc aagctattta atatcatgca cgaaaagcaa acaaacttgt
     5641 gtgcttcatt ggatgttcgt accaccaagg aattactgga gttagttgaa gcattaggtc
     5701 ccaaaatttg tttactaaaa acacatgtgg atatcttgac tgatttttcc atggagggca
     5761 cagttaagcc gctaaaggca ttatccgcca agtacaattt tttactcttc gaggacagaa
     5821 aatttgctga cattggtaat acagtcaaat tgcagtactc tgcgggtgta tacagaatag
     5881 cagaatgggc agacattacg aatgcacacg gtgtggtggg cccaggtatt gttagcggtt
     5941 tgaagcaggc ggcagaagaa gtaacaaagg aacctagagg ccttttgatg ttagcagaat
     6001 tgtcatgcaa gggctcccta tctactggag aatatactaa gggtactgtt gacattgcga
     6061 agagcgacaa agattttgtt atcggcttta ttgctcaaag agacatgggt ggaagagatg
     6121 aaggttacga ttggttgatt atgacacccg gtgtgggttt agatgacaag ggagatgcat
     6181 tgggtcaaca gtatagaacc gtggatgatg tggtttctac aggatctgac attattattg
     6241 ttggaagagg actatttgca aagggaaggg atgctaaggt agagggtgaa cgttacagaa
     6301 aagcaggctg ggaagcatat ttgagaagat gcggccagca aaactaaaaa actgtattat
     6361 aagtaaatgc atgtatacta aactcacaaa ttagagcttc aatttaatta tatcagttat
     6421 tacccgagta tcacgtgcta taaaaataat tataatttaa attttttaat ataaatatat
     6481 aaattaaaaa tagaaagtaa aaaaagaaat taaagaaaaa atagtttttg ttttccgaag
     6541 atgtaaaaga ctctaggggg atcgccaaca aatactacct tttatcttgc tcttcctgct
     6601 ctcaggtatt aatgccgaat tgtttcatct tgtctgtgta gaaaaccaca cacgaaaatc
     6661 ctgtgatttt acattttact tatcgttaat cgaatgtata tctatttaat ctgcttttct
     6721 tgtctaataa atatatatgt aaagtacgct ttttgttgaa attttttaaa cctttgttta
     6781 tttttttttc ttcattccgt aactcttcta ccttctttat ttactttcta aaatccaaat
     6841 acaaaacata aaaataaata aacacagagt aaattcccaa attattccat cattaaaaga
     6901 tacgaggcgc gtgtaagtta caggcaagcg atccgtcccg a
//
