# Supplementary material for: Yeast MoClo Secretion and Surface Display Toolkit 2.0: Improvements and Applications for Analysis of protein–protein Interactions and Whole-Cell Biocatalysis
Source: ACS Synth Biol. 2026 Apr 23;15(5):2032–53. doi: 10.1021/acssynbio.6c00085 (PMC13185157; doi:10.1021/acssynbio.6c00085)
Supplement: Supplementary file 3 [file sb6c00085_si_003.zip › pYSD503_ERV29 in pYTK001.gb]

LOCUS       pYSD503_ERV29_in_pYTK00 2598 bp ds-DNA     circular     02-FEB-2026
DEFINITION  Part Plasmid Entry Vector to be used in the Dueber YTK system..
SOURCE      synthetic DNA construct
  ORGANISM  synthetic DNA construct
COMMENT     pYSD503 = pYTK001 + S. cerevisiae ERV29p coding sequence as a Type
            3 MoClo YTK part
FEATURES             Location/Qualifiers
     primer_bind     347..366
                     /label="pBR322ori-F"
                     /ApEinfo_revcolor="#ffef86"
                     /ApEinfo_fwdcolor="#ffef86"
                     /note="pBR322 origin, forward primer"
     source          548..547
                     /label="source"
                     /ApEinfo_revcolor="#ff9ccd"
                     /ApEinfo_fwdcolor="#ff9ccd"
                     /organism="synthetic DNA construct"
                     /mol_type="other DNA"
     misc_feature    558..1490
                     /label="Erv29"
                     /ApEinfo_revcolor="#ff9ccd"
                     /ApEinfo_fwdcolor="#ff9ccd"
     CDS             558..1490
                     /label="Erv29"
                     /ApEinfo_revcolor="#84b0dc"
                     /ApEinfo_fwdcolor="#84b0dc"
                     /translation="MSYRGPIGNFGGMPMSSSQGPYSGGAQFRSNQNQSTSGILKQWKHSFEKFASRIEGLTDNAVVYKLKPYIPSLSRFFIVATFYEDSFRILSQWSDQIFYLNKWKHYPYFFVVVFLVVVTVSMLIGASLLVLRKQTNYATGVLCACVISQALVYGLFTGSSFVLRNFSVIGGLLIAFSDSIVQNKTTFGMLPELNSKNDKAKGYLLFAGRILIVLMFIAFTFSKSWFTVVLTIIGTICFAIGYKTKFASIMLGLILTFYNITLNNYWFYNNTKRDFLKYEFYQNLSIIGGLLLVTNTGAGELSVDEKKKIY*"
     terminator      1510..1544
                     /label="lambda t0 terminator"
                     /ApEinfo_revcolor="#ff9ccd"
                     /ApEinfo_fwdcolor="#ff9ccd"
                     /note="minimal transcription terminator from phage lambda (Scholtissek and Grosse, 1987)"
     CDS             complement(1615..2274)
                     /label="CmR"
                     /ApEinfo_revcolor="#84b0dc"
                     /ApEinfo_fwdcolor="#84b0dc"
                     /note="confers resistance to chloramphenicol"
                     /gene="cat"
                     /product="chloramphenicol acetyltransferase"
                     /translation="MEKKITGYTTVDISQWHRKEHFEAFQSVAQCTYNQTVQLDITAFLKTVKKNKHKFYPAFIHILARLMNAHPEFRMAMKDGELVIWDSVHPCYTVFHEQTETFSSLWSEYHDDFRQFLHIYSQDVACYGENLAYFPKGFIENMFFVSANPWVSFTSFDLNVANMDNFFAPVFTMGKYYTQGDKVLMPLAIQVHHAVCDGFHVGRMLNELQQYCDEWQGGA*"
     primer_bind     2189..2208
                     /label="CAT-R"
                     /ApEinfo_revcolor="#ffef86"
                     /ApEinfo_fwdcolor="#ffef86"
                     /note="Chloramphenicol resistance gene, reverse primer"
     rep_origin      2456..446
                     /label="ori"
                     /ApEinfo_revcolor="#84b0dc"
                     /ApEinfo_fwdcolor="#84b0dc"
                     /note="high-copy-number ColE1/pMB1/pBR322/pUC origin of replication"
                     /direction="RIGHT"
ORIGIN
        1 ctgttcttct agtgtagccg tagttaggcc accacttcaa gaactctgta gcaccgccta
       61 catacctcgc tctgctaatc ctgttaccag tggctgctgc cagtggcgat aagtcgtgtc
      121 ttaccgggtt ggactcaaga cgatagttac cggataaggc gcagcggtcg ggctgaacgg
      181 ggggttcgtg cacacagccc agcttggagc gaacgaccta caccgaactg agatacctac
      241 agcgtgagct atgagaaagc gccacgcttc ccgaagggag aaaggcggac aggtatccgg
      301 taagcggcag ggtcggaaca ggagagcgca cgagggagct tccaggggga aacgcctggt
      361 atctttatag tcctgtcggg tttcgccacc tctgacttga gcgtcgattt ttgtgatgct
      421 cgtcaggggg gcggagccta tggaaaaacg ccagcaacgc ggccttttta cggttcctgg
      481 ccttttgctg gccttttgct cacatgttct ttcctgcgtt atcccctgat tctgtggata
      541 accgtagtcg gtctcatatg TCTTACAGAG GACCTATTGG AAATTTTGGC GGTATGCCAA
      601 TGTCATCATC GCAAGGACCA TACTCTGGCG GTGCACAATT CAGATCAAAC CAGAACCAAT
      661 CCACTTCTGG CATCTTAAAG CAATGGAAGC ATTCTTTTGA AAAGTTTGCC TCCAGAATTG
      721 AGGGGCTCAC TGACAATGCA GTTGTTTATA AATTGAAGCC TTACATTCCA AGTTTGTCAA
      781 GATTTTTCAT TGTGGCCACC TTTTATGAAG ATTCGTTTAG GATCTTATCA CAATGGTCAG
      841 ATCAAATTTT TTATCTGAAT AAGTGGAAGC ATTACCCATA CTTCTTTGTC GTTGTGTTTC
      901 TAGTGGTTGT TACCGTTTCC ATGTTGATTG GCGCCAGTTT GTTAGTTTTA AGAAAGCAAA
      961 CCAATTATGC CACCGGTGTG TTATGTGCTT GCGTTATTTC TCAAGCATTA GTTTATGGGT
     1021 TGTTTACGGG TTCATCATTT GTCCTAAGAA ACTTTAGTGT TATTGGTGGG TTGTTAATTG
     1081 CATTCAGCGA TTCAATTGTT CAAAACAAGA CAACATTCGG TATGCTTCCT GAATTAAACA
     1141 GCAAAAACGA CAAAGCGAAG GGTTACCTGT TGTTTGCTGG TAGAATTTTA ATTGTTTTAA
     1201 TGTTTATCGC TTTCACTTTC AGTAAATCAT GGTTTACTGT TGTTTTGACC ATTATCGGCA
     1261 CAATATGTTT CGCCATTGGT TACAAGACAA AATTCGCATC CATTATGTTG GGTTTGATAC
     1321 TAACTTTTTA CAATATCACG CTAAACAACT ACTGGTTTTA TAACAATACT AAGAGAGATT
     1381 TCTTGAAGTA TGAGTTTTAC CAGAACTTAA GCATCATTGG TGGGCTTCTA TTAGTTACTA
     1441 ATACTGGCGC TGGTGAATTA TCCGTTGATG AAAAGAAGAA GATTTACTAG ggatcctgag
     1501 accagaccaa taaaaaacgc ccggcggcaa ccgagcgttc tgaacaaatc cagatggagt
     1561 tctgaggtca ttactggatc tatcaacagg agtccaagcg agctcgatat caaattacgc
     1621 cccgccctgc cactcatcgc agtactgttg taattcatta agcattctgc cgacatggaa
     1681 gccatcacaa acggcatgat gaacctgaat cgccagcggc atcagcacct tgtcgccttg
     1741 cgtataatat ttgcccatgg tgaaaacggg ggcgaagaag ttgtccatat tggccacgtt
     1801 taaatcaaaa ctggtgaaac tcacccaggg attggctgaa acgaaaaaca tattctcaat
     1861 aaacccttta gggaaatagg ccaggttttc accgtaacac gccacatctt gcgaatatat
     1921 gtgtagaaac tgccggaaat cgtcgtggta ttcactccag agcgatgaaa acgtttcagt
     1981 ttgctcatgg aaaacggtgt aacaagggtg aacactatcc catatcacca gctcaccgtc
     2041 tttcattgcc atacgaaatt ccggatgagc attcatcagg cgggcaagaa tgtgaataaa
     2101 ggccggataa aacttgtgct tatttttctt tacggtcttt aaaaaggccg taatatccag
     2161 ctgaacggtc tggttatagg tacattgagc aactgactga aatgcctcaa aatgttcttt
     2221 acgatgccat tgggatatat caacggtggt atatccagtg atttttttct ccattttagc
     2281 ttccttagct cctgaaaatc tcgataactc aaaaaatacg cccggtagtg atcttatttc
     2341 attatggtga aagttggaac ctcttacgtg cccgatcaat catgaccaaa atcccttaac
     2401 gtgagttttc gttccactga gcgtcagacc ccgtagaaaa gatcaaagga tcttcttgag
     2461 atcctttttt tctgcgcgta atctgctgct tgcaaacaaa aaaaccaccg ctaccagcgg
     2521 tggtttgttt gccggatcaa gagctaccaa ctctttttcc gaaggtaact ggcttcagca
     2581 gagcgcagat accaaata
//
