# Supplementary material for: Yeast MoClo Secretion and Surface Display Toolkit 2.0: Improvements and Applications for Analysis of protein–protein Interactions and Whole-Cell Biocatalysis
Source: ACS Synth Biol. 2026 Apr 23;15(5):2032–53. doi: 10.1021/acssynbio.6c00085 (PMC13185157; doi:10.1021/acssynbio.6c00085)
Supplement: Supplementary file 3 [file sb6c00085_si_003.zip › pYSD505_ERO1-NM_001182493 in pYTK001.gb]

LOCUS       pYSD505_ERO1-NM_0011824 3357 bp ds-DNA     circular     02-FEB-2026
DEFINITION  .
COMMENT     pYSD505 = pYTK001 + S. cerevisiae ERO1p coding sequence as a Type 3
            MoClo YTK part
FEATURES             Location/Qualifiers
     source          1..1646
                     /label="source"
                     /ApEinfo_revcolor="#ff9ccd"
                     /ApEinfo_fwdcolor="#ff9ccd"
                     /organism="synthetic DNA construct"
                     /mol_type="other DNA"
     terminator      11..45
                     /label="lambda t0 terminator"
                     /ApEinfo_revcolor="#ff9ccd"
                     /ApEinfo_fwdcolor="#ff9ccd"
                     /note="minimal transcription terminator from phage lambda (Scholtissek and Grosse, 1987)"
     CDS             complement(116..775)
                     /label="Translation 775-116"
                     /translation="MEKKITGYTTVDISQWHRKEHFEAFQSVAQCTYNQTVQLDITAFLKTVKKNKHKFYPAFIHILARLMNAHPEFRMAMKDGELVIWDSVHPCYTVFHEQTETFSSLWSEYHDDFRQFLHIYSQDVACYGENLAYFPKGFIENMFFVSANPWVSFTSFDLNVANMDNFFAPVFTMGKYYTQGDKVLMPLAIQVHHAVCDGFHVGRMLNELQQYCDEWQGGA*"
     primer_bind     690..709
                     /label="CAT-R"
                     /ApEinfo_revcolor="#ffef86"
                     /ApEinfo_fwdcolor="#ffef86"
                     /note="Chloramphenicol resistance gene, reverse primer"
     rep_origin      957..1545
                     /label="ori"
                     /ApEinfo_revcolor="#84b0dc"
                     /ApEinfo_fwdcolor="#84b0dc"
                     /note="high-copy-number ColE1/pMB1/pBR322/pUC origin of replication"
                     /direction="RIGHT"
     primer_bind     1446..1465
                     /label="pBR322ori-F"
                     /ApEinfo_revcolor="#ffef86"
                     /ApEinfo_fwdcolor="#ffef86"
                     /note="pBR322 origin, forward primer"
     source          1647..1650
                     /label="source"
                     /ApEinfo_revcolor="#ff9ccd"
                     /ApEinfo_fwdcolor="#ff9ccd"
                     /organism="synthetic DNA construct"
                     /mol_type="other DNA"
     gene            1657..3348
                     /label="ERO1 gene"
                     /ApEinfo_revcolor="#f8d3a9"
                     /ApEinfo_fwdcolor="#f8d3a9"
     CDS             1657..3348
                     /label="ERO1 CDS (ER oxidoreductin)"
                     /ApEinfo_revcolor="#f8d3a9"
                     /ApEinfo_fwdcolor="#f8d3a9"
     source          1657..3348
                     /label="source"
                     /ApEinfo_revcolor="#d6b295"
                     /ApEinfo_fwdcolor="#d6b295"
     CDS             1657..3348
                     /label="Translation 1657-3348"
                     /translation="MRLRTAIATLCLTAFTSATSNNSYIATDQTQNAFNDTHFCKVDRNDHVSPSCNVTFNELNAINENIRDDLSALLKSDFFKYFRLDLYKQCSFWDANDGLCLNRACSVDVVEDWDTLPEYWQPEILGSFNNDTMKEADDSDDECKFLDQLCQTSKKPVDIEDTINYCDVNDFNGKNAVLIDLTANPERFTGYGGKQAGQIWSTIYQDNCFTIGETGESLAKDAFYRLVSGFHASIGTHLSKEYLNTKTGKWEPNLDLFMARIGNFPDRVTNMYFNYAVVAKALWKIQPYLPEFSFCDLVNKEIKNKMDNVISQLDTKIFNEDLVFANDLSLTLKDEFRSRFKNVTKIMDCVQCDRCRLWGKIQTTGYATALKILFEINDADEFTKQHIVGKLTKYELIALLQTFGRLSESIESVNMFEKMYGKRLNGSENRLSSFFQNNFFNILKEAGKSIRYTIENINSTKEGKKKTNNSQSHVFDDLKMPKAEIVPRPSNGTVNKWKKAWNTEVNNVLEAFRFIYRSYLDLPRNIWELSLMKVYKFWNKFIGVADYVSEETREPISYKLDIQ*"
ORIGIN
        1 gaccagacca ataaaaaacg cccggcggca accgagcgtt ctgaacaaat ccagatggag
       61 ttctgaggtc attactggat ctatcaacag gagtccaagc gagctcgata tcaaattacg
      121 ccccgccctg ccactcatcg cagtactgtt gtaattcatt aagcattctg ccgacatgga
      181 agccatcaca aacggcatga tgaacctgaa tcgccagcgg catcagcacc ttgtcgcctt
      241 gcgtataata tttgcccatg gtgaaaacgg gggcgaagaa gttgtccata ttggccacgt
      301 ttaaatcaaa actggtgaaa ctcacccagg gattggctga aacgaaaaac atattctcaa
      361 taaacccttt agggaaatag gccaggtttt caccgtaaca cgccacatct tgcgaatata
      421 tgtgtagaaa ctgccggaaa tcgtcgtggt attcactcca gagcgatgaa aacgtttcag
      481 tttgctcatg gaaaacggtg taacaagggt gaacactatc ccatatcacc agctcaccgt
      541 ctttcattgc catacgaaat tccggatgag cattcatcag gcgggcaaga atgtgaataa
      601 aggccggata aaacttgtgc ttatttttct ttacggtctt taaaaaggcc gtaatatcca
      661 gctgaacggt ctggttatag gtacattgag caactgactg aaatgcctca aaatgttctt
      721 tacgatgcca ttgggatata tcaacggtgg tatatccagt gatttttttc tccattttag
      781 cttccttagc tcctgaaaat ctcgataact caaaaaatac gcccggtagt gatcttattt
      841 cattatggtg aaagttggaa cctcttacgt gcccgatcaa tcatgaccaa aatcccttaa
      901 cgtgagtttt cgttccactg agcgtcagac cccgtagaaa agatcaaagg atcttcttga
      961 gatccttttt ttctgcgcgt aatctgctgc ttgcaaacaa aaaaaccacc gctaccagcg
     1021 gtggtttgtt tgccggatca agagctacca actctttttc cgaaggtaac tggcttcagc
     1081 agagcgcaga taccaaatac tgttcttcta gtgtagccgt agttaggcca ccacttcaag
     1141 aactctgtag caccgcctac atacctcgct ctgctaatcc tgttaccagt ggctgctgcc
     1201 agtggcgata agtcgtgtct taccgggttg gactcaagac gatagttacc ggataaggcg
     1261 cagcggtcgg gctgaacggg gggttcgtgc acacagccca gcttggagcg aacgacctac
     1321 accgaactga gatacctaca gcgtgagcta tgagaaagcg ccacgcttcc cgaagggaga
     1381 aaggcggaca ggtatccggt aagcggcagg gtcggaacag gagagcgcac gagggagctt
     1441 ccagggggaa acgcctggta tctttatagt cctgtcgggt ttcgccacct ctgacttgag
     1501 cgtcgatttt tgtgatgctc gtcagggggg cggagcctat ggaaaaacgc cagcaacgcg
     1561 gcctttttac ggttcctggc cttttgctgg ccttttgctc acatgttctt tcctgcgtta
     1621 tcccctgatt ctgtggataa ccgtagtcgg tctcatatga gattaagaac cgccattgcc
     1681 acactgtgcc tcacggcttt tacatctgca acttcaaaca atagctacat cgccaccgac
     1741 caaacacaaa atgcctttaa tgacactcac ttttgtaagg tcgacaggaa tgatcacgtt
     1801 agtcccagtt gtaacgtaac attcaatgaa ttaaatgcca taaatgaaaa cattagagat
     1861 gatctttcgg cgttattaaa atctgatttc ttcaaatact ttcggctgga tttatacaag
     1921 caatgttcat tttgggacgc caacgatggt ctgtgcttaa accgcgcttg ctctgttgat
     1981 gtcgtagagg actgggatac actgcctgag tactggcagc ctgagatctt gggtagtttc
     2041 aataatgata caatgaagga agcggatgat agcgatgacg aatgtaagtt cttagatcaa
     2101 ctatgtcaaa ccagtaaaaa acctgtagat atcgaagaca ccatcaacta ctgtgatgta
     2161 aatgacttta acggtaaaaa cgccgttctg attgatttaa cagcaaatcc ggaacgattt
     2221 acaggttatg gtggtaagca agctggtcaa atttggtcta ctatctacca agacaactgt
     2281 tttacaattg gcgaaactgg tgaatcattg gccaaagatg cattttatag acttgtatcc
     2341 ggtttccatg cctctatcgg tactcactta tcaaaggaat atttgaacac gaaaactggt
     2401 aaatgggagc ccaatctgga tttgtttatg gcaagaatcg ggaactttcc tgatagagtg
     2461 acaaacatgt atttcaatta tgctgttgta gctaaggctc tctggaaaat tcaaccatat
     2521 ttaccagaat tttcattctg tgatctagtc aataaagaaa tcaaaaacaa aatggataac
     2581 gttatttccc agctggacac aaaaattttt aacgaagact tagtttttgc caacgaccta
     2641 agtttgactt tgaaggacga attcagatct cgcttcaaga atgtcacgaa gattatggat
     2701 tgtgtgcaat gtgatagatg tagattgtgg ggcaaaattc aaactaccgg ttacgcaact
     2761 gccttgaaaa ttttgtttga aatcaacgac gctgatgaat tcaccaaaca acatattgtt
     2821 ggtaagttaa ccaaatatga gttgattgca ctattacaga ctttcggtag attatctgaa
     2881 tctattgaat ctgttaacat gttcgaaaaa atgtacggga aaaggttaaa cggttctgaa
     2941 aacaggttaa gctcattctt ccaaaataac ttcttcaaca ttttgaagga ggcaggcaaa
     3001 tcgattcgtt acaccataga gaacatcaat tccactaaag aaggaaagaa aaagactaac
     3061 aattctcaat cacatgtatt tgatgattta aaaatgccca aagcagaaat agttccaagg
     3121 ccctctaacg gtacagtaaa taaatggaag aaagcttgga atactgaagt taacaacgtt
     3181 ttagaagcat tcagatttat ttatagaagc tatttggatt tacccaggaa catctgggaa
     3241 ttatctttga tgaaggtata caaattttgg aataaattca tcggtgttgc tgattacgtt
     3301 agtgaggaga cacgagagcc tatttcctat aagctagata tacaataagg atcctga
//
