# Supplementary material for: Yeast MoClo Secretion and Surface Display Toolkit 2.0: Improvements and Applications for Analysis of protein–protein Interactions and Whole-Cell Biocatalysis
Source: ACS Synth Biol. 2026 Apr 23;15(5):2032–53. doi: 10.1021/acssynbio.6c00085 (PMC13185157; doi:10.1021/acssynbio.6c00085)
Supplement: Supplementary file 3 [file sb6c00085_si_003.zip › pYSD507_MSN4-NM_001179628 in pYTK001.gb]

LOCUS       pYSD507_MSN4-NM_0011796 3558 bp ds-DNA     circular     02-FEB-2026
DEFINITION  .
COMMENT     pYSD507 = pYTK001 + S. cerevisiae MSN4p coding sequence as a Type 3
            MoClo YTK part
FEATURES             Location/Qualifiers
     source          1..1646
                     /label="source"
                     /ApEinfo_revcolor="#ff9ccd"
                     /ApEinfo_fwdcolor="#ff9ccd"
                     /organism="synthetic DNA construct"
                     /mol_type="other DNA"
     terminator      11..45
                     /label="lambda t0 terminator"
                     /ApEinfo_revcolor="#ff9ccd"
                     /ApEinfo_fwdcolor="#ff9ccd"
                     /note="minimal transcription terminator from phage lambda (Scholtissek and Grosse, 1987)"
     CDS             complement(116..775)
                     /label="CmR"
                     /ApEinfo_revcolor="#84b0dc"
                     /ApEinfo_fwdcolor="#84b0dc"
                     /note="confers resistance to chloramphenicol"
                     /gene="cat"
                     /product="chloramphenicol acetyltransferase"
                     /translation="MEKKITGYTTVDISQWHRKEHFEAFQSVAQCTYNQTVQLDITAFLKTVKKNKHKFYPAFIHILARLMNAHPEFRMAMKDGELVIWDSVHPCYTVFHEQTETFSSLWSEYHDDFRQFLHIYSQDVACYGENLAYFPKGFIENMFFVSANPWVSFTSFDLNVANMDNFFAPVFTMGKYYTQGDKVLMPLAIQVHHAVCDGFHVGRMLNELQQYCDEWQGGA*"
     primer_bind     690..709
                     /label="CAT-R"
                     /ApEinfo_revcolor="#ffef86"
                     /ApEinfo_fwdcolor="#ffef86"
                     /note="Chloramphenicol resistance gene, reverse primer"
     rep_origin      957..1545
                     /label="ori"
                     /ApEinfo_revcolor="#84b0dc"
                     /ApEinfo_fwdcolor="#84b0dc"
                     /note="high-copy-number ColE1/pMB1/pBR322/pUC origin of replication"
                     /direction="RIGHT"
     primer_bind     1446..1465
                     /label="pBR322ori-F"
                     /ApEinfo_revcolor="#ffef86"
                     /ApEinfo_fwdcolor="#ffef86"
                     /note="pBR322 origin, forward primer"
     source          1647..1650
                     /label="source"
                     /ApEinfo_revcolor="#ff9ccd"
                     /ApEinfo_fwdcolor="#ff9ccd"
                     /organism="synthetic DNA construct"
                     /mol_type="other DNA"
     source          1657..3549
                     /label="source"
                     /ApEinfo_revcolor="#faac61"
                     /ApEinfo_fwdcolor="#faac61"
     gene            1657..3549
                     /label="MSN4 gene"
                     /ApEinfo_revcolor="#75c6a9"
                     /ApEinfo_fwdcolor="#75c6a9"
     CDS             1657..3549
                     /label="MSN4 CDS (stress-responsive transcriptional activator MSN4)"
                     /ApEinfo_revcolor="#f58a5e"
                     /ApEinfo_fwdcolor="#f58a5e"
     CDS             1657..3549
                     /ApEinfo_revcolor="#84b0dc"
                     /ApEinfo_fwdcolor="#84b0dc"
                     /translation="MLVFGPNSSFVRHANKKQEDSSIMNEPNGLMDPVLSTTNVSATSSNDNSANNSISSPEYTFGQFSMDSPHRTDATNTPILTATTNTTANNSLMNLKDTASLATNWKWKNSNNAQFVNDGEKQSSNANGKKNGGDKIYSSVATPQALNDELKNLEQLEKVFSPMNPINDSHFNENIELSPHQHATSPKTNLLEAEPSIYSNLFLDARLPNNANSTTGLNDNDYNLDDTNNDNTNSMQSILEDFVSSEEALKFMPDAGRDARRYSEVVTSSFPSMTDSRNSISHSIEFWNLNHKNSSNSKPTQQIIPEGTATTERRGSTISPTTTINNSNPNFKLLDHDVSQALSGYSMDFSKDSGITKPKSISSSLNRISHSSSTTRQQRASLPLIHDIESFANDSVMANPLSDSASFLSEENEDDAFGALNYNSLDATTMSAFDNNVDPFNILKSSPAQDQQFIKPSMMLSDNASAAAKLATSGVDNITPTPAFQRRSYDISMNSSFKILPTSQAHHAAQHHQQQPTKQATVSPNTRRRKSSSVTLSPTISHNNNNGKVPVQPRKRKSITTIDPNNYDKNKPFKCKDCEKAFRRSEHLKRHIRSVHSTERPFACMFCEKKFSRSDNLSQHLKTHKKHGDF*"
ORIGIN
        1 gaccagacca ataaaaaacg cccggcggca accgagcgtt ctgaacaaat ccagatggag
       61 ttctgaggtc attactggat ctatcaacag gagtccaagc gagctcgata tcaaattacg
      121 ccccgccctg ccactcatcg cagtactgtt gtaattcatt aagcattctg ccgacatgga
      181 agccatcaca aacggcatga tgaacctgaa tcgccagcgg catcagcacc ttgtcgcctt
      241 gcgtataata tttgcccatg gtgaaaacgg gggcgaagaa gttgtccata ttggccacgt
      301 ttaaatcaaa actggtgaaa ctcacccagg gattggctga aacgaaaaac atattctcaa
      361 taaacccttt agggaaatag gccaggtttt caccgtaaca cgccacatct tgcgaatata
      421 tgtgtagaaa ctgccggaaa tcgtcgtggt attcactcca gagcgatgaa aacgtttcag
      481 tttgctcatg gaaaacggtg taacaagggt gaacactatc ccatatcacc agctcaccgt
      541 ctttcattgc catacgaaat tccggatgag cattcatcag gcgggcaaga atgtgaataa
      601 aggccggata aaacttgtgc ttatttttct ttacggtctt taaaaaggcc gtaatatcca
      661 gctgaacggt ctggttatag gtacattgag caactgactg aaatgcctca aaatgttctt
      721 tacgatgcca ttgggatata tcaacggtgg tatatccagt gatttttttc tccattttag
      781 cttccttagc tcctgaaaat ctcgataact caaaaaatac gcccggtagt gatcttattt
      841 cattatggtg aaagttggaa cctcttacgt gcccgatcaa tcatgaccaa aatcccttaa
      901 cgtgagtttt cgttccactg agcgtcagac cccgtagaaa agatcaaagg atcttcttga
      961 gatccttttt ttctgcgcgt aatctgctgc ttgcaaacaa aaaaaccacc gctaccagcg
     1021 gtggtttgtt tgccggatca agagctacca actctttttc cgaaggtaac tggcttcagc
     1081 agagcgcaga taccaaatac tgttcttcta gtgtagccgt agttaggcca ccacttcaag
     1141 aactctgtag caccgcctac atacctcgct ctgctaatcc tgttaccagt ggctgctgcc
     1201 agtggcgata agtcgtgtct taccgggttg gactcaagac gatagttacc ggataaggcg
     1261 cagcggtcgg gctgaacggg gggttcgtgc acacagccca gcttggagcg aacgacctac
     1321 accgaactga gatacctaca gcgtgagcta tgagaaagcg ccacgcttcc cgaagggaga
     1381 aaggcggaca ggtatccggt aagcggcagg gtcggaacag gagagcgcac gagggagctt
     1441 ccagggggaa acgcctggta tctttatagt cctgtcgggt ttcgccacct ctgacttgag
     1501 cgtcgatttt tgtgatgctc gtcagggggg cggagcctat ggaaaaacgc cagcaacgcg
     1561 gcctttttac ggttcctggc cttttgctgg ccttttgctc acatgttctt tcctgcgtta
     1621 tcccctgatt ctgtggataa ccgtagtcgg tctcatatgc tagtcttcgg acctaatagt
     1681 agtttcgttc gtcacgcaaa caagaaacaa gaagattcgt ctataatgaa cgagccaaac
     1741 ggattgatgg acccggtatt gagcacaacc aacgtttctg ctacttcttc taatgacaat
     1801 tctgcgaaca atagcatatc ttcgccggaa tatacctttg gtcaattctc aatggattct
     1861 ccgcatagaa cggacgccac taatactcca attttaacag cgacaactaa tacgactgct
     1921 aataatagtt taatgaattt aaaggatacc gccagtttag ctaccaactg gaagtggaaa
     1981 aattccaata acgcacagtt cgtgaatgac ggtgagaaac aaagcagtaa tgctaatggt
     2041 aagaaaaatg gtggtgataa gatatatagt tcagtagcca cccctcaagc tttaaatgac
     2101 gaattgaaaa acttggagca actagaaaag gtattttctc caatgaatcc tatcaatgac
     2161 agtcatttta atgaaaatat agaattatcg ccacaccaac atgcaacttc tcccaagaca
     2221 aaccttcttg aggcagaacc ttcaatatat tccaatttgt ttctagatgc taggttacca
     2281 aacaacgcca acagtacaac aggattgaac gacaatgatt ataatctaga cgataccaat
     2341 aatgataata ctaatagcat gcaatcaatc ttagaggatt ttgtatcttc agaagaagca
     2401 ttgaagttca tgccggacgc tggtcgcgac gcaagaagat acagcgaggt ggttacctct
     2461 tcctttcctt ctatgacgga ttctagaaat tcgatctctc attcgataga gttttggaat
     2521 ctcaatcaca aaaatagtag caacagtaaa cccactcaac aaattatccc tgaaggtact
     2581 gccactactg agaggcgtgg atcaaccatt tcacctacta ccactataaa caactctaat
     2641 ccaaacttca aattattaga tcatgacgtt tctcaagctc tgagcggtta tagtatggat
     2701 ttttctaagg actctggtat aacaaagcca aaaagcattt cctcttcttt aaatcgcatc
     2761 tcccatagca gtagcaccac aaggcaacag cgtgcctctt tgcccttaat tcatgatatt
     2821 gaatcttttg caaatgattc ggtgatggca aatcctctgt ctgattccgc atcatttctt
     2881 tcagaagaaa atgaagacga tgcttttggt gcgctaaatt acaatagctt agatgcaacc
     2941 acaatgtcgg cattcgacaa taacgtagac cccttcaaca ttctcaagtc atctccggct
     3001 caggatcaac agtttatcaa accctctatg atgttgtcgg ataatgcctc tgctgccgct
     3061 aaattggcga cttctggtgt tgataatatc acacctacac cagctttcca aagaagaagc
     3121 tatgatatct cgatgaactc ttcgttcaaa atacttccta ctagtcaagc tcaccatgca
     3181 gctcaacatc atcaacaaca acctactaaa caggcaacgg taagcccaaa cacaagaaga
     3241 agaaagtcgt caagtgttac tttaagtcca actatttctc ataacaacaa caatggtaag
     3301 gttcctgtcc aacctcggaa aaggaaatct attactacca ttgaccccaa caactacgat
     3361 aaaaataaac ctttcaagtg taaagactgt gagaaggcat tcagacgcag tgagcacttg
     3421 aaaaggcata taagatccgt tcattcaacg gaacgccctt ttgcttgtat gttctgtgag
     3481 aaaaaattca gtagaagtga caatttatca caacatctaa aaactcacaa aaagcacggt
     3541 gatttttgag gatcctga
//
