# Supplementary material for: Yeast MoClo Secretion and Surface Display Toolkit 2.0: Improvements and Applications for Analysis of protein–protein Interactions and Whole-Cell Biocatalysis
Source: ACS Synth Biol. 2026 Apr 23;15(5):2032–53. doi: 10.1021/acssynbio.6c00085 (PMC13185157; doi:10.1021/acssynbio.6c00085)
Supplement: Supplementary file 3 [file sb6c00085_si_003.zip › pYSD508_PDI1_NM_001178688 in pYTK001.gb]

LOCUS       pYSD508_PDI1_NM_0011786 3234 bp ds-DNA     circular     02-FEB-2026
DEFINITION  .
COMMENT     pYSD508 = pYTK001 + S. cerevisiae PDI1p coding sequence as a Type 3
            MoClo YTK part
FEATURES             Location/Qualifiers
     source          1..1646
                     /label="source"
                     /ApEinfo_revcolor="#ff9ccd"
                     /ApEinfo_fwdcolor="#ff9ccd"
                     /organism="synthetic DNA construct"
                     /mol_type="other DNA"
     terminator      11..45
                     /label="lambda t0 terminator"
                     /ApEinfo_revcolor="#ff9ccd"
                     /ApEinfo_fwdcolor="#ff9ccd"
                     /note="minimal transcription terminator from phage lambda (Scholtissek and Grosse, 1987)"
     CDS             complement(116..775)
                     /label="CmR"
                     /ApEinfo_revcolor="#84b0dc"
                     /ApEinfo_fwdcolor="#84b0dc"
                     /note="confers resistance to chloramphenicol"
                     /gene="cat"
                     /product="chloramphenicol acetyltransferase"
                     /translation="MEKKITGYTTVDISQWHRKEHFEAFQSVAQCTYNQTVQLDITAFLKTVKKNKHKFYPAFIHILARLMNAHPEFRMAMKDGELVIWDSVHPCYTVFHEQTETFSSLWSEYHDDFRQFLHIYSQDVACYGENLAYFPKGFIENMFFVSANPWVSFTSFDLNVANMDNFFAPVFTMGKYYTQGDKVLMPLAIQVHHAVCDGFHVGRMLNELQQYCDEWQGGA*"
     primer_bind     690..709
                     /label="CAT-R"
                     /ApEinfo_revcolor="#ffef86"
                     /ApEinfo_fwdcolor="#ffef86"
                     /note="Chloramphenicol resistance gene, reverse primer"
     rep_origin      957..1545
                     /label="ori"
                     /ApEinfo_revcolor="#84b0dc"
                     /ApEinfo_fwdcolor="#84b0dc"
                     /note="high-copy-number ColE1/pMB1/pBR322/pUC origin of replication"
                     /direction="RIGHT"
     primer_bind     1446..1465
                     /label="pBR322ori-F"
                     /ApEinfo_revcolor="#ffef86"
                     /ApEinfo_fwdcolor="#ffef86"
                     /note="pBR322 origin, forward primer"
     source          1647..1650
                     /label="source"
                     /ApEinfo_revcolor="#ff9ccd"
                     /ApEinfo_fwdcolor="#ff9ccd"
                     /organism="synthetic DNA construct"
                     /mol_type="other DNA"
     source          1657..3225
                     /label="source"
                     /ApEinfo_revcolor="#84b0dc"
                     /ApEinfo_fwdcolor="#84b0dc"
     CDS             1657..3225
                     /label="PDI1 CDS (protein disulfide isomerase PDI1)"
                     /ApEinfo_revcolor="#c7b0e3"
                     /ApEinfo_fwdcolor="#c7b0e3"
     gene            1657..3225
                     /label="PDI1 gene"
                     /ApEinfo_revcolor="#f8d3a9"
                     /ApEinfo_fwdcolor="#f8d3a9"
     CDS             1657..3225
                     /ApEinfo_revcolor="#84b0dc"
                     /ApEinfo_fwdcolor="#84b0dc"
                     /translation="MKFSAGAVLSWSSLLLASSVFAQQEAVAPEDSAVVKLATDSFNEYIQSHDLVLAEFFAPWCGHCKNMAPEYVKAAETLVEKNITLAQIDCTENQDLCMEHNIPGFPSLKIFKNSDVNNSIDYEGPRTAEAIVQFMIKQSQPAVAVVADLPAYLANETFVTPVIVQSGKIDADFNATFYSMANKHFNDYDFVSAENADDDFKLSIYLPSAMDEPVVYNGKKADIADADVFEKWLQVEALPYFGEIDGSVFAQYVESGLPLGYLFYNDEEELEEYKPLFTELAKKNRGLMNFVSIDARKFGRHAGNLNMKEQFPLFAIHDMTEDLKYGLPQLSEEAFDELSDKIVLESKAIESLVKDFLKGDASPIVKSQEIFENQDSSVFQLVGKNHDEIVNDPKKDVLVLYYAPWCGHCKRLAPTYQELADTYANATSDVLIAKLDHTENDVRGVVIEGYPTIVLYPGGKKSESVVYQGSRSLDSLFDFIKENGHFDVDGKALYEEAQEKAAEEADADAELADEEDAIHDEL*"
ORIGIN
        1 gaccagacca ataaaaaacg cccggcggca accgagcgtt ctgaacaaat ccagatggag
       61 ttctgaggtc attactggat ctatcaacag gagtccaagc gagctcgata tcaaattacg
      121 ccccgccctg ccactcatcg cagtactgtt gtaattcatt aagcattctg ccgacatgga
      181 agccatcaca aacggcatga tgaacctgaa tcgccagcgg catcagcacc ttgtcgcctt
      241 gcgtataata tttgcccatg gtgaaaacgg gggcgaagaa gttgtccata ttggccacgt
      301 ttaaatcaaa actggtgaaa ctcacccagg gattggctga aacgaaaaac atattctcaa
      361 taaacccttt agggaaatag gccaggtttt caccgtaaca cgccacatct tgcgaatata
      421 tgtgtagaaa ctgccggaaa tcgtcgtggt attcactcca gagcgatgaa aacgtttcag
      481 tttgctcatg gaaaacggtg taacaagggt gaacactatc ccatatcacc agctcaccgt
      541 ctttcattgc catacgaaat tccggatgag cattcatcag gcgggcaaga atgtgaataa
      601 aggccggata aaacttgtgc ttatttttct ttacggtctt taaaaaggcc gtaatatcca
      661 gctgaacggt ctggttatag gtacattgag caactgactg aaatgcctca aaatgttctt
      721 tacgatgcca ttgggatata tcaacggtgg tatatccagt gatttttttc tccattttag
      781 cttccttagc tcctgaaaat ctcgataact caaaaaatac gcccggtagt gatcttattt
      841 cattatggtg aaagttggaa cctcttacgt gcccgatcaa tcatgaccaa aatcccttaa
      901 cgtgagtttt cgttccactg agcgtcagac cccgtagaaa agatcaaagg atcttcttga
      961 gatccttttt ttctgcgcgt aatctgctgc ttgcaaacaa aaaaaccacc gctaccagcg
     1021 gtggtttgtt tgccggatca agagctacca actctttttc cgaaggtaac tggcttcagc
     1081 agagcgcaga taccaaatac tgttcttcta gtgtagccgt agttaggcca ccacttcaag
     1141 aactctgtag caccgcctac atacctcgct ctgctaatcc tgttaccagt ggctgctgcc
     1201 agtggcgata agtcgtgtct taccgggttg gactcaagac gatagttacc ggataaggcg
     1261 cagcggtcgg gctgaacggg gggttcgtgc acacagccca gcttggagcg aacgacctac
     1321 accgaactga gatacctaca gcgtgagcta tgagaaagcg ccacgcttcc cgaagggaga
     1381 aaggcggaca ggtatccggt aagcggcagg gtcggaacag gagagcgcac gagggagctt
     1441 ccagggggaa acgcctggta tctttatagt cctgtcgggt ttcgccacct ctgacttgag
     1501 cgtcgatttt tgtgatgctc gtcagggggg cggagcctat ggaaaaacgc cagcaacgcg
     1561 gcctttttac ggttcctggc cttttgctgg ccttttgctc acatgttctt tcctgcgtta
     1621 tcccctgatt ctgtggataa ccgtagtcgg tctcatatga agttttctgc tggtgccgtc
     1681 ctgtcatggt cctccctgct gctcgcctcc tctgttttcg cccaacaaga ggctgtggcc
     1741 cctgaagact ccgctgtcgt taagttggcc accgactcct tcaatgagta cattcagtcg
     1801 cacgacttgg tgcttgcgga gttttttgct ccatggtgtg gccactgtaa gaacatggct
     1861 cctgaatacg ttaaagccgc cgagacttta gttgagaaaa acattacctt ggcccagatc
     1921 gactgtactg aaaaccagga tctgtgtatg gaacacaaca ttccagggtt cccaagcttg
     1981 aagattttca aaaacagcga tgttaacaac tcgatcgatt acgagggacc tagaactgcc
     2041 gaggccattg tccaattcat gatcaagcaa agccaaccgg ctgtcgccgt tgttgctgat
     2101 ctaccagctt accttgctaa cgagactttt gtcactccag ttatcgtcca atccggtaag
     2161 attgacgccg acttcaacgc caccttttac tccatggcca acaaacactt caacgactac
     2221 gactttgtct ccgctgaaaa cgcagacgat gatttcaagc tttctattta cttgccctcc
     2281 gccatggacg agcctgtagt atacaacggt aagaaagccg atatcgctga cgctgatgtt
     2341 tttgaaaaat ggttgcaagt ggaagccttg ccctactttg gtgaaatcga cggttccgtt
     2401 ttcgcccaat acgtcgaaag cggtttgcct ttgggttact tattctacaa tgacgaggaa
     2461 gaattggaag aatacaagcc tctctttacc gagttggcca aaaagaacag aggtctaatg
     2521 aactttgtta gcatcgatgc cagaaaattc ggcagacacg ccggcaactt gaacatgaag
     2581 gaacaattcc ctctatttgc catccacgac atgactgaag acttgaagta cggtttgcct
     2641 caactctctg aagaggcgtt tgacgaattg agcgacaaga tcgtgttgga gtctaaggct
     2701 attgaatctt tggttaagga cttcttgaaa ggtgatgcct ccccaatcgt gaagtcccaa
     2761 gagatcttcg agaaccaaga ttcctctgtc ttccaattgg tcggtaagaa ccatgacgaa
     2821 atcgtcaacg acccaaagaa ggacgttctt gttttgtact atgccccatg gtgtggtcac
     2881 tgtaagagat tggccccaac ttaccaagaa ctagctgata cctacgccaa cgccacatcc
     2941 gacgttttga ttgctaaact agaccacact gaaaacgatg tcagaggcgt cgtaattgaa
     3001 ggttacccaa caatcgtctt atacccaggt ggtaagaagt ccgaatctgt tgtgtaccaa
     3061 ggttcaagat ccttggactc tttattcgac ttcatcaagg aaaacggtca cttcgacgtc
     3121 gacggtaagg ccttgtacga agaagcccag gaaaaagctg ctgaggaagc cgatgctgac
     3181 gctgaattgg ctgacgaaga agatgccatt cacgatgaat tgtaaggatc ctga
//
