# Supplementary material for: Yeast MoClo Secretion and Surface Display Toolkit 2.0: Improvements and Applications for Analysis of protein–protein Interactions and Whole-Cell Biocatalysis
Source: ACS Synth Biol. 2026 Apr 23;15(5):2032–53. doi: 10.1021/acssynbio.6c00085 (PMC13185157; doi:10.1021/acssynbio.6c00085)
Supplement: Supplementary file 3 [file sb6c00085_si_003.zip › pYSD516_SWA2_NM_001180628 in pYTK001.gb]

LOCUS       pYSD516_SWA2_NM_0011806 3672 bp ds-DNA     circular     02-FEB-2026
DEFINITION  .
COMMENT     pYSD516 = pYTK001 + S. cerevisiae SWA2p coding sequence as a Type 3
            MoClo YTK part
FEATURES             Location/Qualifiers
     source          1..1646
                     /label="source"
                     /ApEinfo_revcolor="#ff9ccd"
                     /ApEinfo_fwdcolor="#ff9ccd"
                     /organism="synthetic DNA construct"
                     /mol_type="other DNA"
     terminator      11..45
                     /label="lambda t0 terminator"
                     /ApEinfo_revcolor="#ff9ccd"
                     /ApEinfo_fwdcolor="#ff9ccd"
                     /note="minimal transcription terminator from phage lambda (Scholtissek and Grosse, 1987)"
     CDS             complement(116..775)
                     /label="CmR"
                     /ApEinfo_revcolor="#84b0dc"
                     /ApEinfo_fwdcolor="#84b0dc"
                     /note="confers resistance to chloramphenicol"
                     /gene="cat"
                     /product="chloramphenicol acetyltransferase"
                     /translation="MEKKITGYTTVDISQWHRKEHFEAFQSVAQCTYNQTVQLDITAFLKTVKKNKHKFYPAFIHILARLMNAHPEFRMAMKDGELVIWDSVHPCYTVFHEQTETFSSLWSEYHDDFRQFLHIYSQDVACYGENLAYFPKGFIENMFFVSANPWVSFTSFDLNVANMDNFFAPVFTMGKYYTQGDKVLMPLAIQVHHAVCDGFHVGRMLNELQQYCDEWQGGA*"
     primer_bind     690..709
                     /label="CAT-R"
                     /ApEinfo_revcolor="#ffef86"
                     /ApEinfo_fwdcolor="#ffef86"
                     /note="Chloramphenicol resistance gene, reverse primer"
     rep_origin      957..1545
                     /label="ori"
                     /ApEinfo_revcolor="#84b0dc"
                     /ApEinfo_fwdcolor="#84b0dc"
                     /note="high-copy-number ColE1/pMB1/pBR322/pUC origin of replication"
                     /direction="RIGHT"
     primer_bind     1446..1465
                     /label="pBR322ori-F"
                     /ApEinfo_revcolor="#ffef86"
                     /ApEinfo_fwdcolor="#ffef86"
                     /note="pBR322 origin, forward primer"
     source          1647..1650
                     /label="source"
                     /ApEinfo_revcolor="#ff9ccd"
                     /ApEinfo_fwdcolor="#ff9ccd"
                     /organism="synthetic DNA construct"
                     /mol_type="other DNA"
     CDS             1657..3663
                     /label="SWA2 CDS (Swa2p)"
                     /ApEinfo_revcolor="#b1ff67"
                     /ApEinfo_fwdcolor="#b1ff67"
     source          1657..3663
                     /label="source"
                     /ApEinfo_revcolor="#85dae9"
                     /ApEinfo_fwdcolor="#85dae9"
     gene            1657..3663
                     /label="SWA2 gene"
                     /ApEinfo_revcolor="#ffef86"
                     /ApEinfo_fwdcolor="#ffef86"
     CDS             1657..3663
                     /ApEinfo_revcolor="#84b0dc"
                     /ApEinfo_fwdcolor="#84b0dc"
                     /translation="MSDPFAHLLTSLKNKDSASASKETTPQSSNSPSITGSAVADVARTDKSPNDSLHSISAPPLIPSPKVDFSAPPLVPTNSTTKSNTANNTPPSALANTDDDFNQLFGMGTVTTTDTIQKPDEDYYGSKEDHLYNGDDALVDEVKDMEIARLMSLGLSIEEATEFYENDVTYERYLEILKSKQKERNDLAIRKKESGIKMEKSGLSNIVGTDSNNLFSMATDFFNKGKKLVDQWTSFPPEANDRLNNYSKTHDKVEDYDLPQVNDSPNRILFEDNEVVENLPPADNPDQDLLTDFETKIDITKRTAPDVSHSSSPTSGILIEENSRRNEPLIEDSLLDFSEGNLTNSKSNEDSTLFNENSNTDSTIPISDIELSGYNEFKAKGTSLFKNGDYINSLQEYEKSLNTLPLNHPLRIIALSNIIASQLKIGEYSKSIENSSMALELFPSSKAKWKNKISNSDPERSFNDIWPKIMIRRAESFEHLESFKKALETYQELIKKNFFDDKIMQGKRRCQDFINPPPVKKSMPVKKKTTTTSPATKKQNLTASSSNSPISVDSTSEIKKRELENAKLALYDKVFEKISSWKDGKDDDIRHLLANLSSLLTWCNWKDVSMQDLVMPKRVKITYMKAVAKTHPDKIPESLSLENKMIAENIFSTLSIAWDKFKLQNDIN*"
ORIGIN
        1 gaccagacca ataaaaaacg cccggcggca accgagcgtt ctgaacaaat ccagatggag
       61 ttctgaggtc attactggat ctatcaacag gagtccaagc gagctcgata tcaaattacg
      121 ccccgccctg ccactcatcg cagtactgtt gtaattcatt aagcattctg ccgacatgga
      181 agccatcaca aacggcatga tgaacctgaa tcgccagcgg catcagcacc ttgtcgcctt
      241 gcgtataata tttgcccatg gtgaaaacgg gggcgaagaa gttgtccata ttggccacgt
      301 ttaaatcaaa actggtgaaa ctcacccagg gattggctga aacgaaaaac atattctcaa
      361 taaacccttt agggaaatag gccaggtttt caccgtaaca cgccacatct tgcgaatata
      421 tgtgtagaaa ctgccggaaa tcgtcgtggt attcactcca gagcgatgaa aacgtttcag
      481 tttgctcatg gaaaacggtg taacaagggt gaacactatc ccatatcacc agctcaccgt
      541 ctttcattgc catacgaaat tccggatgag cattcatcag gcgggcaaga atgtgaataa
      601 aggccggata aaacttgtgc ttatttttct ttacggtctt taaaaaggcc gtaatatcca
      661 gctgaacggt ctggttatag gtacattgag caactgactg aaatgcctca aaatgttctt
      721 tacgatgcca ttgggatata tcaacggtgg tatatccagt gatttttttc tccattttag
      781 cttccttagc tcctgaaaat ctcgataact caaaaaatac gcccggtagt gatcttattt
      841 cattatggtg aaagttggaa cctcttacgt gcccgatcaa tcatgaccaa aatcccttaa
      901 cgtgagtttt cgttccactg agcgtcagac cccgtagaaa agatcaaagg atcttcttga
      961 gatccttttt ttctgcgcgt aatctgctgc ttgcaaacaa aaaaaccacc gctaccagcg
     1021 gtggtttgtt tgccggatca agagctacca actctttttc cgaaggtaac tggcttcagc
     1081 agagcgcaga taccaaatac tgttcttcta gtgtagccgt agttaggcca ccacttcaag
     1141 aactctgtag caccgcctac atacctcgct ctgctaatcc tgttaccagt ggctgctgcc
     1201 agtggcgata agtcgtgtct taccgggttg gactcaagac gatagttacc ggataaggcg
     1261 cagcggtcgg gctgaacggg gggttcgtgc acacagccca gcttggagcg aacgacctac
     1321 accgaactga gatacctaca gcgtgagcta tgagaaagcg ccacgcttcc cgaagggaga
     1381 aaggcggaca ggtatccggt aagcggcagg gtcggaacag gagagcgcac gagggagctt
     1441 ccagggggaa acgcctggta tctttatagt cctgtcgggt ttcgccacct ctgacttgag
     1501 cgtcgatttt tgtgatgctc gtcagggggg cggagcctat ggaaaaacgc cagcaacgcg
     1561 gcctttttac ggttcctggc cttttgctgg ccttttgctc acatgttctt tcctgcgtta
     1621 tcccctgatt ctgtggataa ccgtagtcgg tctcatatgt cagatccatt tgcacattta
     1681 ctgacttctt tgaagaataa ggactctgca tctgcatcca aggaaacaac tcctcagagc
     1741 agcaattcgc cttccattac tggttccgct gttgcagatg ttgcaaggac ggataaaagc
     1801 cccaatgata gtctgcattc aatttcagct cctccgctga taccgtcacc gaaggtagat
     1861 ttttctgcac ctcctttggt cccaactaat agcaccacta aatctaatac tgccaacaac
     1921 acacctccct cggctcttgc caataccgat gacgacttca atcaactatt tggtatgggc
     1981 acagtaacta caacggatac gatccaaaaa ccggatgagg attactatgg aagcaaggaa
     2041 gaccaccttt acaatggtga tgacgcctta gttgatgaag ttaaggatat ggaaatagca
     2101 agattgatgt ctctaggttt atcaattgaa gaagccactg agttttacga aaatgacgta
     2161 acttatgaaa gatatttgga gattttaaag tcaaagcaaa aggagcgcaa cgatctagct
     2221 ataagaaaga aagaaagtgg tataaaaatg gaaaagtcag gattatccaa cattgttggt
     2281 acagatagca ataatttatt cagcatggcc actgattttt tcaataaggg taagaaactg
     2341 gtagaccaat ggacctcctt cccacctgag gcaaatgata gactgaataa ttactcaaaa
     2401 actcatgata aggttgagga ttatgatttg cctcaagtaa acgactcacc caatagaatt
     2461 ttgtttgaag ataatgaagt cgtagagaac ttaccacctg ccgataatcc ggatcaagat
     2521 cttttaactg atttcgaaac aaagattgat ataacaaaga ggacagcgcc tgatgtctcc
     2581 cactcctcct caccgacttc tggtatacta attgaagaaa attcgcgaag aaatgagccc
     2641 ctgatagagg atagtcttct cgacttttca gaaggaaatc tcaccaatag taaaagcaat
     2701 gaagatagca ccctcttcaa tgaaaacagc aacactgact ctacaatacc catctcagat
     2761 attgaattat cggggtataa cgaatttaag gcgaaaggta ctagtttgtt caagaacggg
     2821 gattatatta actcattaca agaatatgaa aagtctttaa atacattgcc tttaaatcat
     2881 ccattgagga tcattgcatt atcaaacatt attgcctcgc aactgaaaat cggtgagtac
     2941 tctaagtcca tagaaaactc cagcatggct ttggaattat tcccatcaag caaagctaag
     3001 tggaagaata aaatctcaaa tagtgaccct gaaagatcat ttaacgacat ctggccaaag
     3061 attatgatta ggcgtgctga gtcttttgaa catttagaaa gtttcaaaaa agcactagaa
     3121 acataccaag agctgattaa gaagaatttt tttgatgata aaatcatgca gggaaaaaga
     3181 agatgccaag actttattaa tcctccccct gttaaaaaat ccatgcccgt taagaagaag
     3241 acaacgacaa cctcgcctgc aacaaaaaaa cagaacttaa ccgcttcttc ttcaaattct
     3301 ccaatttctg ttgatagcac ttcagaaata aaaaaacggg agctagaaaa cgctaaactg
     3361 gcgctatatg ataaagtatt tgagaaaatt agctcctgga aggatggcaa agacgatgac
     3421 attcgtcatc tgttagcaaa tttatccagc ttactaacat ggtgcaattg gaaggatgtc
     3481 tctatgcaag atttggttat gcctaagagg gtcaaaatta catacatgaa agctgtagcc
     3541 aagacacatc ctgataagat accagagtcc ttgtccctgg aaaataagat gattgcagag
     3601 aatattttca gtactttaag tattgcttgg gataagttca aactgcagaa tgacattaac
     3661 tgaggatcct ga
//
