# Supplementary material for: Yeast MoClo Secretion and Surface Display Toolkit 2.0: Improvements and Applications for Analysis of protein–protein Interactions and Whole-Cell Biocatalysis
Source: ACS Synth Biol. 2026 Apr 23;15(5):2032–53. doi: 10.1021/acssynbio.6c00085 (PMC13185157; doi:10.1021/acssynbio.6c00085)
Supplement: Supplementary file 3 [file sb6c00085_si_003.zip › pYSD517_COG5_NM_001180892 in pYTK001.gb]

LOCUS       pYSD517_COG5_NM_0011808 2877 bp ds-DNA     circular     02-FEB-2026
DEFINITION  .
COMMENT     pYSD517 = pYTK001 + S. cerevisiae COG5p coding sequence as a Type 3
            MoClo YTK part
FEATURES             Location/Qualifiers
     source          1..1646
                     /label="source"
                     /ApEinfo_revcolor="#ff9ccd"
                     /ApEinfo_fwdcolor="#ff9ccd"
                     /organism="synthetic DNA construct"
                     /mol_type="other DNA"
     terminator      11..45
                     /label="lambda t0 terminator"
                     /ApEinfo_revcolor="#ff9ccd"
                     /ApEinfo_fwdcolor="#ff9ccd"
                     /note="minimal transcription terminator from phage lambda (Scholtissek and Grosse, 1987)"
     CDS             complement(116..775)
                     /label="Translation 775-116"
                     /translation="MEKKITGYTTVDISQWHRKEHFEAFQSVAQCTYNQTVQLDITAFLKTVKKNKHKFYPAFIHILARLMNAHPEFRMAMKDGELVIWDSVHPCYTVFHEQTETFSSLWSEYHDDFRQFLHIYSQDVACYGENLAYFPKGFIENMFFVSANPWVSFTSFDLNVANMDNFFAPVFTMGKYYTQGDKVLMPLAIQVHHAVCDGFHVGRMLNELQQYCDEWQGGA*"
     primer_bind     690..709
                     /label="CAT-R"
                     /ApEinfo_revcolor="#ffef86"
                     /ApEinfo_fwdcolor="#ffef86"
                     /note="Chloramphenicol resistance gene, reverse primer"
     rep_origin      957..1545
                     /label="ori"
                     /ApEinfo_revcolor="#84b0dc"
                     /ApEinfo_fwdcolor="#84b0dc"
                     /note="high-copy-number ColE1/pMB1/pBR322/pUC origin of replication"
                     /direction="RIGHT"
     primer_bind     1446..1465
                     /label="pBR322ori-F"
                     /ApEinfo_revcolor="#ffef86"
                     /ApEinfo_fwdcolor="#ffef86"
                     /note="pBR322 origin, forward primer"
     source          1647..1650
                     /label="source"
                     /ApEinfo_revcolor="#ff9ccd"
                     /ApEinfo_fwdcolor="#ff9ccd"
                     /organism="synthetic DNA construct"
                     /mol_type="other DNA"
     gene            1657..2868
                     /label="COG5 gene"
                     /ApEinfo_revcolor="#d59687"
                     /ApEinfo_fwdcolor="#d59687"
     CDS             1657..2868
                     /label="COG5 CDS (Golgi transport complex subunit COG5)"
                     /ApEinfo_revcolor="#f8d3a9"
                     /ApEinfo_fwdcolor="#f8d3a9"
     source          1657..2868
                     /label="source"
                     /ApEinfo_revcolor="#b4abac"
                     /ApEinfo_fwdcolor="#b4abac"
     CDS             1657..2868
                     /label="Translation 1657-2868"
                     /translation="MTIAPMANDLEDFESLLEPDFDAKQFGNDLLKATNNNDTTILDLNTPLKKLNYDLHEIDSRIDQLMNSNPLEIIELIYKNEHVNSTIVGELKPSLGYMNMSYDRLKNQVLDPYERARKVQLALSKVYQTSFLLRGALLYIHLSNKLNALSKTAQLSTSTAINLASLHYQLEITLEENKNLKSLRKIKQLDQDIVSPNKRELITFLSLQMCKECLNSIKIKSNKEIISQLAYSLYLLSSQEFESAINKIVLSNVTMSSQILSKILNSIRMFPDAFNEVVEKGYNIYILETLLQNIKTDNVTNSSRSIAANKSRLGNLLSEYTSMKSKAGSGTPRDLFWSKVSSAFKKDFDISVNRGGPVGKSLLKNKDFIINTMKQSMKKSSDNSDYQSYLDVMLNSVSISLNK*"
ORIGIN
        1 gaccagacca ataaaaaacg cccggcggca accgagcgtt ctgaacaaat ccagatggag
       61 ttctgaggtc attactggat ctatcaacag gagtccaagc gagctcgata tcaaattacg
      121 ccccgccctg ccactcatcg cagtactgtt gtaattcatt aagcattctg ccgacatgga
      181 agccatcaca aacggcatga tgaacctgaa tcgccagcgg catcagcacc ttgtcgcctt
      241 gcgtataata tttgcccatg gtgaaaacgg gggcgaagaa gttgtccata ttggccacgt
      301 ttaaatcaaa actggtgaaa ctcacccagg gattggctga aacgaaaaac atattctcaa
      361 taaacccttt agggaaatag gccaggtttt caccgtaaca cgccacatct tgcgaatata
      421 tgtgtagaaa ctgccggaaa tcgtcgtggt attcactcca gagcgatgaa aacgtttcag
      481 tttgctcatg gaaaacggtg taacaagggt gaacactatc ccatatcacc agctcaccgt
      541 ctttcattgc catacgaaat tccggatgag cattcatcag gcgggcaaga atgtgaataa
      601 aggccggata aaacttgtgc ttatttttct ttacggtctt taaaaaggcc gtaatatcca
      661 gctgaacggt ctggttatag gtacattgag caactgactg aaatgcctca aaatgttctt
      721 tacgatgcca ttgggatata tcaacggtgg tatatccagt gatttttttc tccattttag
      781 cttccttagc tcctgaaaat ctcgataact caaaaaatac gcccggtagt gatcttattt
      841 cattatggtg aaagttggaa cctcttacgt gcccgatcaa tcatgaccaa aatcccttaa
      901 cgtgagtttt cgttccactg agcgtcagac cccgtagaaa agatcaaagg atcttcttga
      961 gatccttttt ttctgcgcgt aatctgctgc ttgcaaacaa aaaaaccacc gctaccagcg
     1021 gtggtttgtt tgccggatca agagctacca actctttttc cgaaggtaac tggcttcagc
     1081 agagcgcaga taccaaatac tgttcttcta gtgtagccgt agttaggcca ccacttcaag
     1141 aactctgtag caccgcctac atacctcgct ctgctaatcc tgttaccagt ggctgctgcc
     1201 agtggcgata agtcgtgtct taccgggttg gactcaagac gatagttacc ggataaggcg
     1261 cagcggtcgg gctgaacggg gggttcgtgc acacagccca gcttggagcg aacgacctac
     1321 accgaactga gatacctaca gcgtgagcta tgagaaagcg ccacgcttcc cgaagggaga
     1381 aaggcggaca ggtatccggt aagcggcagg gtcggaacag gagagcgcac gagggagctt
     1441 ccagggggaa acgcctggta tctttatagt cctgtcgggt ttcgccacct ctgacttgag
     1501 cgtcgatttt tgtgatgctc gtcagggggg cggagcctat ggaaaaacgc cagcaacgcg
     1561 gcctttttac ggttcctggc cttttgctgg ccttttgctc acatgttctt tcctgcgtta
     1621 tcccctgatt ctgtggataa ccgtagtcgg tctcatatga caatagcgcc aatggcaaac
     1681 gatttagaag attttgagtc tctgctggag cctgattttg atgctaaaca atttggtaat
     1741 gacttactga aggctactaa taacaatgac acaaccattt tagaccttaa cacgcctctt
     1801 aaaaagctaa actatgatct acatgagatt gactctagaa tagaccaatt gatgaatagc
     1861 aacccattgg agataataga gttaatttac aaaaatgaac acgtcaattc aaccatagtt
     1921 ggtgagttga aaccaagttt gggatatatg aatatgtcgt acgatagact aaagaatcaa
     1981 gttctagatc cttatgaaag agcgaggaaa gtccaactag cgttgagtaa agtttaccaa
     2041 acatcttttc tcttgcgcgg agcattgctt tatattcatt tatcaaacaa attaaacgca
     2101 ctgtctaaaa cagcccaact aagcacatca acagctatta atttagcctc cttacactac
     2161 caacttgaaa ttactttgga agaaaataaa aatctaaaat ccttgcggaa aattaaacaa
     2221 ttagatcagg acattgtttc ccccaacaaa agagagttaa taacattttt gtctttacaa
     2281 atgtgtaaag agtgcttgaa ctctattaaa atcaaatcga acaaagaaat aatatctcag
     2341 ctggcctact ccttatatct actttcatct caagaattcg agtctgcaat aaacaagatt
     2401 gtactatcta atgttacaat gagctcacaa atcctatcaa aaattttaaa ttctatcagg
     2461 atgtttcctg atgcgttcaa tgaagttgtt gaaaaaggtt ataacatcta cattttagaa
     2521 acactactac agaacatcaa aacggataat gttacgaatt cctcgagatc tattgctgct
     2581 aataaatcac gccttggcaa tcttttatca gaatatacct caatgaagag taaagcaggt
     2641 tctggtacac cgagagatct gttttggagc aaagtttcat ctgccttcaa aaaggacttt
     2701 gatatatctg ttaatagagg aggccctgtg ggcaagtcgc tgttaaaaaa taaagatttt
     2761 attataaaca ctatgaagca aagtatgaaa aaatcttctg ataatagtga ttaccaaagc
     2821 tacttggatg taatgctaaa ctcagtatct atttctctaa ataagtgagg atcctga
//
