# Supplementary material for: Yeast MoClo Secretion and Surface Display Toolkit 2.0: Improvements and Applications for Analysis of protein–protein Interactions and Whole-Cell Biocatalysis
Source: ACS Synth Biol. 2026 Apr 23;15(5):2032–53. doi: 10.1021/acssynbio.6c00085 (PMC13185157; doi:10.1021/acssynbio.6c00085)
Supplement: Supplementary file 3 [file sb6c00085_si_003.zip › pYSD519_SRP54_NM_001184185 in pYTK001.gb]

LOCUS       pYSD519_SRP54_NM_001184 3291 bp ds-DNA     circular     02-FEB-2026
DEFINITION  .
COMMENT     pYSD519 = pYTK001 + S. cerevisiae SRP54p coding sequence as a Type
            3 MoClo YTK part
FEATURES             Location/Qualifiers
     source          1..1655
                     /label="source"
                     /ApEinfo_revcolor="#ff9ccd"
                     /ApEinfo_fwdcolor="#ff9ccd"
                     /organism="synthetic DNA construct"
                     /mol_type="other DNA"
     primer          3..23
                     /label="pYTK001 Entry Vector minus GFP FWD"
                     /note="sequence: AACCCTGGTCTCGtaacgtctctgaccagaccaataa"
                     /ApEinfo_revcolor="#f58a5e"
                     /ApEinfo_fwdcolor="#f58a5e"
     terminator      20..54
                     /label="lambda t0 terminator"
                     /ApEinfo_revcolor="#ff9ccd"
                     /ApEinfo_fwdcolor="#ff9ccd"
                     /note="minimal transcription terminator from phage lambda (Scholtissek and Grosse, 1987)"
     primer_bind     699..718
                     /label="CAT-R"
                     /ApEinfo_revcolor="#ffef86"
                     /ApEinfo_fwdcolor="#ffef86"
                     /note="Chloramphenicol resistance gene, reverse primer"
     rep_origin      966..1554
                     /label="ori"
                     /ApEinfo_revcolor="#84b0dc"
                     /ApEinfo_fwdcolor="#84b0dc"
                     /note="high-copy-number ColE1/pMB1/pBR322/pUC origin of replication"
                     /direction="RIGHT"
     primer_bind     1455..1474
                     /label="pBR322ori-F"
                     /ApEinfo_revcolor="#ffef86"
                     /ApEinfo_fwdcolor="#ffef86"
                     /note="pBR322 origin, forward primer"
     primer          complement(1649..1666)
                     /label="pYTK001 Entry Vector minus GFP REV"
                     /note="sequence: AACCCTGGTCTCGatcgtctcgccgactacggt"
                     /ApEinfo_revcolor="#f58a5e"
                     /ApEinfo_fwdcolor="#f58a5e"
     source          1656..1665
                     /label="source"
                     /ApEinfo_revcolor="#ff9ccd"
                     /ApEinfo_fwdcolor="#ff9ccd"
                     /organism="synthetic DNA construct"
                     /mol_type="other DNA"
     gene            1666..3291
                     /label="SRP54 gene"
                     /ApEinfo_revcolor="#d6b295"
                     /ApEinfo_fwdcolor="#d6b295"
     CDS             1666..3291
                     /label="SRP54 CDS (RNA-binding signal recognition particle subunit SRP54)"
                     /ApEinfo_revcolor="#f58a5e"
                     /ApEinfo_fwdcolor="#f58a5e"
     source          1666..3291
                     /label="source"
                     /ApEinfo_revcolor="#b7e6d7"
                     /ApEinfo_fwdcolor="#b7e6d7"
     primer          1666..1684
                     /label="SRP54_NM_001184185 FWD"
                     /note="sequence: AACCCTGGTCTCCcgatggttttggctgatttgg"
                     /ApEinfo_revcolor="#b1ff67"
                     /ApEinfo_fwdcolor="#b1ff67"
     primer          complement(3273..3291)
                     /label="SRP54_NM_001184185 REV"
                     /note="sequence: AACCCTGGTCTCCgttagcccataccgaattgt"
                     /ApEinfo_revcolor="#b1ff67"
                     /ApEinfo_fwdcolor="#b1ff67"
ORIGIN
        1 ggatcctgag accagaccaa taaaaaacgc ccggcggcaa ccgagcgttc tgaacaaatc
       61 cagatggagt tctgaggtca ttactggatc tatcaacagg agtccaagcg agctcgatat
      121 caaattacgc cccgccctgc cactcatcgc agtactgttg taattcatta agcattctgc
      181 cgacatggaa gccatcacaa acggcatgat gaacctgaat cgccagcggc atcagcacct
      241 tgtcgccttg cgtataatat ttgcccatgg tgaaaacggg ggcgaagaag ttgtccatat
      301 tggccacgtt taaatcaaaa ctggtgaaac tcacccaggg attggctgaa acgaaaaaca
      361 tattctcaat aaacccttta gggaaatagg ccaggttttc accgtaacac gccacatctt
      421 gcgaatatat gtgtagaaac tgccggaaat cgtcgtggta ttcactccag agcgatgaaa
      481 acgtttcagt ttgctcatgg aaaacggtgt aacaagggtg aacactatcc catatcacca
      541 gctcaccgtc tttcattgcc atacgaaatt ccggatgagc attcatcagg cgggcaagaa
      601 tgtgaataaa ggccggataa aacttgtgct tatttttctt tacggtcttt aaaaaggccg
      661 taatatccag ctgaacggtc tggttatagg tacattgagc aactgactga aatgcctcaa
      721 aatgttcttt acgatgccat tgggatatat caacggtggt atatccagtg atttttttct
      781 ccattttagc ttccttagct cctgaaaatc tcgataactc aaaaaatacg cccggtagtg
      841 atcttatttc attatggtga aagttggaac ctcttacgtg cccgatcaat catgaccaaa
      901 atcccttaac gtgagttttc gttccactga gcgtcagacc ccgtagaaaa gatcaaagga
      961 tcttcttgag atcctttttt tctgcgcgta atctgctgct tgcaaacaaa aaaaccaccg
     1021 ctaccagcgg tggtttgttt gccggatcaa gagctaccaa ctctttttcc gaaggtaact
     1081 ggcttcagca gagcgcagat accaaatact gttcttctag tgtagccgta gttaggccac
     1141 cacttcaaga actctgtagc accgcctaca tacctcgctc tgctaatcct gttaccagtg
     1201 gctgctgcca gtggcgataa gtcgtgtctt accgggttgg actcaagacg atagttaccg
     1261 gataaggcgc agcggtcggg ctgaacgggg ggttcgtgca cacagcccag cttggagcga
     1321 acgacctaca ccgaactgag atacctacag cgtgagctat gagaaagcgc cacgcttccc
     1381 gaagggagaa aggcggacag gtatccggta agcggcaggg tcggaacagg agagcgcacg
     1441 agggagcttc cagggggaaa cgcctggtat ctttatagtc ctgtcgggtt tcgccacctc
     1501 tgacttgagc gtcgattttt gtgatgctcg tcaggggggc ggagcctatg gaaaaacgcc
     1561 agcaacgcgg cctttttacg gttcctggcc ttttgctggc cttttgctca catgttcttt
     1621 cctgcgttat cccctgattc tgtggataac cgtagtcggt ctcatatggt tttggctgat
     1681 ttggggaagc ggattaattc tgctgtgaat aacgcgattt ccaatacaca ggatgacttt
     1741 actacatccg tagatgtaat gttaaagggc atcgtgactg cgttgttaga atcggatgtg
     1801 aatattgccc tggtttctaa gttacgaaat aatataaggt cacagctgct gagtgagaac
     1861 cgtagtgaga agtccacaac aaacgcacaa actaagaagc ttattcagaa aacggtgttt
     1921 gatgaactgt gtaagttggt cacctgcgaa ggtagtgaag agaaggcctt tgtgcccaag
     1981 aagagaaaga caaacatcat catgtttgtt gggctgcaag gttcaggtaa aactacttcc
     2041 tgtaccaagt tagcagttta ctactcgaag agaggtttca aagtgggttt ggtatgtgcg
     2101 gatactttcc gtgctggtgc atttgaccaa ttgaaacaaa acgctataag agcaagaatt
     2161 ccattttatg ggtcatatac ggagactgac cctgccaaag ttgcagaaga aggtattaac
     2221 aagtttaaga aagagaagtt tgatatcatc atcgttgata cttcaggtag gcatcatcaa
     2281 gaagaagagt tgttccaaga aatgattgaa atatccaatg tcatcaagcc taatcaaact
     2341 atcatggttt tagatgcttc cattggtcaa gctgcagagc aacaatccaa ggctttcaaa
     2401 gaatcgtccg attttggtgc cattatatta accaagatgg acggccacgc tagagggggt
     2461 ggggcaattt cggccgttgc agccacaaac actccgatta tctttattgg tacaggtgag
     2521 cacattcatg atttggaaaa gttctcgcct aagtcattca tatctaaact gttgggtatt
     2581 ggtgatatag agagtctctt tgagcaatta caaaccgttt ccaacaagga agatgcaaaa
     2641 gccacaatgg aaaacatcca aaagggtaag ttcaccttgc tagatttcaa gaaacagatg
     2701 caaacaataa tgaaaatggg tccattatca aatatagcgc agatgattcc tggtatgagt
     2761 aatatgatga atcaagtagg ggaggaggaa acctctcaaa agatgaagaa aatggtttac
     2821 gttttggatt ctatgactaa agaagaacta gaatctgatg gtagaatgtt cattgaagag
     2881 cctacaagaa tggttcgtgt agctaaaggt tcaggtactt ctgtgttcga ggtagaaatg
     2941 atattgatgc aacagcagat gatggcaaga atggcacaaa ccgcaaccca gcaacaacca
     3001 ggagcccctg gtgccaatgc taggatgcct ggcatgccaa acatgccggg tatgccaaac
     3061 atgcctggta tgccgaatat gcctggtatg ccaaaagtga ctccacaaat gatgcagcag
     3121 gcacaacaaa agctgaagca aaatccaggt ctaatgcaaa atatgatgaa catgtttggt
     3181 ggcggaatgg gcggaggaat gggcggagga atgcctgata tgaacgaaat gatgaaaatg
     3241 atgcaagatc cacaaatgca acaaatggca aaacaattcg gtatgggcta a
//
