# Supplementary material for: Yeast MoClo Secretion and Surface Display Toolkit 2.0: Improvements and Applications for Analysis of protein–protein Interactions and Whole-Cell Biocatalysis
Source: ACS Synth Biol. 2026 Apr 23;15(5):2032–53. doi: 10.1021/acssynbio.6c00085 (PMC13185157; doi:10.1021/acssynbio.6c00085)
Supplement: Supplementary file 3 [file sb6c00085_si_003.zip › pYSD520_Mns1 in pYTK001.gb]

LOCUS       pYSD520_Mns1_in_pYTK001 3315 bp ds-DNA     circular     02-FEB-2026
DEFINITION  Part Plasmid Entry Vector to be used in the Dueber YTK system..
SOURCE      synthetic DNA construct
  ORGANISM  synthetic DNA construct
COMMENT     pYSD520 = pYTK001 + S. cerevisiae MNS1p coding sequence as a Type 3
            MoClo YTK part
FEATURES             Location/Qualifiers
     gene            11..1660
                     /label="MNS1 gene"
                     /ApEinfo_revcolor="#ff9ccd"
                     /ApEinfo_fwdcolor="#ff9ccd"
     CDS             11..1660
                     /label="MNS1 CDS (mannosyl-oligosaccharide 1,2-alpha-mannosidase)"
                     /ApEinfo_revcolor="#c7b0e3"
                     /ApEinfo_fwdcolor="#c7b0e3"
     source          11..1660
                     /label="source"
                     /ApEinfo_revcolor="#b7e6d7"
                     /ApEinfo_fwdcolor="#b7e6d7"
     CDS             11..1660
                     /ApEinfo_revcolor="#84b0dc"
                     /ApEinfo_fwdcolor="#84b0dc"
                     /translation="MKNSVGISIATIVAIIAAIYYVPWYEHFERKSPGAGEMRDRIESMFLESWRDYSKHGWGYDVYGPIEHTSHNMPRGNQPLGWIIVDSVDTLMLMYNSSTLYKSEFEAEIQRSEHWINDVLDFDIDAEVNVFETTIRMLGGLLSAYHLSDVLEVGNKTVYLNKAIDLGDRLALAFLSTQTGIPYSSINLHSGQAVKNHADGGASSTAEFTTLQMEFKYLAYLTGNRTYWELVERVYEPLYKNNDLLNTYDGLVPIYTFPDTGKFGASTIRFGSRGDSFYEYLLKQYLLTHETLYYDLYRKSMEGMKKHLLAQSKPSSLWYIGEREQGLHGQLSPKMDHLVCFMGGLLASGSTEGLSIHEARRRPFFSLSLERKSDWDLAKGITDTCYQMYKQSSSGLAPEIVVFNDGNIKQDGWWRSSVGDFFVKPLDRHNLQRPETVESIMFMYHLSHDHKYREWGAEIATSFFENTCVDCNDPKLRRFTSLSDCITLPTKKSNNMESFWLAETLKYLYILFLDEFDLTKVVFNTEAHPFPVLDEEILKSQSLTTGWSL*"
     source          1670..3315
                     /label="source"
                     /ApEinfo_revcolor="#ff9ccd"
                     /ApEinfo_fwdcolor="#ff9ccd"
                     /organism="synthetic DNA construct"
                     /mol_type="other DNA"
     terminator      1680..1714
                     /label="lambda t0 terminator"
                     /ApEinfo_revcolor="#ff9ccd"
                     /ApEinfo_fwdcolor="#ff9ccd"
                     /note="minimal transcription terminator from phage lambda (Scholtissek and Grosse, 1987)"
     primer          complement(1746..1767)
                     /label="MoClo-CamR-term-seq"
                     /note="sequence: ttggactcctgttgatagatcc"
                     /ApEinfo_revcolor="#f7977a"
                     /ApEinfo_fwdcolor="#f7977a"
     CDS             complement(1785..2444)
                     /label="CmR"
                     /ApEinfo_revcolor="#84b0dc"
                     /ApEinfo_fwdcolor="#84b0dc"
                     /note="confers resistance to chloramphenicol"
                     /gene="cat"
                     /product="chloramphenicol acetyltransferase"
                     /translation="MEKKITGYTTVDISQWHRKEHFEAFQSVAQCTYNQTVQLDITAFLKTVKKNKHKFYPAFIHILARLMNAHPEFRMAMKDGELVIWDSVHPCYTVFHEQTETFSSLWSEYHDDFRQFLHIYSQDVACYGENLAYFPKGFIENMFFVSANPWVSFTSFDLNVANMDNFFAPVFTMGKYYTQGDKVLMPLAIQVHHAVCDGFHVGRMLNELQQYCDEWQGGA*"
     primer_bind     2359..2378
                     /label="CAT-R"
                     /ApEinfo_revcolor="#ffef86"
                     /ApEinfo_fwdcolor="#ffef86"
                     /note="Chloramphenicol resistance gene, reverse primer"
     rep_origin      2626..3214
                     /label="ori"
                     /ApEinfo_revcolor="#84b0dc"
                     /ApEinfo_fwdcolor="#84b0dc"
                     /note="high-copy-number ColE1/pMB1/pBR322/pUC origin of replication"
                     /direction="RIGHT"
     primer_bind     3115..3134
                     /label="pBR322ori-F"
                     /ApEinfo_revcolor="#ffef86"
                     /ApEinfo_fwdcolor="#ffef86"
                     /note="pBR322 origin, forward primer"
     primer          3247..3267
                     /label="ColEI-Fseq"
                     /note="sequence: ggccttttgctggccttttgc"
                     /ApEinfo_revcolor="#f7977a"
                     /ApEinfo_fwdcolor="#f7977a"
ORIGIN
        1 tcggtctcat atgaagaact ctgtcggtat ttcaattgca accattgttg ctatcatagc
       61 agctatatac tatgtgccat ggtacgaaca ctttgagaga aagtcaccgg gggccggaga
      121 aatgagagat cggattgaaa gcatgttctt ggaatcgtgg agagactatt ccaagcatgg
      181 ctggggatac gatgtgtatg gacctattga gcacacttcc cataatatgc ctcgtggcaa
      241 ccagccgtta ggctggatta tcgtagattc agtggatacc ttgatgttaa tgtataactc
      301 ctccacacta tacaaaagtg agttcgaggc agaaattcag agatcggagc attggataaa
      361 cgatgttttg gattttgata ttgatgccga agtgaatgtt tttgaaacta ctattagaat
      421 gctaggtggt ttattatccg catatcatct atctgatgtt ttagaagtag gtaataagac
      481 tgtctacttg aacaaagcaa tagatttggg ggataggctt gctttggcgt tcttatccac
      541 tcagaccgga attccatact caagtataaa ccttcatagt ggccaagcgg ttaagaacca
      601 tgcagatggg ggggcatctt ctaccgcaga attcactacg ctacaaatgg aattcaaata
      661 tctggcgtat ttgacaggaa atcgtactta ttgggagctg gtggagcgtg tttacgagcc
      721 attatacaaa aataacgatc ttctaaatac ctacgatgga ttggttccaa tttatacatt
      781 tccagatact gggaagtttg gtgcttcgac tatccggttc ggatcaagag gtgattcttt
      841 ttatgagtat ttactaaaac aatatttatt gacgcacgaa acactttatt atgatctgta
      901 cagaaaatcc atggaaggta tgaaaaagca tttattagca caatccaaac cctcttctct
      961 gtggtacatt ggggaaagag aacaaggtct acatggacaa ctttctccta agatggacca
     1021 cctcgtgtgc tttatggggg gattgttagc atcaggctct actgagggcc tttctattca
     1081 tgaagcccga agacgtccgt ttttctctct ttcccttgaa agaaaaagtg actgggattt
     1141 ggctaaaggg ataactgaca catgttatca aatgtacaag cagtcttcct cggggcttgc
     1201 gcctgaaatc gttgtcttca atgatggaaa cataaaacag gatggttggt ggcggtcgtc
     1261 tgtgggtgat ttttttgtta aaccactcga taggcacaac ctacaaagac cagaaacggt
     1321 ggaatcgatt atgttcatgt atcatttatc tcatgatcac aaatatcgtg aatggggggc
     1381 ggaaatcgca actagcttct ttgaaaatac ctgtgttgat tgtaatgacc caaaattaag
     1441 gcggttcacc agtttaagtg attgtatcac gttacctaca aagaaatcta acaatatgga
     1501 aagtttctgg ttggcagaga ctttaaagta tttatatata ttgtttttag acgagtttga
     1561 tttgaccaaa gttgttttca acacagaagc tcatcctttt ccagtattag acgaagaaat
     1621 attaaaatcg cagtctctga ccacaggttg gtcgttgtag ggatcctgag accagaccaa
     1681 taaaaaacgc ccggcggcaa ccgagcgttc tgaacaaatc cagatggagt tctgaggtca
     1741 ttactggatc tatcaacagg agtccaagcg agctcgatat caaattacgc cccgccctgc
     1801 cactcatcgc agtactgttg taattcatta agcattctgc cgacatggaa gccatcacaa
     1861 acggcatgat gaacctgaat cgccagcggc atcagcacct tgtcgccttg cgtataatat
     1921 ttgcccatgg tgaaaacggg ggcgaagaag ttgtccatat tggccacgtt taaatcaaaa
     1981 ctggtgaaac tcacccaggg attggctgaa acgaaaaaca tattctcaat aaacccttta
     2041 gggaaatagg ccaggttttc accgtaacac gccacatctt gcgaatatat gtgtagaaac
     2101 tgccggaaat cgtcgtggta ttcactccag agcgatgaaa acgtttcagt ttgctcatgg
     2161 aaaacggtgt aacaagggtg aacactatcc catatcacca gctcaccgtc tttcattgcc
     2221 atacgaaatt ccggatgagc attcatcagg cgggcaagaa tgtgaataaa ggccggataa
     2281 aacttgtgct tatttttctt tacggtcttt aaaaaggccg taatatccag ctgaacggtc
     2341 tggttatagg tacattgagc aactgactga aatgcctcaa aatgttcttt acgatgccat
     2401 tgggatatat caacggtggt atatccagtg atttttttct ccattttagc ttccttagct
     2461 cctgaaaatc tcgataactc aaaaaatacg cccggtagtg atcttatttc attatggtga
     2521 aagttggaac ctcttacgtg cccgatcaat catgaccaaa atcccttaac gtgagttttc
     2581 gttccactga gcgtcagacc ccgtagaaaa gatcaaagga tcttcttgag atcctttttt
     2641 tctgcgcgta atctgctgct tgcaaacaaa aaaaccaccg ctaccagcgg tggtttgttt
     2701 gccggatcaa gagctaccaa ctctttttcc gaaggtaact ggcttcagca gagcgcagat
     2761 accaaatact gttcttctag tgtagccgta gttaggccac cacttcaaga actctgtagc
     2821 accgcctaca tacctcgctc tgctaatcct gttaccagtg gctgctgcca gtggcgataa
     2881 gtcgtgtctt accgggttgg actcaagacg atagttaccg gataaggcgc agcggtcggg
     2941 ctgaacgggg ggttcgtgca cacagcccag cttggagcga acgacctaca ccgaactgag
     3001 atacctacag cgtgagctat gagaaagcgc cacgcttccc gaagggagaa aggcggacag
     3061 gtatccggta agcggcaggg tcggaacagg agagcgcacg agggagcttc cagggggaaa
     3121 cgcctggtat ctttatagtc ctgtcgggtt tcgccacctc tgacttgagc gtcgattttt
     3181 gtgatgctcg tcaggggggc ggagcctatg gaaaaacgcc agcaacgcgg cctttttacg
     3241 gttcctggcc ttttgctggc cttttgctca catgttcttt cctgcgttat cccctgattc
     3301 tgtggataac cgtag
//
