# Supplementary material for: Yeast MoClo Secretion and Surface Display Toolkit 2.0: Improvements and Applications for Analysis of protein–protein Interactions and Whole-Cell Biocatalysis
Source: ACS Synth Biol. 2026 Apr 23;15(5):2032–53. doi: 10.1021/acssynbio.6c00085 (PMC13185157; doi:10.1021/acssynbio.6c00085)
Supplement: Supplementary file 3 [file sb6c00085_si_003.zip › pYSD521_SEC4 NM_001179961 in pYTK001.gb]

LOCUS       pYSD521_SEC4_NM_0011799 2313 bp ds-DNA     circular     02-FEB-2026
DEFINITION  .
COMMENT     pYSD521 = pYTK001 + S. cerevisiae SEC4p coding sequence as a Type 3
            MoClo YTK part
FEATURES             Location/Qualifiers
     source          1..1646
                     /label="source"
                     /ApEinfo_revcolor="#ff9ccd"
                     /ApEinfo_fwdcolor="#ff9ccd"
                     /organism="synthetic DNA construct"
                     /mol_type="other DNA"
     terminator      11..45
                     /label="lambda t0 terminator"
                     /ApEinfo_revcolor="#ff9ccd"
                     /ApEinfo_fwdcolor="#ff9ccd"
                     /note="minimal transcription terminator from phage lambda (Scholtissek and Grosse, 1987)"
     CDS             complement(116..775)
                     /label="CmR"
                     /ApEinfo_revcolor="#84b0dc"
                     /ApEinfo_fwdcolor="#84b0dc"
                     /note="confers resistance to chloramphenicol"
                     /gene="cat"
                     /product="chloramphenicol acetyltransferase"
                     /translation="MEKKITGYTTVDISQWHRKEHFEAFQSVAQCTYNQTVQLDITAFLKTVKKNKHKFYPAFIHILARLMNAHPEFRMAMKDGELVIWDSVHPCYTVFHEQTETFSSLWSEYHDDFRQFLHIYSQDVACYGENLAYFPKGFIENMFFVSANPWVSFTSFDLNVANMDNFFAPVFTMGKYYTQGDKVLMPLAIQVHHAVCDGFHVGRMLNELQQYCDEWQGGA*"
     primer_bind     690..709
                     /label="CAT-R"
                     /ApEinfo_revcolor="#ffef86"
                     /ApEinfo_fwdcolor="#ffef86"
                     /note="Chloramphenicol resistance gene, reverse primer"
     rep_origin      957..1545
                     /label="ori"
                     /ApEinfo_revcolor="#84b0dc"
                     /ApEinfo_fwdcolor="#84b0dc"
                     /note="high-copy-number ColE1/pMB1/pBR322/pUC origin of replication"
                     /direction="RIGHT"
     primer_bind     1446..1465
                     /label="pBR322ori-F"
                     /ApEinfo_revcolor="#ffef86"
                     /ApEinfo_fwdcolor="#ffef86"
                     /note="pBR322 origin, forward primer"
     source          1647..1650
                     /label="source"
                     /ApEinfo_revcolor="#ff9ccd"
                     /ApEinfo_fwdcolor="#ff9ccd"
                     /organism="synthetic DNA construct"
                     /mol_type="other DNA"
     CDS             1657..2070
                     /label="SEC4 CDS (Rab family GTPase SEC4)"
                     /ApEinfo_revcolor="#75c6a9"
                     /ApEinfo_fwdcolor="#75c6a9"
     gene            1657..2070
                     /label="SEC4 gene"
                     /ApEinfo_revcolor="#b7e6d7"
                     /ApEinfo_fwdcolor="#b7e6d7"
     source          1657..2070
                     /label="source"
                     /ApEinfo_revcolor="#f58a5e"
                     /ApEinfo_fwdcolor="#f58a5e"
     misc_feature    1657..2304
                     /label="Sec4"
                     /ApEinfo_revcolor="#f58a5e"
                     /ApEinfo_fwdcolor="#f58a5e"
     CDS             1657..2304
                     /label="Sec4p"
                     /ApEinfo_revcolor="#84b0dc"
                     /ApEinfo_fwdcolor="#84b0dc"
                     /translation="MSGLRTVSASSGNGKSYDSIMKILLIGDSGVGKSCLLVRFVEDKFNPSFITTIGIDFKIKTVDINGKKVKLQLWDTAGQERFRTITTAYYRGAMGIILVYDVTDERTFTNIKQWFKTVNEHANDEAQLLLVGNKSDMETRVVTADQGEALAKELGIPFIESSAKNDDNVNEIFFTLAKLIQEKIDSNKLVGVGNGKEGNISINSGSGNSSKSNCC*"
     misc_feature    2067..2070
                     /label="Overhang to destroy BsmBI"
                     /ApEinfo_revcolor="#f58a5e"
                     /ApEinfo_fwdcolor="#f58a5e"
     misc_feature    2067..2070
                     /label="Overhang to destroy BsmBI"
                     /ApEinfo_revcolor="#f58a5e"
                     /ApEinfo_fwdcolor="#f58a5e"
     source          2067..2304
                     /label="source"
                     /ApEinfo_revcolor="#f58a5e"
                     /ApEinfo_fwdcolor="#f58a5e"
     CDS             2067..2304
                     /label="SEC4 CDS (Rab family GTPase SEC4)"
                     /ApEinfo_revcolor="#75c6a9"
                     /ApEinfo_fwdcolor="#75c6a9"
     gene            2067..2304
                     /label="SEC4 gene"
                     /ApEinfo_revcolor="#b7e6d7"
                     /ApEinfo_fwdcolor="#b7e6d7"
     misc_feature    2068..2070
                     /label="BsmBI-destroyed"
                     /ApEinfo_revcolor="#84b0dc"
                     /ApEinfo_fwdcolor="#84b0dc"
     misc_feature    2068..2073
                     /label="BsmBI-destroyed"
                     /ApEinfo_revcolor="#84b0dc"
                     /ApEinfo_fwdcolor="#84b0dc"
ORIGIN
        1 gaccagacca ataaaaaacg cccggcggca accgagcgtt ctgaacaaat ccagatggag
       61 ttctgaggtc attactggat ctatcaacag gagtccaagc gagctcgata tcaaattacg
      121 ccccgccctg ccactcatcg cagtactgtt gtaattcatt aagcattctg ccgacatgga
      181 agccatcaca aacggcatga tgaacctgaa tcgccagcgg catcagcacc ttgtcgcctt
      241 gcgtataata tttgcccatg gtgaaaacgg gggcgaagaa gttgtccata ttggccacgt
      301 ttaaatcaaa actggtgaaa ctcacccagg gattggctga aacgaaaaac atattctcaa
      361 taaacccttt agggaaatag gccaggtttt caccgtaaca cgccacatct tgcgaatata
      421 tgtgtagaaa ctgccggaaa tcgtcgtggt attcactcca gagcgatgaa aacgtttcag
      481 tttgctcatg gaaaacggtg taacaagggt gaacactatc ccatatcacc agctcaccgt
      541 ctttcattgc catacgaaat tccggatgag cattcatcag gcgggcaaga atgtgaataa
      601 aggccggata aaacttgtgc ttatttttct ttacggtctt taaaaaggcc gtaatatcca
      661 gctgaacggt ctggttatag gtacattgag caactgactg aaatgcctca aaatgttctt
      721 tacgatgcca ttgggatata tcaacggtgg tatatccagt gatttttttc tccattttag
      781 cttccttagc tcctgaaaat ctcgataact caaaaaatac gcccggtagt gatcttattt
      841 cattatggtg aaagttggaa cctcttacgt gcccgatcaa tcatgaccaa aatcccttaa
      901 cgtgagtttt cgttccactg agcgtcagac cccgtagaaa agatcaaagg atcttcttga
      961 gatccttttt ttctgcgcgt aatctgctgc ttgcaaacaa aaaaaccacc gctaccagcg
     1021 gtggtttgtt tgccggatca agagctacca actctttttc cgaaggtaac tggcttcagc
     1081 agagcgcaga taccaaatac tgttcttcta gtgtagccgt agttaggcca ccacttcaag
     1141 aactctgtag caccgcctac atacctcgct ctgctaatcc tgttaccagt ggctgctgcc
     1201 agtggcgata agtcgtgtct taccgggttg gactcaagac gatagttacc ggataaggcg
     1261 cagcggtcgg gctgaacggg gggttcgtgc acacagccca gcttggagcg aacgacctac
     1321 accgaactga gatacctaca gcgtgagcta tgagaaagcg ccacgcttcc cgaagggaga
     1381 aaggcggaca ggtatccggt aagcggcagg gtcggaacag gagagcgcac gagggagctt
     1441 ccagggggaa acgcctggta tctttatagt cctgtcgggt ttcgccacct ctgacttgag
     1501 cgtcgatttt tgtgatgctc gtcagggggg cggagcctat ggaaaaacgc cagcaacgcg
     1561 gcctttttac ggttcctggc cttttgctgg ccttttgctc acatgttctt tcctgcgtta
     1621 tcccctgatt ctgtggataa ccgtagtcgg tctcatatgt caggcttgag aactgtttct
     1681 gcttcatccg gtaatggaaa gagctatgac tctattatga aaattttatt gattggtgat
     1741 tctggtgttg ggaaatcatg tttattggtt cgttttgttg aagacaaatt taacccgtca
     1801 tttatcacca ccattggtat tgatttcaaa ataaagactg tcgatatcaa cggtaagaag
     1861 gtaaagctgc aactttggga taccgctggt caagaacgtt tccggacaat caccacagcg
     1921 tattatcgtg gtgctatggg tatcattctt gtatatgatg tgacagacga gagaacattt
     1981 actaatatca agcaatggtt taaaaccgtt aatgagcatg cgaacgatga agcacagcta
     2041 ctgttggttg gtaacaagag cgatatggaA acgagagtgg taacagctga tcaaggtgaa
     2101 gccttggcta aggagctggg tataccattc atcgagtcca gtgctaagaa cgatgacaat
     2161 gtcaacgaga tttttttcac cttggcgaag ttaatccaag aaaaaatcga cagtaacaag
     2221 cttgttggcg tcggtaacgg taaagagggc aatattagca tcaatagtgg gagcggaaac
     2281 agttctaaat caaattgctg ttgaggatcc tga
//
