# Supplementary material for: Yeast MoClo Secretion and Surface Display Toolkit 2.0: Improvements and Applications for Analysis of protein–protein Interactions and Whole-Cell Biocatalysis
Source: ACS Synth Biol. 2026 Apr 23;15(5):2032–53. doi: 10.1021/acssynbio.6c00085 (PMC13185157; doi:10.1021/acssynbio.6c00085)
Supplement: Supplementary file 3 [file sb6c00085_si_003.zip › pYSD522_CWH41_NM_001180892 in pYTK001.gb]

LOCUS       pYSD522_CWH41_NM_001180 4167 bp ds-DNA     circular     02-FEB-2026
DEFINITION  .
COMMENT     pYSD522 = pYTK001 + S. cerevisiae CWH41p coding sequence as a Type
            3 MoClo YTK part
FEATURES             Location/Qualifiers
     source          1..1646
                     /label="source"
                     /ApEinfo_revcolor="#ff9ccd"
                     /ApEinfo_fwdcolor="#ff9ccd"
                     /organism="synthetic DNA construct"
                     /mol_type="other DNA"
     terminator      11..45
                     /label="lambda t0 terminator"
                     /ApEinfo_revcolor="#ff9ccd"
                     /ApEinfo_fwdcolor="#ff9ccd"
                     /note="minimal transcription terminator from phage lambda (Scholtissek and Grosse, 1987)"
     primer          complement(77..98)
                     /label="MoClo-CamR-term-seq"
                     /note="sequence: ttggactcctgttgatagatcc"
                     /ApEinfo_revcolor="#f7977a"
                     /ApEinfo_fwdcolor="#f7977a"
     CDS             complement(116..775)
                     /label="CmR"
                     /ApEinfo_revcolor="#84b0dc"
                     /ApEinfo_fwdcolor="#84b0dc"
                     /note="confers resistance to chloramphenicol"
                     /gene="cat"
                     /product="chloramphenicol acetyltransferase"
                     /translation="MEKKITGYTTVDISQWHRKEHFEAFQSVAQCTYNQTVQLDITAFLKTVKKNKHKFYPAFIHILARLMNAHPEFRMAMKDGELVIWDSVHPCYTVFHEQTETFSSLWSEYHDDFRQFLHIYSQDVACYGENLAYFPKGFIENMFFVSANPWVSFTSFDLNVANMDNFFAPVFTMGKYYTQGDKVLMPLAIQVHHAVCDGFHVGRMLNELQQYCDEWQGGA*"
     primer_bind     690..709
                     /label="CAT-R"
                     /ApEinfo_revcolor="#ffef86"
                     /ApEinfo_fwdcolor="#ffef86"
                     /note="Chloramphenicol resistance gene, reverse primer"
     rep_origin      957..1545
                     /label="ori"
                     /ApEinfo_revcolor="#84b0dc"
                     /ApEinfo_fwdcolor="#84b0dc"
                     /note="high-copy-number ColE1/pMB1/pBR322/pUC origin of replication"
                     /direction="RIGHT"
     primer_bind     1446..1465
                     /label="pBR322ori-F"
                     /ApEinfo_revcolor="#ffef86"
                     /ApEinfo_fwdcolor="#ffef86"
                     /note="pBR322 origin, forward primer"
     primer          1578..1598
                     /label="ColEI-Fseq"
                     /note="sequence: ggccttttgctggccttttgc"
                     /ApEinfo_revcolor="#f7977a"
                     /ApEinfo_fwdcolor="#f7977a"
     source          1647..1650
                     /label="source"
                     /ApEinfo_revcolor="#ff9ccd"
                     /ApEinfo_fwdcolor="#ff9ccd"
                     /organism="synthetic DNA construct"
                     /mol_type="other DNA"
     primer          1647..1682
                     /label="Cwh41-MoCloPart3-F"
                     /note="sequence: gcatcgtctcatcggtctcatatgcttatttcaaaatctaagatgtt"
                     /ApEinfo_revcolor="#f7977a"
                     /ApEinfo_fwdcolor="#f7977a"
     misc_feature    1657..4158
                     /label="Cwh41"
                     /ApEinfo_revcolor="#9eafd2"
                     /ApEinfo_fwdcolor="#9eafd2"
     CDS             1657..4158
                     /label="Cwh41p"
                     /ApEinfo_revcolor="#84b0dc"
                     /ApEinfo_fwdcolor="#84b0dc"
                     /translation="MLISKSKMFKTFWILTSIVLLASATVDISKLQEFEEYQKFTNESLLWAPYRSNCYFGMRPRYVHESPLIMGIMWFNSLSQDGLHSLRHFATPQDKLQKYGWEVYDPRIGGKEVFIDEKNNLNLTVYFVKSKNGENWSVRVQGEPLDPKRPSTASVVLYFSQNGGEIDGKSSLAMIGHDGPNDMKFFGYSKELGEYHLTVKDNFGHYFKNPEYETMEVAPGSDCSKTSHLSLQIPDKEVWKARDVFQSLVSDSIRDILEKEETKQRPADLIPSVLTIRNLYNFNPGNFHYIQKTFDLTKKDGFQFDITYNKLGTTQSISTREQVTELITWSLNEINARFDKQFSFGEGPDSIESVEVKRRFALETLSNLLGGIGYFYGNQLIDRETEFDESQFTEIKLLNAKEEGPFELFTSVPSRGFFPRGFYWDEGFHLLQIMEYDFDLAFEILASWFEMIEDDSGWIAREIILGNEARSKVPQEFQVQNPNIANPPTLLLAFSEMLSRAIENIGDFNSDSYHQVMFNSRTAKFMTNNLEANPGLLTEYAKKIYPKLLKHYNWFRKSQTGLIDEYEEILEDEGIWDKIHKNEVYRWVGRTFTHCLPSGMDDYPRAQPPDVAELNVDALAWVGVMTRSMKQIAHVLKLTQDEQRYAQIEQEVVENLDLLHWSENDNCYCDISIDPEDDEIREFVCHEGYVSVLPFALKLIPKNSPKLEKVVALMSDPEKIFSDYGLLSLSRQDDYFGKDENYWRGPIWMNINYLCLDAMRYYYPEVILDVAGEASNAKKLYQSLKINLSNNIYKVWEEQGYCYENYSPIDGHGTGAEHFTGWTALVVNILGRF*"
     primer          complement(2083..2102)
                     /label="Cwh41-Dom1-R"
                     /note="sequence: catcgtctcactcttgggatccaaaggctc"
                     /ApEinfo_revcolor="#f7977a"
                     /ApEinfo_fwdcolor="#f7977a"
     primer          2097..2123
                     /label="Cwh41-Dom1-F"
                     /note="sequence: catcgtctcaagagGccatctacagcatctgtcgt"
                     /ApEinfo_revcolor="#f7977a"
                     /ApEinfo_fwdcolor="#f7977a"
     misc_feature    2099..2102
                     /label="overhang"
                     /ApEinfo_revcolor="#ff9ccd"
                     /ApEinfo_fwdcolor="#ff9ccd"
     misc_feature    2099..2102
                     /label="overhang"
                     /ApEinfo_revcolor="#ff9ccd"
                     /ApEinfo_fwdcolor="#ff9ccd"
     misc_feature    complement(2100..2102)
                     /label="BsaI site destroyed"
                     /ApEinfo_revcolor="#85dae9"
                     /ApEinfo_fwdcolor="#85dae9"
     misc_feature    complement(2100..2105)
                     /label="BsaI site destroyed"
                     /ApEinfo_revcolor="#85dae9"
                     /ApEinfo_fwdcolor="#85dae9"
     primer          complement(2724..2752)
                     /label="Cwh41-Dom2-R"
                     /note="sequence: catcgtctcatagTgtctctaaagcaaatcttcttttg"
                     /ApEinfo_revcolor="#f7977a"
                     /ApEinfo_fwdcolor="#f7977a"
     misc_feature    complement(2743..2748)
                     /label="BsmBI destroyed"
                     /ApEinfo_revcolor="#85dae9"
                     /ApEinfo_fwdcolor="#85dae9"
     misc_feature    complement(2748..2748)
                     /label="BsmBI destroyed"
                     /ApEinfo_revcolor="#85dae9"
                     /ApEinfo_fwdcolor="#85dae9"
     misc_feature    2748..2751
                     /label="overhang"
                     /ApEinfo_revcolor="#ff9ccd"
                     /ApEinfo_fwdcolor="#ff9ccd"
     misc_feature    2748..2751
                     /label="overhang"
                     /ApEinfo_revcolor="#ff9ccd"
                     /ApEinfo_fwdcolor="#ff9ccd"
     primer          2748..2771
                     /label="Cwh41-Dom2-F"
                     /note="sequence: catcgtctcaActatcaaacctattaggaggaat"
                     /ApEinfo_revcolor="#f7977a"
                     /ApEinfo_fwdcolor="#f7977a"
     primer          complement(3700..3727)
                     /label="Cwh41-Dom3-R"
                     /note="sequence: catcgtctcaagacAtaaccctcatgacatacaaactc"
                     /ApEinfo_revcolor="#f7977a"
                     /ApEinfo_fwdcolor="#f7977a"
     misc_feature    3723..3727
                     /label="BsmBI destroyed"
                     /ApEinfo_revcolor="#85dae9"
                     /ApEinfo_fwdcolor="#85dae9"
     misc_feature    3724..3727
                     /label="overhang"
                     /ApEinfo_revcolor="#ff9ccd"
                     /ApEinfo_fwdcolor="#ff9ccd"
     misc_feature    3724..3727
                     /label="overhang"
                     /ApEinfo_revcolor="#ff9ccd"
                     /ApEinfo_fwdcolor="#ff9ccd"
     misc_feature    3724..3728
                     /label="BsmBI destroyed"
                     /ApEinfo_revcolor="#85dae9"
                     /ApEinfo_fwdcolor="#85dae9"
     primer          3724..3743
                     /label="Cwh41-Dom3-F"
                     /note="sequence: catcgtctcagtctccgtattgccctttgc"
                     /ApEinfo_revcolor="#f7977a"
                     /ApEinfo_fwdcolor="#f7977a"
     primer          complement(4137..4)
                     /label="Cwh41-MoCloPart3-R"
                     /note="sequence: atgccgtctcaggtctcaggatcctcagaagcgtccaaggatgttg"
                     /ApEinfo_revcolor="#f7977a"
                     /ApEinfo_fwdcolor="#f7977a"
ORIGIN
        1 gaccagacca ataaaaaacg cccggcggca accgagcgtt ctgaacaaat ccagatggag
       61 ttctgaggtc attactggat ctatcaacag gagtccaagc gagctcgata tcaaattacg
      121 ccccgccctg ccactcatcg cagtactgtt gtaattcatt aagcattctg ccgacatgga
      181 agccatcaca aacggcatga tgaacctgaa tcgccagcgg catcagcacc ttgtcgcctt
      241 gcgtataata tttgcccatg gtgaaaacgg gggcgaagaa gttgtccata ttggccacgt
      301 ttaaatcaaa actggtgaaa ctcacccagg gattggctga aacgaaaaac atattctcaa
      361 taaacccttt agggaaatag gccaggtttt caccgtaaca cgccacatct tgcgaatata
      421 tgtgtagaaa ctgccggaaa tcgtcgtggt attcactcca gagcgatgaa aacgtttcag
      481 tttgctcatg gaaaacggtg taacaagggt gaacactatc ccatatcacc agctcaccgt
      541 ctttcattgc catacgaaat tccggatgag cattcatcag gcgggcaaga atgtgaataa
      601 aggccggata aaacttgtgc ttatttttct ttacggtctt taaaaaggcc gtaatatcca
      661 gctgaacggt ctggttatag gtacattgag caactgactg aaatgcctca aaatgttctt
      721 tacgatgcca ttgggatata tcaacggtgg tatatccagt gatttttttc tccattttag
      781 cttccttagc tcctgaaaat ctcgataact caaaaaatac gcccggtagt gatcttattt
      841 cattatggtg aaagttggaa cctcttacgt gcccgatcaa tcatgaccaa aatcccttaa
      901 cgtgagtttt cgttccactg agcgtcagac cccgtagaaa agatcaaagg atcttcttga
      961 gatccttttt ttctgcgcgt aatctgctgc ttgcaaacaa aaaaaccacc gctaccagcg
     1021 gtggtttgtt tgccggatca agagctacca actctttttc cgaaggtaac tggcttcagc
     1081 agagcgcaga taccaaatac tgttcttcta gtgtagccgt agttaggcca ccacttcaag
     1141 aactctgtag caccgcctac atacctcgct ctgctaatcc tgttaccagt ggctgctgcc
     1201 agtggcgata agtcgtgtct taccgggttg gactcaagac gatagttacc ggataaggcg
     1261 cagcggtcgg gctgaacggg gggttcgtgc acacagccca gcttggagcg aacgacctac
     1321 accgaactga gatacctaca gcgtgagcta tgagaaagcg ccacgcttcc cgaagggaga
     1381 aaggcggaca ggtatccggt aagcggcagg gtcggaacag gagagcgcac gagggagctt
     1441 ccagggggaa acgcctggta tctttatagt cctgtcgggt ttcgccacct ctgacttgag
     1501 cgtcgatttt tgtgatgctc gtcagggggg cggagcctat ggaaaaacgc cagcaacgcg
     1561 gcctttttac ggttcctggc cttttgctgg ccttttgctc acatgttctt tcctgcgtta
     1621 tcccctgatt ctgtggataa ccgtagtcgg tctcatatgc ttatttcaaa atctaagatg
     1681 tttaaaacat tttggatact aaccagcata gttctcctgg catctgccac cgttgatatt
     1741 agtaaactac aagaattcga agaatatcaa aagttcacga atgaatcttt actgtgggca
     1801 ccgtatagat ccaattgtta ctttggtatg aggcccagat atgtccatga aagtccacta
     1861 attatgggta tcatgtggtt caacagtttg agtcaggatg gcttacattc gttaagacat
     1921 tttgcaacgc ctcaggataa attgcaaaag tatggttggg aagtgtatga tccaagaatt
     1981 ggtggtaaag aagtttttat tgatgaaaaa aataacttga acttgactgt ttattttgta
     2041 aagagcaaga acggggaaaa ttggtcagtg agagttcaag gtgagccttt ggatcccaag
     2101 agGccatcta cagcatctgt cgtattgtac tttagtcaaa atggtggcga gatagatgga
     2161 aaatcttcct tagcaatgat aggtcatgac ggccctaatg acatgaaatt cttcggatat
     2221 tctaaagaat taggcgagta tcatcttaca gtaaaggaca attttggtca ctacttcaaa
     2281 aatccggaat atgaaaccat ggaagtagca ccaggaagtg actgctctaa aacaagtcat
     2341 ttatcacttc aaatcccgga taaagaagtt tggaaggctc gtgatgtttt ccaatctcta
     2401 gttagcgatt cgatacgtga tatactggaa aaggaagaga caaagcagcg tcctgctgat
     2461 ttaataccaa gtgttttaac tattagaaat ttgtacaatt ttaatcctgg taattttcat
     2521 tatatacaaa agacatttga tttgaccaaa aaagatgggt tccaatttga tatcacttac
     2581 aataaacttg gcactactca aagtatttcc accagggaac aagttacgga gttgattact
     2641 tggtcactaa atgagataaa cgcgcgtttt gataagcagt ttagttttgg agaaggtccc
     2701 gactcaattg aaagcgtgga ggtcaaaaga agatttgctt tagagacAct atcaaaccta
     2761 ttaggaggaa tcggttattt ctatgggaat caactaattg atcgtgaaac agaatttgat
     2821 gagagccagt ttacagagat caaactgctg aatgcaaaag aggaaggtcc atttgaactg
     2881 tttaccagcg ttccgagccg tggctttttc ccacgtggat tctattggga tgaaggtttc
     2941 catcttctac aaattatgga gtatgatttt gaccttgcct ttgaaatctt agcgagctgg
     3001 tttgaaatga tcgaagatga tagtggttgg attgctagag aaattatact gggtaatgag
     3061 gcaaggagta aagttccgca ggaatttcag gtgcaaaatc ccaatattgc taatccgcca
     3121 actttattgc tagcatttag tgaaatgctt tctagggcca ttgaaaacat cggcgatttc
     3181 aacagtgaca gctaccacca agtcatgttc aatagtagga cagccaagtt tatgacgaac
     3241 aatctagaag ccaatcctgg cttgctaacc gaatatgcca agaaaattta tcctaagcta
     3301 ttgaagcact ataattggtt cagaaaatct caaacaggac ttattgatga atatgaggaa
     3361 atattggaag atgaaggaat atgggataag attcataaga acgaagttta tagatgggtt
     3421 gggcgtacct tcactcattg tttgccaagc ggtatggatg actatcctag agcacaacca
     3481 ccagatgtag cagaattgaa cgtagacgca ttagcatggg tgggcgttat gacaagatcc
     3541 atgaagcaaa ttgctcacgt gttgaagtta acacaggacg agcaaagata tgcacaaatt
     3601 gagcaagagg tggtcgagaa tctggatttg ttacactgga gtgaaaatga caattgctac
     3661 tgtgatatta gcatcgatcc agaagacgat gagattaggg agtttgtatg tcatgagggt
     3721 taTgtctccg tattgccctt tgcattgaag ctaatcccca aaaactcacc caagctagag
     3781 aaagtagttg ctttgatgag tgacccagaa aaaatctttt cagactacgg gctgttatca
     3841 ctatcgagac aagacgacta tttcggcaag gatgaaaact attggagagg cccaatttgg
     3901 atgaatatta attacttgtg tcttgacgca atgagatact actacccaga ggtgattctc
     3961 gacgtggctg gtgaggctag caatgccaag aaactgtacc aaagtttaaa gattaatctc
     4021 agtaacaaca tatacaaagt ttgggaagaa caaggttatt gttatgaaaa ttacagtccg
     4081 atagatggtc atggtactgg tgctgagcat ttcacaggct ggacagcact tgttgtcaac
     4141 atccttggac gcttctgagg atcctga
//
