# Supplementary material for: Yeast MoClo Secretion and Surface Display Toolkit 2.0: Improvements and Applications for Analysis of protein–protein Interactions and Whole-Cell Biocatalysis
Source: ACS Synth Biol. 2026 Apr 23;15(5):2032–53. doi: 10.1021/acssynbio.6c00085 (PMC13185157; doi:10.1021/acssynbio.6c00085)
Supplement: Supplementary file 3 [file sb6c00085_si_003.zip › pYSD523_SEC16_NM_001183899 in pYTK001.gb]

LOCUS       pYSD523_SEC16_NM_001183 8253 bp ds-DNA     circular     02-FEB-2026
DEFINITION  .
COMMENT     pYSD523 = pYTK001 + S. cerevisiae SEC16p coding sequence as a Type
            3 MoClo YTK part
FEATURES             Location/Qualifiers
     source          1..1646
                     /label="source"
                     /ApEinfo_revcolor="#ff9ccd"
                     /ApEinfo_fwdcolor="#ff9ccd"
                     /organism="synthetic DNA construct"
                     /mol_type="other DNA"
     terminator      11..45
                     /label="lambda t0 terminator"
                     /ApEinfo_revcolor="#ff9ccd"
                     /ApEinfo_fwdcolor="#ff9ccd"
                     /note="minimal transcription terminator from phage lambda (Scholtissek and Grosse, 1987)"
     primer          complement(77..98)
                     /label="MoClo-CamR-term-seq"
                     /note="sequence: ttggactcctgttgatagatcc"
                     /ApEinfo_revcolor="#f7977a"
                     /ApEinfo_fwdcolor="#f7977a"
     CDS             complement(116..775)
                     /label="CmR"
                     /ApEinfo_revcolor="#84b0dc"
                     /ApEinfo_fwdcolor="#84b0dc"
                     /note="confers resistance to chloramphenicol"
                     /gene="cat"
                     /product="chloramphenicol acetyltransferase"
                     /translation="MEKKITGYTTVDISQWHRKEHFEAFQSVAQCTYNQTVQLDITAFLKTVKKNKHKFYPAFIHILARLMNAHPEFRMAMKDGELVIWDSVHPCYTVFHEQTETFSSLWSEYHDDFRQFLHIYSQDVACYGENLAYFPKGFIENMFFVSANPWVSFTSFDLNVANMDNFFAPVFTMGKYYTQGDKVLMPLAIQVHHAVCDGFHVGRMLNELQQYCDEWQGGA*"
     primer_bind     690..709
                     /label="CAT-R"
                     /ApEinfo_revcolor="#ffef86"
                     /ApEinfo_fwdcolor="#ffef86"
                     /note="Chloramphenicol resistance gene, reverse primer"
     rep_origin      957..1545
                     /label="ori"
                     /ApEinfo_revcolor="#84b0dc"
                     /ApEinfo_fwdcolor="#84b0dc"
                     /note="high-copy-number ColE1/pMB1/pBR322/pUC origin of replication"
                     /direction="RIGHT"
     primer_bind     1446..1465
                     /label="pBR322ori-F"
                     /ApEinfo_revcolor="#ffef86"
                     /ApEinfo_fwdcolor="#ffef86"
                     /note="pBR322 origin, forward primer"
     primer          1578..1598
                     /label="ColEI-Fseq"
                     /note="sequence: ggccttttgctggccttttgc"
                     /ApEinfo_revcolor="#f7977a"
                     /ApEinfo_fwdcolor="#f7977a"
     source          1647..1650
                     /label="source"
                     /ApEinfo_revcolor="#ff9ccd"
                     /ApEinfo_fwdcolor="#ff9ccd"
                     /organism="synthetic DNA construct"
                     /mol_type="other DNA"
     primer          1647..1679
                     /label="SEC16_MoCloPart3-F"
                     /note="sequence: gcatcgtctcatcggtctcatatgacacctgaagccaagaaaag"
                     /ApEinfo_revcolor="#f7977a"
                     /ApEinfo_fwdcolor="#f7977a"
     CDS             1657..8244
                     /label="Sec16 domesticated"
                     /ApEinfo_revcolor="#84b0dc"
                     /ApEinfo_fwdcolor="#84b0dc"
                     /translation="MTPEAKKRKNQKKKLKQKQKKAAEKAASHSEEPLELPESTINSSFNDDSVNRTESDIASKSDVPPVSSSTNISPANETQLEIPDTQELHHKLLNDSDQHDITADSNDLPDNSIVEHDSVITQTKPAMSQEYEETAAHLSSRNPSLDVVAGELHNNNEHTQKIAVSAVEEDSFNEEEGENHDSIIISSLNDATPSQYNHFLPSDGNLLSPELSSGDTPTHNVPLGTKDNEINDDEYCNDKEISLNANNVLPDELSKEEDERLKLETHVSTEEKKQDIADQETAENLFTSSTEPSENKIRNSGDDTSMLFQDDESDQKVPWEEDVKKDFHNENTNNTQESAPNTDDRDKGYEGNEALKKSESCTAADERSYSEETSEDIFHGHDKQVVEGQNDFTGKNIENESQKLMGEGNHKLPLSAEADIIEPGKDIQDQAEDLFTQSSGDLGEVLPWESTDKNADVTSKSQEKHEDLFAASGNDEKLPWEVSDGEVSSGKTENSMQTSTEKIAEQKFSFLENDDDLLDDDDSFLASSEEEDTVPNTDNTTNLTSKPVEEKKASRYKPIIEEEAGMRQEQVHFTNTTGIVTPQQFHGLTKTGLGTPNQQVSVPNIVSPKPPVVKDNRSNFKINEEKKKSDAYDFPLEIISESSKKGHAKPVAVPTQRFGSGNSFSSLDKPIPQSRKGSNNSNRPPVIPLGTQEPRSSRTNSAISQSPVNYAFPNPYKIQQLQQAPIQSGMPLPNTNIPPPALKVETTVSAPPIRARGVSNASVGSSASFGARHATQYGLNNGVPPVSPYGQATINLPTANKYAPVSPTVQQKQYPSVVQNLGASAVNTPNFVKTHRGHTSSISSYTPNQNEHASRYAPNYQQSYQVPYTSQPVGPVAGNSSYQSQTRSSYAVPMMPQAQTSASIQPHANIQPPTGILPLAPLRPLDPLQAATNLQPRASNITAANSLPLANLPLAENILPEIITHRATSSVAPPRQENNPIKIDNEALLRRQFPIFHWSAANKVVYAVPPIPDQSQYMISSSIVQEIKVTPIDQIIKPNDMLKSFPGPLGSAKLKKKDLTKWMETTIKSISENESSTDMTIWQLLEMKLNDKVNWKNISKLLYNSDELLMYLSQPFPNGDMIPNAYRLDINCQMRVLAFLQTGNHDEALRLALSKRDYAIALLVGSLMGKDRWSEVIQKYLYEGFTAGPNDQKELAHFLLLIFQVFVGNSKMAIKSFYTNNETSQWASENWKSIVAAVLINIPENNEDPLLIPPVVLEFLIEFGIFLTKKGLTAAASTLFIIGNVPLSNEPVMADSDVIFESIGNMNTFESILWDEIYEYIFSYDPKFKGFSSILPQKIYHASLLQEQGLNSLGTKYTDYLSSSVRKLPKKDILTINLTRELSEVASRLSESNTGWLAKPKLSSVWGQLDKSFNKYIGGDDIDALNKKNDKKKVFDGFTPGSSANSSTVDLTQTFTPFQAQVTSQSYVDTTALLHNAHNVPSHSVLHSKPSNVSKGLVEANLPYTHRIGDSLQGSPQRIHNTQFAAAEPQMASLRRVRTDQHTNEKALKSQQILEKKSTAYTPQFGQNHSVPMEKSNSNVPSLFADFPAPPKLGTVPSNYVSSPDLVRRESIISTGSEFLPPPKIGVPTKANSSQGSLMYSPSVEALPIDPVVPQVHETGYNDFGNKHSQKSMPEDESHTSHDNSNADQNTLKDSADVTDETMDIEGPGFNDVKNLLPMEPNHQPTSTVNPIQTISDDIQPILQTNVEVRGTDASKMENSLPSIENERSSEEQPENISKSASSAYLPSTGGLSLENRPLTQDENSISETVQSTYLPAGSISMEAKPISQVQDVPRNVNNKASKLVEQHMAPPKPKSTDATKMNYSPYVPQSTAASADGDESTILKTSPAIYARTHQAHASNPSQYFPLVNQANETASFELSESTSQAQSNGNVASENRFSPIKKAEVVEKDTFQPTIRKASTNQYRAFKPLESDADKYNDVIEDESDDDNMSTDEAKNRKEEKKNVNMKKETKPSNKDIDDKSNGWFGWLKKDTGDKKVYKAKLGHKNTLYYDEKLKRWVNKDATEEEKQKIIESSAPPPPPIVKRKDGGPKTKPRSGPINNSLPPVHATSVIPNNPITGEPLPIKTSPSPTGPNPNNSPSPSSPISRISGVNLTSKKANGLDDLLSLAGGPKPASTRRKKKTARGYVNVMDNIQ*"
     primer          complement(1832..1856)
                     /label="Sec16-Dom1-R"
                     /note="sequence: catcgtctcagaTaccggaggaacatcagattttg"
                     /ApEinfo_revcolor="#f7977a"
                     /ApEinfo_fwdcolor="#f7977a"
     misc_feature    1851..1856
                     /label="BsaI removed"
                     /ApEinfo_revcolor="#85dae9"
                     /ApEinfo_fwdcolor="#85dae9"
     misc_feature    1853..1856
                     /label="BsaI removed"
                     /ApEinfo_revcolor="#85dae9"
                     /ApEinfo_fwdcolor="#85dae9"
     misc_feature    1853..1856
                     /label="overhang"
                     /ApEinfo_revcolor="#ff9ccd"
                     /ApEinfo_fwdcolor="#ff9ccd"
     misc_feature    1853..1856
                     /label="overhang"
                     /ApEinfo_revcolor="#ff9ccd"
                     /ApEinfo_fwdcolor="#ff9ccd"
     primer          1853..1877
                     /label="Sec16-Dom1-F"
                     /note="sequence: catcgtctcatAtcatcatctaccaatatctctcc"
                     /ApEinfo_revcolor="#f7977a"
                     /ApEinfo_fwdcolor="#f7977a"
     primer          2584..2605
                     /label="Sec16-Seq-F1"
                     /note="sequence: gatgacgaaagtgatcagaagg"
                     /ApEinfo_revcolor="#f58a5e"
                     /ApEinfo_fwdcolor="#f58a5e"
     primer          3888..3908
                     /label="Sec16-Seq-F2"
                     /note="sequence: ggaaaccaccgtttctgctcc"
                     /ApEinfo_revcolor="#9eafd2"
                     /ApEinfo_fwdcolor="#9eafd2"
     primer          complement(4051..4072)
                     /label="Sec16-Dom2-R"
                     /note="sequence: catcgtctcaCacgggggcatacttattcgc"
                     /ApEinfo_revcolor="#f7977a"
                     /ApEinfo_fwdcolor="#f7977a"
     misc_feature    4068..4071
                     /label="BsmBI removed"
                     /ApEinfo_revcolor="#85dae9"
                     /ApEinfo_fwdcolor="#85dae9"
     misc_feature    4068..4071
                     /label="overhang"
                     /ApEinfo_revcolor="#ff9ccd"
                     /ApEinfo_fwdcolor="#ff9ccd"
     misc_feature    4068..4071
                     /label="overhang"
                     /ApEinfo_revcolor="#ff9ccd"
                     /ApEinfo_fwdcolor="#ff9ccd"
     misc_feature    4068..4073
                     /label="BsmBI removed"
                     /ApEinfo_revcolor="#85dae9"
                     /ApEinfo_fwdcolor="#85dae9"
     primer          4068..4092
                     /label="Sec16-Dom2-F"
                     /note="sequence: catcgtctcacgtGtctcctacagttcagcagaag"
                     /ApEinfo_revcolor="#f7977a"
                     /ApEinfo_fwdcolor="#f7977a"
     primer          5132..5153
                     /label="Sec16-Seq-F3"
                     /note="sequence: ccattgcactattggttggcag"
                     /ApEinfo_revcolor="#b1ff67"
                     /ApEinfo_fwdcolor="#b1ff67"
     primer          complement(5303..5328)
                     /label="Sec16-Dom3-R"
                     /note="sequence: catcgtctcaactAgtctcattattagtgtagaaac"
                     /ApEinfo_revcolor="#f7977a"
                     /ApEinfo_fwdcolor="#f7977a"
     misc_feature    complement(5320..5325)
                     /label="BsaI removed"
                     /ApEinfo_revcolor="#85dae9"
                     /ApEinfo_fwdcolor="#85dae9"
     misc_feature    complement(5325..5325)
                     /label="BsaI removed"
                     /ApEinfo_revcolor="#85dae9"
                     /ApEinfo_fwdcolor="#85dae9"
     misc_feature    5325..5328
                     /label="overhang"
                     /ApEinfo_revcolor="#ff9ccd"
                     /ApEinfo_fwdcolor="#ff9ccd"
     misc_feature    5325..5328
                     /label="overhang"
                     /ApEinfo_revcolor="#ff9ccd"
                     /ApEinfo_fwdcolor="#ff9ccd"
     primer          5325..5346
                     /label="Sec16-Dom3-F"
                     /note="sequence: catcgtctcaTagtcaatgggcatccgaaaac"
                     /ApEinfo_revcolor="#f7977a"
                     /ApEinfo_fwdcolor="#f7977a"
     primer          6332..6353
                     /label="Sec16-Seq-F4"
                     /note="sequence: cggcctacactccacaatttgg"
                     /ApEinfo_revcolor="#75c6a9"
                     /ApEinfo_fwdcolor="#75c6a9"
     primer          complement(6612..6632)
                     /label="Sec16-Dom4-R"
                     /note="sequence: catcgtctcagtctcatgaacttgcgggacg"
                     /ApEinfo_revcolor="#f7977a"
                     /ApEinfo_fwdcolor="#f7977a"
     misc_feature    complement(6628..6632)
                     /label="BsmBI removed"
                     /ApEinfo_revcolor="#85dae9"
                     /ApEinfo_fwdcolor="#85dae9"
     misc_feature    6629..6632
                     /label="overhang"
                     /ApEinfo_revcolor="#ff9ccd"
                     /ApEinfo_fwdcolor="#ff9ccd"
     misc_feature    6629..6632
                     /label="overhang"
                     /ApEinfo_revcolor="#ff9ccd"
                     /ApEinfo_fwdcolor="#ff9ccd"
     misc_feature    complement(6629..6633)
                     /label="BsmBI removed"
                     /ApEinfo_revcolor="#85dae9"
                     /ApEinfo_fwdcolor="#85dae9"
     primer          6629..6654
                     /label="Sec16-Dom4-F"
                     /note="sequence: catcgtctcaagacAggatacaatgattttggtaac"
                     /ApEinfo_revcolor="#f7977a"
                     /ApEinfo_fwdcolor="#f7977a"
     misc_feature    7441..7527
                     /label="piece missing when sequenced - deletion in genome or from PCr - is in frame ?"
                     /ApEinfo_revcolor="#b1ff67"
                     /ApEinfo_fwdcolor="#b1ff67"
     primer          7456..7478
                     /label="Sec16-del-bit-F"
                     /note="sequence: gcttcagaaaatagattcagccc"
                     /ApEinfo_revcolor="#ff9ccd"
                     /ApEinfo_fwdcolor="#ff9ccd"
     primer          complement(8218..4)
                     /label="SEC16_MoCloPart3-R"
                     /note="sequence: atgccgtctcaggtctcaggatccttattgtatgttatccattacattaac"
                     /ApEinfo_revcolor="#f7977a"
                     /ApEinfo_fwdcolor="#f7977a"
ORIGIN
        1 gaccagacca ataaaaaacg cccggcggca accgagcgtt ctgaacaaat ccagatggag
       61 ttctgaggtc attactggat ctatcaacag gagtccaagc gagctcgata tcaaattacg
      121 ccccgccctg ccactcatcg cagtactgtt gtaattcatt aagcattctg ccgacatgga
      181 agccatcaca aacggcatga tgaacctgaa tcgccagcgg catcagcacc ttgtcgcctt
      241 gcgtataata tttgcccatg gtgaaaacgg gggcgaagaa gttgtccata ttggccacgt
      301 ttaaatcaaa actggtgaaa ctcacccagg gattggctga aacgaaaaac atattctcaa
      361 taaacccttt agggaaatag gccaggtttt caccgtaaca cgccacatct tgcgaatata
      421 tgtgtagaaa ctgccggaaa tcgtcgtggt attcactcca gagcgatgaa aacgtttcag
      481 tttgctcatg gaaaacggtg taacaagggt gaacactatc ccatatcacc agctcaccgt
      541 ctttcattgc catacgaaat tccggatgag cattcatcag gcgggcaaga atgtgaataa
      601 aggccggata aaacttgtgc ttatttttct ttacggtctt taaaaaggcc gtaatatcca
      661 gctgaacggt ctggttatag gtacattgag caactgactg aaatgcctca aaatgttctt
      721 tacgatgcca ttgggatata tcaacggtgg tatatccagt gatttttttc tccattttag
      781 cttccttagc tcctgaaaat ctcgataact caaaaaatac gcccggtagt gatcttattt
      841 cattatggtg aaagttggaa cctcttacgt gcccgatcaa tcatgaccaa aatcccttaa
      901 cgtgagtttt cgttccactg agcgtcagac cccgtagaaa agatcaaagg atcttcttga
      961 gatccttttt ttctgcgcgt aatctgctgc ttgcaaacaa aaaaaccacc gctaccagcg
     1021 gtggtttgtt tgccggatca agagctacca actctttttc cgaaggtaac tggcttcagc
     1081 agagcgcaga taccaaatac tgttcttcta gtgtagccgt agttaggcca ccacttcaag
     1141 aactctgtag caccgcctac atacctcgct ctgctaatcc tgttaccagt ggctgctgcc
     1201 agtggcgata agtcgtgtct taccgggttg gactcaagac gatagttacc ggataaggcg
     1261 cagcggtcgg gctgaacggg gggttcgtgc acacagccca gcttggagcg aacgacctac
     1321 accgaactga gatacctaca gcgtgagcta tgagaaagcg ccacgcttcc cgaagggaga
     1381 aaggcggaca ggtatccggt aagcggcagg gtcggaacag gagagcgcac gagggagctt
     1441 ccagggggaa acgcctggta tctttatagt cctgtcgggt ttcgccacct ctgacttgag
     1501 cgtcgatttt tgtgatgctc gtcagggggg cggagcctat ggaaaaacgc cagcaacgcg
     1561 gcctttttac ggttcctggc cttttgctgg ccttttgctc acatgttctt tcctgcgtta
     1621 tcccctgatt ctgtggataa ccgtagtcgg tctcatatga cacctgaagc caagaaaagg
     1681 aaaaaccaaa agaagaagtt gaagcaaaag caaaaaaaag ctgctgagaa agctgctagc
     1741 cacagtgaag aaccacttga attaccagaa agtacgatta acagcagctt caacgacgac
     1801 tcggtgaacc gtacagaatc tgacatagct tcaaaatctg atgttcctcc ggtAtcatca
     1861 tctaccaata tctctccggc taatgaaaca caactagaaa tacctgatac tcaagaattg
     1921 catcataaac tgctcaacga ctctgatcaa catgatatta ccgcggactc aaatgatttg
     1981 ccagacaact caatcgttga acatgactct gttattaccc aaacaaaacc agccatgtct
     2041 caagaatacg aagagactgc cgctcactta tcttcgagaa atccatcgct cgatgtagtc
     2101 gcgggagaac ttcacaataa taatgaacat acccagaaaa ttgccgtatc cgctgtggaa
     2161 gaggattctt tcaatgaaga agagggtgaa aatcacgaca gcataataat ttcatcatta
     2221 aacgatgcta ccccttctca atataatcat tttctcccat ccgatggcaa tcttctttct
     2281 ccagaattat cttctggtga tacgccaact cacaatgttc ctctaggcac aaaagacaat
     2341 gaaataaatg acgatgagta ttgtaatgat aaggaaatta gtttgaacgc aaataatgtg
     2401 cttcctgatg aactttcaaa ggaagaagat gaaagattaa aactagaaac gcatgtatca
     2461 accgaagaaa agaaacagga tatcgctgat caggaaactg cagaaaactt atttacgtct
     2521 agtacagaac catctgagaa taaaataaga aattctggtg atgatacctc catgttgttt
     2581 caagatgacg aaagtgatca gaaggttcca tgggaggaag atgtgaagaa agattttcat
     2641 aatgagaaca caaataatac tcaagaatcg gcaccgaaca cagatgatcg tgataagggt
     2701 tatgaaggaa acgaagcttt gaaaaagtcc gaaagttgta cagccgcgga cgagaggtcg
     2761 tactctgaag aaacttcaga agatatcttt cacggacacg acaaacaggt agttgaaggc
     2821 caaaatgatt tcactgggaa aaatattgag aatgaaagcc agaaattaat gggggaaggg
     2881 aatcataagt taccgttgtc tgccgaagct gacattatag aacctggtaa ggatattcaa
     2941 gatcaagccg aggatttgtt tacgcagagc agcggagact tgggagaagt tttgccatgg
     3001 gaatctactg ataaaaacgc tgatgtaacg agcaaatccc aagagaaaca tgaagattta
     3061 tttgctgctt ctggaaacga tgagaaactt ccttgggaag tttctgacgg tgaagtatca
     3121 tcgggaaaga cggaaaacag catgcagact agtactgaga aaatagctga gcaaaagttt
     3181 tcgtttttgg aaaacgacga cgaccttttg gacgacgacg acagcttttt ggcttcttct
     3241 gaggaagaag acacagtacc taataccgat aatacaacga atttaacctc aaaaccagtt
     3301 gaagaaaaaa aggcttcaag atataaacct attatcgagg aggaagcagg aatgcgtcaa
     3361 gagcaagttc attttaccaa tactactggc attgtaacac cgcagcagtt ccacggtttg
     3421 actaaaactg gactaggcac ccccaaccaa caagtcagtg taccaaatat agttagtcct
     3481 aagcctcctg tggtaaaaga caatcgttca aattttaaga taaatgagga gaaaaagaag
     3541 tctgatgctt acgattttcc actggaaatt atttcagaaa gttccaagaa gggtcacgca
     3601 aagccggttg ccgttcctac tcaaaggttt ggctcaggga attcttttag ttctttggac
     3661 aaaccaattc cacagagcag gaaaggctct aataactcaa ataggccacc cgtgatccca
     3721 ttggggacgc aggagcctcg atcttcgaga actaactcag cgatctcgca atctcccgtt
     3781 aattatgctt tccctaaccc atacaaaatt caacaactac aacaggctcc tatccaatca
     3841 ggtatgcctt taccaaatac caacatacct cccccagcat taaaagtgga aaccaccgtt
     3901 tctgctcctc caattcgggc aagaggggtc agcaatgcct ccgtgggaag ttcagcgtct
     3961 tttggtgcta gacatgcaac acagtacggc ctcaataacg gggtacctcc ggtttcgcca
     4021 tatggtcaag ctaccataaa tttgccaact gcgaataagt atgcccccgt Gtctcctaca
     4081 gttcagcaga agcaatatcc atcagttgtg caaaaccttg gcgcttcggc cgtaaatacc
     4141 cccaattttg taaagaccca tagaggccat acaagctcta ttagttcgta tacaccaaac
     4201 cagaatgaac acgcctctag atacgcaccc aactatcaac aatcttatca ggtgccatat
     4261 acctcacaac ctgttggtcc tgtagctggg aattcaagct atcaaagcca aacccgaagt
     4321 tcttatgcag ttcctatgat gccccaggct caaacttcag caagtattca gcctcacgcg
     4381 aacattcaac cgcctactgg cattttacct ttagccccct tacgacctct agacccctta
     4441 caagccgcta cgaacttgca accccgtgca agcaacataa cggctgcaaa ttcactacct
     4501 cttgcaaatt tgccacttgc tgaaaacata ctgccagaaa ttatcacgca tcgagctaca
     4561 agtagtgttg caccaccacg acaggaaaat aatccaatta aaatagacaa cgaggcttta
     4621 ttacgccgtc aatttccgat ttttcattgg agtgctgcaa acaaggtcgt gtacgcagtc
     4681 ccccctatcc ctgaccaatc gcagtacatg atttcatcaa gcattgtaca ggaaataaaa
     4741 gtgacaccaa ttgaccagat aattaaaccg aacgatatgc tcaaaagctt cccaggtcct
     4801 ttgggtagtg ccaaattaaa aaaaaaggat ttaaccaaat ggatggaaac cactattaaa
     4861 tccatatctg aaaatgaatc atccactgat atgactatat ggcaactatt ggaaatgaaa
     4921 ctaaacgata aagttaactg gaaaaatatt tcaaaactac tatacaattc tgacgaactt
     4981 ttaatgtacc tatctcagcc ctttccaaac ggtgacatga ttccaaatgc atatagactg
     5041 gatataaatt gtcagatgag agtcctggcg ttcttacaaa cgggaaatca cgatgaggca
     5101 cttcgcttag ctttaagcaa gagggattat gccattgcac tattggttgg cagtttaatg
     5161 ggtaaagaca gatggtctga agtcattcag aaatatttat atgaagggtt tactgcgggg
     5221 ccaaacgacc aaaaagaatt ggcacacttt ctgctcctta tctttcaagt atttgttggt
     5281 aactccaaaa tggccataaa aagtttctac actaataatg agacTagtca atgggcatcc
     5341 gaaaactgga agagtatcgt tgcagctgtt ctgattaata tcccagaaaa taatgaagat
     5401 ccactactta taccacctgt tgtccttgaa tttttgatag agttcggtat attcctcacc
     5461 aaaaagggct tgacagccgc agctagtaca ttatttatta ttggtaacgt accactttct
     5521 aatgagccag taatggcaga ttcagacgtt atatttgaaa gtattggaaa catgaatact
     5581 tttgaaagca ttctatggga tgaaatctac gagtatatat tctcgtatga ccctaaattc
     5641 aaaggatttt catctatttt gccccagaag atataccatg catctctttt acaagaacaa
     5701 ggtttgaaca gcctggggac aaagtatact gattacctca gttcctcagt tcgaaaactg
     5761 cctaagaaag atattttaac aataaacctc actcgtgaat tgagtgaggt ggctagtagg
     5821 ctttccgagt ctaatacagg atggcttgca aaaccaaaac taagcagcgt atggggtcaa
     5881 ttagataaat ccttcaataa atatattggt ggcgatgata ttgatgcatt gaataaaaaa
     5941 aatgataaaa agaaagtttt tgatgggttc acaccgggat cttctgccaa ttcgtcaact
     6001 gtggatctca cccaaacatt cacacctttc caagctcaag ttacttcgca aagctatgtg
     6061 gatactacag ctcttttgca taatgcccat aatgtaccaa gccatagtgt gctgcattca
     6121 aagccttcca atgtgtcaaa ggggttagtt gaagcaaact taccgtatac gcataggatc
     6181 ggtgatagtt tgcagggatc tcctcagcgc attcataata cacagttcgc tgctgctgag
     6241 cctcaaatgg cttctttgag aagagttaga acagaccagc atacaaacga aaaggctttg
     6301 aagagtcagc agattttaga gaaaaagtct acggcctaca ctccacaatt tggacagaac
     6361 catagcgttc caatggaaaa gtctaattcg aatgtgccat ctttatttgc cgacttccct
     6421 gctccaccca aacttggaac agtgccgtct aattatgtgt ctagtcctga cttagtaaga
     6481 agggagtcta tcatatctac cggatcagaa tttcttcctc ctcccaaaat tggggtacct
     6541 actaaagcta attcctcgca gggatcgctt atgtactcac caagtgtgga agctttgcct
     6601 atcgaccctg tcgtcccgca agttcatgag acAggataca atgattttgg taacaaacat
     6661 tctcaaaaaa gtatgcctga agatgaatct cacacatcac atgataatag caatgctgat
     6721 caaaatacat taaaagactc tgcagatgtt acagatgaaa caatggatat tgaaggacct
     6781 ggcttcaacg atgtgaagaa tcttcttcct atggagccca accaccagcc tacgtctaca
     6841 gtaaatccta tacaaactat tagtgacgat atccaaccga ttcttcaaac taacgtggag
     6901 gtccggggta ctgatgcatc gaaaatggaa aattcacttc cctccattga aaatgaaaga
     6961 agtagcgagg agcagccaga aaacatttca aaatcagcat catcagcata tttaccatca
     7021 actggtggat tgtcactcga aaacagaccg ctaactcagg atgaaaacag tatctcagag
     7081 acagttcaat ccacatactt gccagcagga agtatttcaa tggaagctaa accaatttct
     7141 caagtgcaag atgttccaag aaatgttaat aataaagcat ccaaacttgt ggagcaacat
     7201 atggcaccac caaagccaaa aagtactgac gcaaccaaaa tgaactactc accatacgtg
     7261 cctcaatcaa ctgccgctag tgcagatggc gatgaatcaa cgattctgaa aacatcgcct
     7321 gctatatatg caagaactca ccaagcacat gcatccaatc catcacaata ctttcctttg
     7381 gtcaaccaag caaatgaaac tgcttcattc gaattatctg aatcaacatc ccaggcacaa
     7441 agtaatggaa atgttgcttc agaaaataga ttcagcccaa taaagaaagc cgaagtcgtc
     7501 gagaaagaca cttttcaacc tactattagg aaggcttcaa ctaaccaata cagggctttt
     7561 aaaccgttgg aatcagatgc ggataaatac aatgacgtta ttgaagatga atccgatgac
     7621 gacaatatgt ctactgatga ggcaaagaac agaaaggaag aaaaaaagaa tgtgaatatg
     7681 aaaaaggaaa caaaaccaag taacaaggac atagatgaca agtctaatgg ttggtttggt
     7741 tggttgaaga aagatactgg cgacaaaaaa gtgtataagg ccaagctagg tcataaaaac
     7801 acactatact atgatgaaaa attgaaacgt tgggtgaata aggacgcaac cgaagaggaa
     7861 aaacaaaaaa ttattgaaag ttcggcacca ccacctcctc caatcgtgaa acgtaaagat
     7921 ggcggcccaa agacaaagcc acgttcaggc cccatcaata attccctacc tccagtacat
     7981 gccacatcag ttattccgaa caatccaatc actggtgagc ctttgccgat caaaacatcc
     8041 ccttctccta caggacccaa tccaaacaat tctccatcac catcctctcc catatcaagg
     8101 atttctggcg taaacttgac tagcaaaaag gcaaacggtt tggatgattt attgagtttg
     8161 gcaggaggac ccaaaccagc aagtacgaga aggaagaaga aaacagcgag aggctatgtt
     8221 aatgtaatgg ataacataca ataaggatcc tga
//
