# Supplementary material for: Yeast MoClo Secretion and Surface Display Toolkit 2.0: Improvements and Applications for Analysis of protein–protein Interactions and Whole-Cell Biocatalysis
Source: ACS Synth Biol. 2026 Apr 23;15(5):2032–53. doi: 10.1021/acssynbio.6c00085 (PMC13185157; doi:10.1021/acssynbio.6c00085)
Supplement: Supplementary file 3 [file sb6c00085_si_003.zip › pYSD524 CYS4_NM_001181284 in pYTK001.gb]

LOCUS       pYSD524_CYS4_NM_0011812 3189 bp ds-DNA     circular     02-FEB-2026
DEFINITION  .
COMMENT     pYSD524 = pYTK001 + S. cerevisiae CYS4p coding sequence as a Type 3
            MoClo YTK part
FEATURES             Location/Qualifiers
     protein_bind    complement(1..4)
                     /label="BsmBI"
                     /ApEinfo_revcolor="#b1ff67"
                     /ApEinfo_fwdcolor="#b1ff67"
                     /label="BsmBI(1)"
                     /ApEinfo_graphicformat="arrow_data {{0 1 2 0 0 -1} {} 0}width 5 offset 0"
     gene            11..1534
                     /label="CYS4 gene"
                     /ApEinfo_revcolor="#9eafd2"
                     /ApEinfo_fwdcolor="#9eafd2"
                     /locus_tag="YGR155W"
                     /gene_synonym="NHS5; STR4; VMA41"
                     /db_xref="GeneID:853059"
     source          11..1534
                     /label="source"
                     /ApEinfo_revcolor="#c6c9d1"
                     /ApEinfo_fwdcolor="#c6c9d1"
                     /organism="Saccharomyces cerevisiae S288C"
                     /mol_type="mRNA"
                     /strain="S288C"
                     /db_xref="taxon:559292"
                     /chromosome="VII"
     CDS             11..1534
                     /label="CYS4 CDS"
                     /ApEinfo_revcolor="#84b0dc"
                     /ApEinfo_fwdcolor="#84b0dc"
                     /note="Cystathionine beta-synthase; catalyzes synthesis ofcystathionine from serine and homocysteine, the firstcommitted step in cysteine biosynthesis; responsible forhydrogen sulfide generation; advances passage throughSTART by promoting cell growth which requires catalyticactivity, and reducing critical cell size independent ofcatalytic activity; mutations in human ortholog CBS causehomocystinuria; human CBS can complement yeast nullmutant"
                     /locus_tag="YGR155W"
                     /gene_synonym="NHS5; STR4; VMA41"
                     /EC_number="4.2.1.22"
                     /experiment="EXISTENCE:direct assay:GO:0003729 mRNAbinding [PMID:23222640]"
                     /experiment="EXISTENCE:direct assay:GO:0004122cystathionine beta-synthase activity[PMID:10766767|PMID:19264153|PMID:11948191]"
                     /experiment="EXISTENCE:direct assay:GO:0005737 cytoplasm[PMID:23222640|PMID:11914276|PMID:14562095]"
                     /experiment="EXISTENCE:direct assay:GO:0005739mitochondrion [PMID:16823961|PMID:14576278|PMID:24769239]"
                     /experiment="EXISTENCE:direct assay:GO:0006535 cysteinebiosynthetic process from serine [PMID:11948191]"
                     /experiment="EXISTENCE:direct assay:GO:0010494 cytoplasmicstress granule [PMID:26777405]"
                     /experiment="EXISTENCE:direct assay:GO:0070814 hydrogensulfide biosynthetic process [PMID:19531479]"
                     /experiment="EXISTENCE:mutant phenotype:GO:0004122cystathionine beta-synthase activity[PMID:10509018|PMID:8366024]"
                     /experiment="EXISTENCE:mutant phenotype:GO:0007089traversing start control point of mitotic cell cycle[PMID:22438835]"
                     /experiment="EXISTENCE:mutant phenotype:GO:0019343cysteine biosynthetic process via cystathionine[PMID:10509018|PMID:8366024]"
                     /experiment="EXISTENCE:mutant phenotype:GO:0019346transsulfuration [PMID:8366024]"
                     /product="cystathionine beta-synthase CYS4"
                     /protein_id="NP_011671.3"
                     /db_xref="GeneID:853059"
                     /db_xref="SGD:S000003387"
                     /translation="MTKSEQQADSRHNVIDLVGNTPLIALKKLPKALGIKPQIYAKLELYNPGGSIKDRIAKSMVEEAEASGRIHPSRSTLIEPTSGNTGIGLALIGAIKGYRTIITLPEKMSNEKVSVLKALGAEIIRTPTAAAWDSPESHIGVAKKLEKEIPGAVILDQYNNMMNPEAHYFGTGREIQRQLEDLNLFDNLRAVVAGAGTGGTISGISKYLKEQNDKIQIVGADPFGSILAQPENLNKTDITDYKVEGIGYDFVPQVLDRKLIDVWYKTDDKPSFKYARQLISNEGVLVGGSSGSAFTAVVKYCEDHPELTEDDVIVAIFPDSIRSYLTKFVDDEWLKKNNLWDDDVLARFDSSKLEASTTKYADVFGNATVKDLHLKPVVSVKETAKVTDVIKILKDNGFDQLPVLTEDGKLSGLVTLSELLRKLSINNSNNDNTIKGKYLDFKKLNNFNDVSSYNENKSGKKKFIKFDENSKLSDLNRFFEKNSSAVITDGLKPIHIVTKMDLLSYLA*"
     protein_bind    1544..1547
                     /label="BsmBI"
                     /ApEinfo_revcolor="#b1ff67"
                     /ApEinfo_fwdcolor="#b1ff67"
                     /ApEinfo_graphicformat="arrow_data {{0 1 2 0 0 -1} {} 0}width 5 offset 0"
     misc_feature    complement(1550..1658)
                     /label="CamR Terminator"
                     /ApEinfo_revcolor="#84b0dc"
                     /ApEinfo_fwdcolor="#84b0dc"
                     /ApEinfo_graphicformat="arrow_data {{0 1 2 0 0 -1} {} 0}width 5 offset 0"
     CDS             complement(1659..2318)
                     /label="CamR"
                     /ApEinfo_revcolor="#0000ff"
                     /ApEinfo_fwdcolor="#0000ff"
                     /ApEinfo_graphicformat="arrow_data {{0 1 2 0 0 -1} {} 0}width 5 offset 0"
                     /translation="MEKKITGYTTVDISQWHRKEHFEAFQSVAQCTYNQTVQLDITAFLKTVKKNKHKFYPAFIHILARLMNAHPEFRMAMKDGELVIWDSVHPCYTVFHEQTETFSSLWSEYHDDFRQFLHIYSQDVACYGENLAYFPKGFIENMFFVSANPWVSFTSFDLNVANMDNFFAPVFTMGKYYTQGDKVLMPLAIQVHHAVCDGFHVGRMLNELQQYCDEWQGGA*"
     promoter        complement(2319..2423)
                     /label="CamR Promoter"
                     /ApEinfo_revcolor="#84b0dc"
                     /ApEinfo_fwdcolor="#84b0dc"
                     /ApEinfo_graphicformat="arrow_data {{0 1 2 0 0 -1} {} 0}width 5 offset 0"
     rep_origin      complement(2424..3187)
                     /label="ColE1"
                     /ApEinfo_revcolor="#7f7f7f"
                     /ApEinfo_fwdcolor="#7f7f7f"
                     /ApEinfo_graphicformat="arrow_data {{0 1 2 0 0 -1} {} 0}width 5 offset 0"
ORIGIN
        1 tcggtctcat atgactaaat ctgagcagca agccgattca agacataacg ttatcgactt
       61 agttggtaac accccattga tcgcactgaa aaaattgcct aaggctttgg gtatcaaacc
      121 acaaatttat gctaagctgg aactatacaa tccaggtggt tccatcaaag acagaattgc
      181 caagtctatg gtggaagaag ctgaagcttc cggtagaatt catccttcca gatctactct
      241 gatcgaacct acttctggta acaccggtat cggtctagct ttaatcggcg ccatcaaagg
      301 ttacagaact atcatcacct tgccggaaaa aatgtctaac gagaaagttt ctgtcctaaa
      361 ggctctgggt gctgaaatca tcagaactcc aactgctgct gcctgggatt ctccagaatc
      421 acatattggt gttgctaaga agttggaaaa agagattcct ggtgctgtta tacttgacca
      481 atataacaat atgatgaacc cagaagctca ttactttggt actggtcgcg aaatccaaag
      541 acagctagaa gacttgaatt tatttgataa tctacgcgct gttgttgctg gtgctggtac
      601 tggtgggact attagcggta tttccaagta cttgaaagaa cagaatgata agatccaaat
      661 cgttggtgct gacccattcg gttcaatttt agcccaacct gaaaacttga ataagactga
      721 tatcactgac tacaaagttg agggtattgg ttatgatttt gttcctcagg ttttggacag
      781 aaaattaatt gatgtttggt ataagacaga cgacaagcct tctttcaaat acgccagaca
      841 attgatttct aacgaaggtg tcttggtggg tggttcttcc ggttctgcct tcactgcggt
      901 tgtgaaatac tgtgaagacc accctgaact gactgaagat gatgtcattg ttgccatatt
      961 cccagattcc atcaggtcgt acctaaccaa attcgtcgat gacgaatggt tgaaaaagaa
     1021 caatttgtgg gatgatgacg tgttggcccg ttttgactct tcaaagctgg aggcttcgac
     1081 gacaaaatac gctgatgtgt ttggtaacgc tactgtaaag gatcttcact tgaaaccggt
     1141 tgtttccgtt aaggaaaccg ctaaggtcac tgatgttatc aagatattaa aagacaatgg
     1201 ctttgaccaa ttgcctgtgt tgactgaaga cggcaagttg tctggtttag ttactctctc
     1261 tgagcttcta agaaaactat caatcaataa ttcaaacaac gacaacacta taaagggtaa
     1321 atacttggac ttcaagaaat taaacaattt caatgatgtt tcctcttaca acgaaaataa
     1381 atccggtaag aagaagttta ttaaattcga tgaaaactca aagctatctg acttgaatcg
     1441 tttctttgaa aaaaactcat ctgccgttat cactgatggc ttgaaaccaa tccatatcgt
     1501 tactaagatg gatttactga gctacttagc ataaggatcc tgagaccaga ccaataaaaa
     1561 acgcccggcg gcaaccgagc gttctgaaca aatccagatg gagttctgag gtcattactg
     1621 gatctatcaa caggagtcca agcgagctcg atatcaaatt acgccccgcc ctgccactca
     1681 tcgcagtact gttgtaattc attaagcatt ctgccgacat ggaagccatc acaaacggca
     1741 tgatgaacct gaatcgccag cggcatcagc accttgtcgc cttgcgtata atatttgccc
     1801 atggtgaaaa cgggggcgaa gaagttgtcc atattggcca cgtttaaatc aaaactggtg
     1861 aaactcaccc agggattggc tgaaacgaaa aacatattct caataaaccc tttagggaaa
     1921 taggccaggt tttcaccgta acacgccaca tcttgcgaat atatgtgtag aaactgccgg
     1981 aaatcgtcgt ggtattcact ccagagcgat gaaaacgttt cagtttgctc atggaaaacg
     2041 gtgtaacaag ggtgaacact atcccatatc accagctcac cgtctttcat tgccatacga
     2101 aattccggat gagcattcat caggcgggca agaatgtgaa taaaggccgg ataaaacttg
     2161 tgcttatttt tctttacggt ctttaaaaag gccgtaatat ccagctgaac ggtctggtta
     2221 taggtacatt gagcaactga ctgaaatgcc tcaaaatgtt ctttacgatg ccattgggat
     2281 atatcaacgg tggtatatcc agtgattttt ttctccattt tagcttcctt agctcctgaa
     2341 aatctcgata actcaaaaaa tacgcccggt agtgatctta tttcattatg gtgaaagttg
     2401 gaacctctta cgtgcccgat caatcatgac caaaatccct taacgtgagt tttcgttcca
     2461 ctgagcgtca gaccccgtag aaaagatcaa aggatcttct tgagatcctt tttttctgcg
     2521 cgtaatctgc tgcttgcaaa caaaaaaacc accgctacca gcggtggttt gtttgccgga
     2581 tcaagagcta ccaactcttt ttccgaaggt aactggcttc agcagagcgc agataccaaa
     2641 tactgttctt ctagtgtagc cgtagttagg ccaccacttc aagaactctg tagcaccgcc
     2701 tacatacctc gctctgctaa tcctgttacc agtggctgct gccagtggcg ataagtcgtg
     2761 tcttaccggg ttggactcaa gacgatagtt accggataag gcgcagcggt cgggctgaac
     2821 ggggggttcg tgcacacagc ccagcttgga gcgaacgacc tacaccgaac tgagatacct
     2881 acagcgtgag ctatgagaaa gcgccacgct tcccgaaggg agaaaggcgg acaggtatcc
     2941 ggtaagcggc agggtcggaa caggagagcg cacgagggag cttccagggg gaaacgcctg
     3001 gtatctttat agtcctgtcg ggtttcgcca cctctgactt gagcgtcgat ttttgtgatg
     3061 ctcgtcaggg gggcggagcc tatggaaaaa cgccagcaac gcggcctttt tacggttcct
     3121 ggccttttgc tggccttttg ctcacatgtt ctttcctgcg ttatcccctg attctgtgga
     3181 taaccgtag
//
