# Supplementary material for: Yeast MoClo Secretion and Surface Display Toolkit 2.0: Improvements and Applications for Analysis of protein–protein Interactions and Whole-Cell Biocatalysis
Source: ACS Synth Biol. 2026 Apr 23;15(5):2032–53. doi: 10.1021/acssynbio.6c00085 (PMC13185157; doi:10.1021/acssynbio.6c00085)
Supplement: Supplementary file 3 [file sb6c00085_si_003.zip › pYSD525 SED5_NM_001181913 in pYTK001.gb]

LOCUS       pYSD525_SED5_NM_0011819 2688 bp ds-DNA     circular     02-FEB-2026
DEFINITION  .
COMMENT     pYSD525 = pYTK001 + S. cerevisiae SED5p coding sequence as a Type 3
            MoClo YTK part
FEATURES             Location/Qualifiers
     protein_bind    complement(1..4)
                     /label="BsmBI"
                     /ApEinfo_revcolor="#b1ff67"
                     /ApEinfo_fwdcolor="#b1ff67"
                     /label="BsmBI(1)"
                     /ApEinfo_graphicformat="arrow_data {{0 1 2 0 0 -1} {} 0}width 5 offset 0"
     gene            11..1033
                     /label="SED5 gene"
                     /ApEinfo_revcolor="#f58a5e"
                     /ApEinfo_fwdcolor="#f58a5e"
                     /locus_tag="YLR026C"
                     /db_xref="GeneID:850713"
     source          11..1033
                     /label="source"
                     /ApEinfo_revcolor="#b1ff67"
                     /ApEinfo_fwdcolor="#b1ff67"
                     /organism="Saccharomyces cerevisiae S288C"
                     /mol_type="mRNA"
                     /strain="S288C"
                     /db_xref="taxon:559292"
                     /chromosome="XII"
     CDS             11..1033
                     /label="SED5 CDS"
                     /ApEinfo_revcolor="#84b0dc"
                     /ApEinfo_fwdcolor="#84b0dc"
                     /note="cis-Golgi t-SNARE syntaxin; required for vesiculartransport between the ER and the Golgi complex; binds atleast 9 SNARE proteins; plays a role in autophagy byregulating formation of autophagic vesicles in Golgi"
                     /locus_tag="YLR026C"
                     /experiment="EXISTENCE:direct assay:GO:0005484 SNAPreceptor activity [PMID:11959998|PMID:11001058]"
                     /experiment="EXISTENCE:direct assay:GO:0005801 cis-Golginetwork [PMID:9725919]"
                     /experiment="EXISTENCE:direct assay:GO:0006906 vesiclefusion [PMID:11001046]"
                     /experiment="EXISTENCE:direct assay:GO:0016020 membrane[PMID:1400588]"
                     /experiment="EXISTENCE:direct assay:GO:0031201 SNAREcomplex [PMID:11001058|PMID:11959998]"
                     /experiment="EXISTENCE:direct assay:GO:0090083 regulationof inclusion body assembly [PMID:31433985]"
                     /experiment="EXISTENCE:mutant phenotype:GO:0006888endoplasmic reticulum to Golgi vesicle-mediated transport[PMID:9545229]"
                     /experiment="EXISTENCE:mutant phenotype:GO:0006891intra-Golgi vesicle-mediated transport [PMID:7596416]"
                     /experiment="EXISTENCE:mutant phenotype:GO:0048280 vesiclefusion with Golgi apparatus [PMID:9545229]"
                     /product="t-SNARE syntaxin"
                     /protein_id="NP_013126.1"
                     /db_xref="GeneID:850713"
                     /db_xref="SGD:S000004016"
                     /translation="MNIKDRTSEFQQSVLSYKKRNKNFREQQRERLQEKESENFANNTTGNGKSVSEFQKKASGIAHEISSTAQLLSKLAVLAKRKPMFNDNPVEIAELSFLIKRKIYAIEQSLVQLSQLKKTDVNGNTSNQSSKQPSAVQHSKNVVNLLNTQMKNISGSFKDVLEERQRLEMANKDRWQKLTTDTGHAPADDQTQSNHAADLTTYNNSNPFMTSLLDESSEKNNNSSNQGELSFPQNDSQLMLMEEGQLSNNVYLQERNRAVETIESTIQEVGNLFQQLASMVQEQGEVIQRIDANVDDIDLNISGAQRELLKYFDRIKSNRWLAAKVFFIIFVFFVIWVLVN*"
     protein_bind    1043..1046
                     /label="BsmBI"
                     /ApEinfo_revcolor="#b1ff67"
                     /ApEinfo_fwdcolor="#b1ff67"
                     /ApEinfo_graphicformat="arrow_data {{0 1 2 0 0 -1} {} 0}width 5 offset 0"
     misc_feature    complement(1049..1157)
                     /label="CamR Terminator"
                     /ApEinfo_revcolor="#84b0dc"
                     /ApEinfo_fwdcolor="#84b0dc"
                     /ApEinfo_graphicformat="arrow_data {{0 1 2 0 0 -1} {} 0}width 5 offset 0"
     primer          complement(1119..1140)
                     /label="Copy of MoClo-CamR-term-seq"
                     /note="sequence: ttggactcctgttgatagatcc"
                     /ApEinfo_revcolor="#f7977a"
                     /ApEinfo_fwdcolor="#f7977a"
     CDS             complement(1158..1817)
                     /label="CamR"
                     /ApEinfo_revcolor="#0000ff"
                     /ApEinfo_fwdcolor="#0000ff"
                     /ApEinfo_graphicformat="arrow_data {{0 1 2 0 0 -1} {} 0}width 5 offset 0"
                     /translation="MEKKITGYTTVDISQWHRKEHFEAFQSVAQCTYNQTVQLDITAFLKTVKKNKHKFYPAFIHILARLMNAHPEFRMAMKDGELVIWDSVHPCYTVFHEQTETFSSLWSEYHDDFRQFLHIYSQDVACYGENLAYFPKGFIENMFFVSANPWVSFTSFDLNVANMDNFFAPVFTMGKYYTQGDKVLMPLAIQVHHAVCDGFHVGRMLNELQQYCDEWQGGA*"
     promoter        complement(1818..1922)
                     /label="CamR Promoter"
                     /ApEinfo_revcolor="#84b0dc"
                     /ApEinfo_fwdcolor="#84b0dc"
                     /ApEinfo_graphicformat="arrow_data {{0 1 2 0 0 -1} {} 0}width 5 offset 0"
     rep_origin      complement(1923..2686)
                     /label="ColE1"
                     /ApEinfo_revcolor="#7f7f7f"
                     /ApEinfo_fwdcolor="#7f7f7f"
                     /ApEinfo_graphicformat="arrow_data {{0 1 2 0 0 -1} {} 0}width 5 offset 0"
     primer          2620..2640
                     /label="Copy of ColEI-Fseq"
                     /note="sequence: ggccttttgctggccttttgc"
                     /ApEinfo_revcolor="#f7977a"
                     /ApEinfo_fwdcolor="#f7977a"
ORIGIN
        1 tcggtctcat atgaacataa aggatagaac ttcagaattt caacaaagtg tgttgagtta
       61 caagaaaaga aacaaaaact ttagagaaca gcagagggaa cgtctacaag agaaagaaag
      121 tgaaaacttt gccaacaaca caaccggcaa tgggaaaagt gtctctgagt ttcaaaaaaa
      181 ggcttctggc atagctcacg aaatttcatc caccgcacaa ttattatcga aattagcagt
      241 gctggccaaa aggaaaccga tgttcaatga caaccctgta gagattgccg agctatcatt
      301 tttgatcaaa aggaagattt atgccatcga acaaagttta gtgcaattaa gtcagctcaa
      361 gaaaaccgac gtgaatggca acacatcaaa tcaatcttct aagcaaccta gtgccgtaca
      421 gcactccaaa aatgtcgtaa atcttttaaa cacgcaaatg aaaaacatat caggaagttt
      481 taaagacgta ttggaggaaa ggcaacgact agaaatggct aacaaagaca gatggcaaaa
      541 actaaccacc gacactggac atgcaccagc tgatgaccaa acgcaaagca atcacgccgc
      601 ggacttgacc acgtataaca actccaaccc attcatgacc tcactactag atgaatcctc
      661 agaaaagaat aacaactcgt ccaaccaagg agaactgtct ttccctcaaa acgactctca
      721 actaatgtta atggaagagg gacagttatc caataacgtc tacttacaag aaagaaatag
      781 ggcggtggag acaatagaat ccacaatcca ggaagtggga aatctcttcc aacaactggc
      841 ctccatggtt caagaacagg gcgaagtaat ccaaaggatt gatgcaaacg tagacgacat
      901 cgatttaaac attagtggtg ctcaaaggga acttttgaaa tacttcgaca ggataaagag
      961 taatagatgg ttagccgcaa aggttttttt tataatcttt gtatttttcg ttatttgggt
     1021 tttagtcaat taaggatcct gagaccagac caataaaaaa cgcccggcgg caaccgagcg
     1081 ttctgaacaa atccagatgg agttctgagg tcattactgg atctatcaac aggagtccaa
     1141 gcgagctcga tatcaaatta cgccccgccc tgccactcat cgcagtactg ttgtaattca
     1201 ttaagcattc tgccgacatg gaagccatca caaacggcat gatgaacctg aatcgccagc
     1261 ggcatcagca ccttgtcgcc ttgcgtataa tatttgccca tggtgaaaac gggggcgaag
     1321 aagttgtcca tattggccac gtttaaatca aaactggtga aactcaccca gggattggct
     1381 gaaacgaaaa acatattctc aataaaccct ttagggaaat aggccaggtt ttcaccgtaa
     1441 cacgccacat cttgcgaata tatgtgtaga aactgccgga aatcgtcgtg gtattcactc
     1501 cagagcgatg aaaacgtttc agtttgctca tggaaaacgg tgtaacaagg gtgaacacta
     1561 tcccatatca ccagctcacc gtctttcatt gccatacgaa attccggatg agcattcatc
     1621 aggcgggcaa gaatgtgaat aaaggccgga taaaacttgt gcttattttt ctttacggtc
     1681 tttaaaaagg ccgtaatatc cagctgaacg gtctggttat aggtacattg agcaactgac
     1741 tgaaatgcct caaaatgttc tttacgatgc cattgggata tatcaacggt ggtatatcca
     1801 gtgatttttt tctccatttt agcttcctta gctcctgaaa atctcgataa ctcaaaaaat
     1861 acgcccggta gtgatcttat ttcattatgg tgaaagttgg aacctcttac gtgcccgatc
     1921 aatcatgacc aaaatccctt aacgtgagtt ttcgttccac tgagcgtcag accccgtaga
     1981 aaagatcaaa ggatcttctt gagatccttt ttttctgcgc gtaatctgct gcttgcaaac
     2041 aaaaaaacca ccgctaccag cggtggtttg tttgccggat caagagctac caactctttt
     2101 tccgaaggta actggcttca gcagagcgca gataccaaat actgttcttc tagtgtagcc
     2161 gtagttaggc caccacttca agaactctgt agcaccgcct acatacctcg ctctgctaat
     2221 cctgttacca gtggctgctg ccagtggcga taagtcgtgt cttaccgggt tggactcaag
     2281 acgatagtta ccggataagg cgcagcggtc gggctgaacg gggggttcgt gcacacagcc
     2341 cagcttggag cgaacgacct acaccgaact gagataccta cagcgtgagc tatgagaaag
     2401 cgccacgctt cccgaaggga gaaaggcgga caggtatccg gtaagcggca gggtcggaac
     2461 aggagagcgc acgagggagc ttccaggggg aaacgcctgg tatctttata gtcctgtcgg
     2521 gtttcgccac ctctgacttg agcgtcgatt tttgtgatgc tcgtcagggg ggcggagcct
     2581 atggaaaaac gccagcaacg cggccttttt acggttcctg gccttttgct ggccttttgc
     2641 tcacatgttc tttcctgcgt tatcccctga ttctgtggat aaccgtag
//
