# Supplementary material for: Yeast MoClo Secretion and Surface Display Toolkit 2.0: Improvements and Applications for Analysis of protein–protein Interactions and Whole-Cell Biocatalysis
Source: ACS Synth Biol. 2026 Apr 23;15(5):2032–53. doi: 10.1021/acssynbio.6c00085 (PMC13185157; doi:10.1021/acssynbio.6c00085)
Supplement: Supplementary file 3 [file sb6c00085_si_003.zip › pYSD526 JEM1_NM_001181506 in pYTK001.gb]

LOCUS       pYSD526_JEM1_NM_0011815 3603 bp ds-DNA     circular     02-FEB-2026
DEFINITION  .
COMMENT     pYSD526 = pYTK001 + S. cerevisiae JEM1p coding sequence as a Type 3
            MoClo YTK part
FEATURES             Location/Qualifiers
     protein_bind    complement(1..4)
                     /label="BsmBI"
                     /ApEinfo_revcolor="#b1ff67"
                     /ApEinfo_fwdcolor="#b1ff67"
                     /label="BsmBI(1)"
                     /ApEinfo_graphicformat="arrow_data {{0 1 2 0 0 -1} {} 0}width 5 offset 0"
     primer          1..33
                     /label="JEM1-F-Part3"
                     /note="sequence: gcatcgtctcatcggtctcatatgatactgatctcgggatactg"
                     /ApEinfo_revcolor="#ff9ccd"
                     /ApEinfo_fwdcolor="#ff9ccd"
     misc_feature    11..1948
                     /label="Jem1 CDS"
                     /ApEinfo_revcolor="#b7e6d7"
                     /ApEinfo_fwdcolor="#b7e6d7"
     CDS             11..1948
                     /label="Jem1p"
                     /ApEinfo_revcolor="#84b0dc"
                     /ApEinfo_fwdcolor="#84b0dc"
                     /translation="MILISGYCLLVYSVILPVLISASKLCDLAELQRLNKNLKVDTESLPKYQWIAGQLEQNCMTADPASENMSDVIQLANQIYYKIGLIQLSNDQHLRAINTFEKIVFNETYKGSFGKLAEKRLQELYVDFGMWDKVHQKDDQYAKYLSLNETIRNKISSKDVSVEEDISELLRITPYDVNVLSTHIDVLFHKLAEEIDVSLAAAIILDYETILDKHLASLSIDTRLSIHYVISVLQTFVLNSDASFNIRKCLSIDMDYDKCKKLSLTISKLNKVNPSKRQILDPATYAFENKKFRSWDRIIEFYLKDKKPFITPMKILNKDTNFKNNYFFLEEIIKQLIEDVQLSRPLAKNLFEDPPITDGFVKPKSYYHTDYLVYIDSILCQASSMSPDVKRAKLAAPFCKKSLRHSLTLETWKHYQDAKSEQKPLPETVLSDVWNSNPHLLMYMVNSILNKSRSKPHSQFKKQLYDQINKFFQDNGLSESTNPYVMKNFRLLQKQLQTYKEHKHRNFNQQYFQQQQQQQQHQRHQAPPAAPNYDPKKDYYKILGVSPSASSKEIRKAYLNLTKKYHPDKIKANHNDKQESIHETMSQINEAYETLSDDDKRKEYDLSRSNPRRNTFPQGPRQNNMFKNPGSGFPFGNGFKMNFGL*"
     primer          complement(1018..1040)
                     /label="JEM1-Dom1-R"
                     /note="sequence: GATCGTCTCAtAgacagttgaacgtcttctatc"
                     /ApEinfo_revcolor="#84b0dc"
                     /ApEinfo_fwdcolor="#84b0dc"
     misc_feature    1037..1039
                     /label="BsaI destroyed"
                     /ApEinfo_revcolor="#d59687"
                     /ApEinfo_fwdcolor="#d59687"
     misc_feature    1037..1039
                     /label="BsaI destroyed"
                     /ApEinfo_revcolor="#d59687"
                     /ApEinfo_fwdcolor="#d59687"
     misc_feature    1037..1040
                     /label="overhang"
                     /ApEinfo_revcolor="#c7b0e3"
                     /ApEinfo_fwdcolor="#c7b0e3"
     misc_feature    1037..1040
                     /label="overhang"
                     /ApEinfo_revcolor="#c7b0e3"
                     /ApEinfo_fwdcolor="#c7b0e3"
     primer          1037..1063
                     /label="JEM1-Dom1F"
                     /note="sequence: GATCGTCTCAtcTagacctttggcaaaaaatttattc"
                     /ApEinfo_revcolor="#75c6a9"
                     /ApEinfo_fwdcolor="#75c6a9"
     primer          complement(1273..1296)
                     /label="JEM1-Dom2R"
                     /note="sequence: GATCGTCTCAcAgtctcaggtaaaggtttttgc"
                     /ApEinfo_revcolor="#c6c9d1"
                     /ApEinfo_fwdcolor="#c6c9d1"
     misc_feature    1292..1294
                     /label="BsmBI destroyed"
                     /ApEinfo_revcolor="#f8d3a9"
                     /ApEinfo_fwdcolor="#f8d3a9"
     misc_feature    1292..1294
                     /label="BsmBI destroyed"
                     /ApEinfo_revcolor="#f8d3a9"
                     /ApEinfo_fwdcolor="#f8d3a9"
     misc_feature    1292..1295
                     /label="overhang"
                     /ApEinfo_revcolor="#c7b0e3"
                     /ApEinfo_fwdcolor="#c7b0e3"
     misc_feature    1292..1295
                     /label="overhang"
                     /ApEinfo_revcolor="#c7b0e3"
                     /ApEinfo_fwdcolor="#c7b0e3"
     primer          1292..1317
                     /label="JEM1-Dom2F"
                     /note="sequence: GATCGTCTCAacTgtattgagtgatgtatggaattc"
                     /ApEinfo_revcolor="#c6c9d1"
                     /ApEinfo_fwdcolor="#c6c9d1"
     primer          complement(1924..1964)
                     /label="JEM1-R-Part3"
                     /note="sequence: atgccgtctcaggtctcaggatcctcaaagcccaaaattcattttaaag"
                     /ApEinfo_revcolor="#ffef86"
                     /ApEinfo_fwdcolor="#ffef86"
     protein_bind    1958..1961
                     /label="BsmBI"
                     /ApEinfo_revcolor="#b1ff67"
                     /ApEinfo_fwdcolor="#b1ff67"
                     /ApEinfo_graphicformat="arrow_data {{0 1 2 0 0 -1} {} 0}width 5 offset 0"
     misc_feature    complement(1964..2072)
                     /label="CamR Terminator"
                     /ApEinfo_revcolor="#84b0dc"
                     /ApEinfo_fwdcolor="#84b0dc"
                     /ApEinfo_graphicformat="arrow_data {{0 1 2 0 0 -1} {} 0}width 5 offset 0"
     primer          complement(2034..2055)
                     /label="Copy of MoClo-CamR-term-seq"
                     /note="sequence: ttggactcctgttgatagatcc"
                     /ApEinfo_revcolor="#f7977a"
                     /ApEinfo_fwdcolor="#f7977a"
     CDS             complement(2073..2732)
                     /label="CamR"
                     /ApEinfo_revcolor="#0000ff"
                     /ApEinfo_fwdcolor="#0000ff"
                     /ApEinfo_graphicformat="arrow_data {{0 1 2 0 0 -1} {} 0}width 5 offset 0"
                     /translation="MEKKITGYTTVDISQWHRKEHFEAFQSVAQCTYNQTVQLDITAFLKTVKKNKHKFYPAFIHILARLMNAHPEFRMAMKDGELVIWDSVHPCYTVFHEQTETFSSLWSEYHDDFRQFLHIYSQDVACYGENLAYFPKGFIENMFFVSANPWVSFTSFDLNVANMDNFFAPVFTMGKYYTQGDKVLMPLAIQVHHAVCDGFHVGRMLNELQQYCDEWQGGA*"
     promoter        complement(2733..2837)
                     /label="CamR Promoter"
                     /ApEinfo_revcolor="#84b0dc"
                     /ApEinfo_fwdcolor="#84b0dc"
                     /ApEinfo_graphicformat="arrow_data {{0 1 2 0 0 -1} {} 0}width 5 offset 0"
     rep_origin      complement(2838..3601)
                     /label="ColE1"
                     /ApEinfo_revcolor="#7f7f7f"
                     /ApEinfo_fwdcolor="#7f7f7f"
                     /ApEinfo_graphicformat="arrow_data {{0 1 2 0 0 -1} {} 0}width 5 offset 0"
     primer          3535..3555
                     /label="Copy of ColEI-Fseq"
                     /note="sequence: ggccttttgctggccttttgc"
                     /ApEinfo_revcolor="#f7977a"
                     /ApEinfo_fwdcolor="#f7977a"
ORIGIN
        1 tcggtctcat atgatactga tctcgggata ctgtctttta gtgtatagcg ttattttgcc
       61 agtactgata tcggcttcta agttatgtga tttggctgag ttacaacgat tgaacaagaa
      121 tttaaaagta gacactgaat ccttgccaaa ataccaatgg atcgctgggc agttggaaca
      181 aaactgcatg actgcggatc cagcaagtga aaatatgtca gacgtaattc aactagccaa
      241 tcaaatatac tacaaaattg ggctgatcca attatccaac gatcaacatc taagagctat
      301 taacacattt gaaaaaatcg tttttaatga aacttacaaa ggttcttttg ggaagctggc
      361 ggaaaagagg ctacaagagc tgtatgtcga ttttgggatg tgggacaagg tgcatcagaa
      421 ggatgatcag tatgcgaaat atctgtcctt gaatgaaacc atcagaaaca aaatatcatc
      481 caaagacgtt tctgtggagg aagatatttc tgagctgcta cgcataacgc cgtacgatgt
      541 taacgtcctc tccacgcaca tcgatgttct ttttcacaaa ctagctgaag aaattgacgt
      601 ttcgttagct gctgctatca ttttggatta cgaaacaatc ctcgacaagc atttggctag
      661 cttaagcata gatacaagac tttcgattca ttatgtcata tctgttttac agacctttgt
      721 acttaactca gatgcgtcgt tcaatataag aaaatgcctt tccattgata tggactatga
      781 taaatgtaaa aaactaagcc tgactatttc caaattgaac aaggtgaatc catcaaaaag
      841 acagatcctg gatccagcaa catatgcatt tgagaacaaa aagtttagaa gttgggatag
      901 aattattgaa ttttatttga aggataagaa gccatttatt acaccaatga aaattcttaa
      961 caaagataca aactttaaaa acaactactt ctttttagag gaaattatca aacaattgat
     1021 agaagacgtt caactgtcTa gacctttggc aaaaaattta ttcgaagatc ccccaataac
     1081 cgatggtttt gtcaaaccaa aatcatacta tcataccgat tatctagtat acattgattc
     1141 cattctttgt caggcttcta gcatgagtcc ggacgtcaag agagctaaac tggctgcgcc
     1201 gttctgtaaa aagagtttga ggcattcact aacactagaa acatggaaac actatcagga
     1261 tgctaagtcc gagcaaaaac ctttacctga gacTgtattg agtgatgtat ggaattccaa
     1321 tcctcatttg ctgatgtata tggtaaactc aatacttaat aaaagtaggt ctaaacctca
     1381 ttcacagttc aaaaagcaat tatatgacca gataaacaaa tttttccaag ataacggcct
     1441 ctcagagtcg accaatccat acgtgatgaa gaacttccga ttattacaga aacaattaca
     1501 aacctataaa gagcataaac atcggaattt caaccagcaa tatttccaac aacaacaaca
     1561 gcagcaacaa caccaacgac atcaagcacc cccagcagcg cctaactacg acccaaaaaa
     1621 ggactattat aaaattcttg gagtatcgcc tagtgctagt tcgaaagaaa taaggaaagc
     1681 atatttaaat ttaaccaaaa aataccaccc agacaaaata aaggccaacc ataacgacaa
     1741 acaagaatca attcacgaaa ctatgtcaca aatcaatgaa gcgtacgaaa cattaagtga
     1801 tgacgataaa aggaaggaat acgatctttc cagatcaaac ccccgccgca acacttttcc
     1861 tcaggggcct aggcaaaata acatgttcaa aaatccagga agtggcttcc cattcggaaa
     1921 tggctttaaa atgaattttg ggctttgagg atcctgagac cagaccaata aaaaacgccc
     1981 ggcggcaacc gagcgttctg aacaaatcca gatggagttc tgaggtcatt actggatcta
     2041 tcaacaggag tccaagcgag ctcgatatca aattacgccc cgccctgcca ctcatcgcag
     2101 tactgttgta attcattaag cattctgccg acatggaagc catcacaaac ggcatgatga
     2161 acctgaatcg ccagcggcat cagcaccttg tcgccttgcg tataatattt gcccatggtg
     2221 aaaacggggg cgaagaagtt gtccatattg gccacgttta aatcaaaact ggtgaaactc
     2281 acccagggat tggctgaaac gaaaaacata ttctcaataa accctttagg gaaataggcc
     2341 aggttttcac cgtaacacgc cacatcttgc gaatatatgt gtagaaactg ccggaaatcg
     2401 tcgtggtatt cactccagag cgatgaaaac gtttcagttt gctcatggaa aacggtgtaa
     2461 caagggtgaa cactatccca tatcaccagc tcaccgtctt tcattgccat acgaaattcc
     2521 ggatgagcat tcatcaggcg ggcaagaatg tgaataaagg ccggataaaa cttgtgctta
     2581 tttttcttta cggtctttaa aaaggccgta atatccagct gaacggtctg gttataggta
     2641 cattgagcaa ctgactgaaa tgcctcaaaa tgttctttac gatgccattg ggatatatca
     2701 acggtggtat atccagtgat ttttttctcc attttagctt ccttagctcc tgaaaatctc
     2761 gataactcaa aaaatacgcc cggtagtgat cttatttcat tatggtgaaa gttggaacct
     2821 cttacgtgcc cgatcaatca tgaccaaaat cccttaacgt gagttttcgt tccactgagc
     2881 gtcagacccc gtagaaaaga tcaaaggatc ttcttgagat cctttttttc tgcgcgtaat
     2941 ctgctgcttg caaacaaaaa aaccaccgct accagcggtg gtttgtttgc cggatcaaga
     3001 gctaccaact ctttttccga aggtaactgg cttcagcaga gcgcagatac caaatactgt
     3061 tcttctagtg tagccgtagt taggccacca cttcaagaac tctgtagcac cgcctacata
     3121 cctcgctctg ctaatcctgt taccagtggc tgctgccagt ggcgataagt cgtgtcttac
     3181 cgggttggac tcaagacgat agttaccgga taaggcgcag cggtcgggct gaacgggggg
     3241 ttcgtgcaca cagcccagct tggagcgaac gacctacacc gaactgagat acctacagcg
     3301 tgagctatga gaaagcgcca cgcttcccga agggagaaag gcggacaggt atccggtaag
     3361 cggcagggtc ggaacaggag agcgcacgag ggagcttcca gggggaaacg cctggtatct
     3421 ttatagtcct gtcgggtttc gccacctctg acttgagcgt cgatttttgt gatgctcgtc
     3481 aggggggcgg agcctatgga aaaacgccag caacgcggcc tttttacggt tcctggcctt
     3541 ttgctggcct tttgctcaca tgttctttcc tgcgttatcc cctgattctg tggataaccg
     3601 tag
//
