# Supplementary material for: Yeast MoClo Secretion and Surface Display Toolkit 2.0: Improvements and Applications for Analysis of protein–protein Interactions and Whole-Cell Biocatalysis
Source: ACS Synth Biol. 2026 Apr 23;15(5):2032–53. doi: 10.1021/acssynbio.6c00085 (PMC13185157; doi:10.1021/acssynbio.6c00085)
Supplement: Supplementary file 3 [file sb6c00085_si_003.zip › pYSD703 MHETase in pYTK001 Part 3b.gb]

LOCUS       pYSD703_=_MHETase_in_pY 3420 bp ds-DNA     circular     02-FEB-2026
DEFINITION  .
ACCESSION   <unknown id>
VERSION     <unknown id>
COMMENT     Encodes Ideonella sakaiensis MHETase. Formatted as a  Type 3b’ part
            to be used in the yeast secretion/display (YSD) extension of the
            MoClo yeast toolkit (YTK) Vector backbone is the Yeast MoClo
            toolkit entry vector pYTK001 Note: Type 3a’ / 3b' parts utilize
            custom TGCT/AGCA overhanging sequences (O'Riordan etal (2024) DOI:
            10.1021/acssynbio.3c00743) compared to the standard TTCT/AGAA
            overhanging sequences of Type 3a / 3b parts in the original MoClo
            yeast toolkit (Lee etal (2015)  DOI: 10.1021/sb500366v).  This
            facilitates the production of secreted proteins with native
            N-termini when the type 3a' part encodes a signal peptide and the
            type 3b' part encodes a protein of interest
FEATURES             Location/Qualifiers
     misc_feature    574..579
                     /label="BsaI"
                     /ApEinfo_revcolor="#f8d3a9"
                     /ApEinfo_fwdcolor="#f8d3a9"
     misc_feature    585..2336
                     /label="MHETase"
                     /ApEinfo_revcolor="#c7b0e3"
                     /ApEinfo_fwdcolor="#c7b0e3"
     CDS             585..2342
                     /ApEinfo_revcolor="#84b0dc"
                     /ApEinfo_fwdcolor="#84b0dc"
                     /translation="GGGSTPLPLPQQQPPQQEPPPPPVPLASRAACEALKDGNGDMVWPNAATVVEVAAWRDAAPATASAAALPEHCEVSGAIAKRTGIDGYPYEIKFRLRMPAEWNGRFFMEGGSGTNGSLSAATGSIGGGQIASALSRNFATIATDGGHDNAVNDNPDALGTVAFGLDPQARLDMGYNSYDQVTQAGKAAVARFYGRAADKSYFIGCSEGGREGMMLSQRFPSHYDGIVAGAPGYQLPKAGISGAWTTQSLAPAAVGLDAQGVPLINKSFSDADLHLLSQAILGTCDALDGLADGIVDNYRACQAAFDPATAANPANGQALQCVGAKTADCLSPVQVTAIKRAMAGPVNSAGTPLYNRWAWDAGMSGLSGTTYNQGWRSWWLGSFNSSANNAQRVSGFSARSWLVDFATPPEPMPMTQVAARMMKFDFDIDPLKIWATSGQFTQSSMDWHGATSTDLAAFRDRGGKMILYHGMSDAAFSALDTADYYERLGAAMPGAAGFARLFLVPGMNHCSGGPGTDRFDMLTPLVAWVERGEAPDQISAWSGTPGYFGVAARTRPLCPYPQIARYKGSGDINTEANFACAAPPGS"
     misc_feature    2337..2343
                     /label="GS Linker"
                     /ApEinfo_revcolor="#d6b295"
                     /ApEinfo_fwdcolor="#d6b295"
     misc_feature    complement(2344..2345)
                     /label="BsaI"
                     /ApEinfo_revcolor="#b7e6d7"
                     /ApEinfo_fwdcolor="#b7e6d7"
     protein_bind    2346..2349
                     /label="BsmBI"
                     /ApEinfo_revcolor="#b1ff67"
                     /ApEinfo_fwdcolor="#b1ff67"
                     /ApEinfo_graphicformat="arrow_data {{0 1 2 0 0 -1} {} 0}width 5 offset 0"
     misc_feature    complement(2352..2460)
                     /label="CamR Terminator"
                     /ApEinfo_revcolor="#84b0dc"
                     /ApEinfo_fwdcolor="#84b0dc"
                     /ApEinfo_graphicformat="arrow_data {{0 1 2 0 0 -1} {} 0}width 5 offset 0"
     CDS             complement(2461..3120)
                     /label="CamR"
                     /ApEinfo_revcolor="#0000ff"
                     /ApEinfo_fwdcolor="#0000ff"
                     /ApEinfo_graphicformat="arrow_data {{0 1 2 0 0 -1} {} 0}width 5 offset 0"
                     /translation="MEKKITGYTTVDISQWHRKEHFEAFQSVAQCTYNQTVQLDITAFLKTVKKNKHKFYPAFIHILARLMNAHPEFRMAMKDGELVIWDSVHPCYTVFHEQTETFSSLWSEYHDDFRQFLHIYSQDVACYGENLAYFPKGFIENMFFVSANPWVSFTSFDLNVANMDNFFAPVFTMGKYYTQGDKVLMPLAIQVHHAVCDGFHVGRMLNELQQYCDEWQGGA*"
     promoter        complement(3121..3225)
                     /label="CamR Promoter"
                     /ApEinfo_revcolor="#84b0dc"
                     /ApEinfo_fwdcolor="#84b0dc"
                     /ApEinfo_graphicformat="arrow_data {{0 1 2 0 0 -1} {} 0}width 5 offset 0"
     rep_origin      complement(3226..569)
                     /label="ColE1"
                     /ApEinfo_revcolor="#7f7f7f"
                     /ApEinfo_fwdcolor="#7f7f7f"
                     /ApEinfo_graphicformat="arrow_data {{0 1 2 0 0 -1} {} 0}width 5 offset 0"
ORIGIN
        1 tcagcagagc gcagatacca aatactgttc ttctagtgta gccgtagtta ggccaccact
       61 tcaagaactc tgtagcaccg cctacatacc tcgctctgct aatcctgtta ccagtggctg
      121 ctgccagtgg cgataagtcg tgtcttaccg ggttggactc aagacgatag ttaccggata
      181 aggcgcagcg gtcgggctga acggggggtt cgtgcacaca gcccagcttg gagcgaacga
      241 cctacaccga actgagatac ctacagcgtg agctatgaga aagcgccacg cttcccgaag
      301 ggagaaaggc ggacaggtat ccggtaagcg gcagggtcgg aacaggagag cgcacgaggg
      361 agcttccagg gggaaacgcc tggtatcttt atagtcctgt cgggtttcgc cacctctgac
      421 ttgagcgtcg atttttgtga tgctcgtcag gggggcggag cctatggaaa aacgccagca
      481 acgcggcctt tttacggttc ctggcctttt gctggccttt tgctcacatg ttctttcctg
      541 cgttatcccc tgattctgtg gataaccgta gTCGGTCTCA TGCTGGTGGC GGATCGACAC
      601 CCTTACCCCT ACCACAACAA CAACCGCCCC AGCAAGAGCC CCCTCCACCA CCGGTTCCAC
      661 TAGCTTCAAG GGCAGCATGT GAAGCTTTGA AAGATGGCAA TGGTGATATG GTTTGGCCTA
      721 ATGCTGCTAC TGTGGTTGAG GTTGCTGCAT GGAGGGATGC CGCGCCAGCT ACTGCAAGTG
      781 CAGCGGCTCT GCCTGAACAT TGTGAAGTCT CAGGTGCTAT AGCGAAACGT ACTGGAATTG
      841 ATGGATATCC ATATGAAATT AAGTTTCGCC TACGCATGCC AGCTGAATGG AATGGCCGAT
      901 TCTTTATGGA AGGTGGGAGT GGTACGAATG GCAGCCTATC TGCTGCAACC GGTAGCATTG
      961 GCGGAGGGCA AATTGCCTCC GCTTTGTCCA GAAACTTTGC AACGATAGCT ACGGATGGTG
     1021 GCCATGATAA CGCTGTAAAT GATAATCCCG ACGCCTTGGG TACAGTCGCA TTCGGATTAG
     1081 ATCCTCAGGC AAGACTTGAT ATGGGGTATA ATTCGTACGA TCAAGTAACT CAAGCAGGTA
     1141 AGGCAGCTGT TGCCCGTTTC TACGGTAGAG CAGCAGACAA ATCTTATTTC ATCGGGTGTT
     1201 CTGAAGGTGG GAGAGAAGGT ATGATGTTAT CACAAAGATT CCCTTCGCAC TACGACGGTA
     1261 TTGTAGCGGG TGCGCCAGGT TACCAATTAC CTAAAGCTGG TATATCCGGA GCTTGGACTA
     1321 CACAATCCTT GGCTCCGGCA GCGGTCGGCC TAGATGCTCA AGGAGTACCA CTCATCAACA
     1381 AGTCTTTTAG TGATGCGGAT TTGCATCTCC TTTCTCAGGC TATTTTGGGT ACATGCGATG
     1441 CTTTAGATGG TTTGGCGGAT GGAATTGTGG ATAACTATAG GGCCTGTCAA GCTGCCTTTG
     1501 ACCCTGCCAC GGCTGCGAAT CCAGCTAACG GGCAGGCTCT GCAGTGCGTG GGCGCCAAGA
     1561 CCGCCGATTG CTTGAGTCCC GTGCAAGTTA CCGCCATCAA AAGAGCAATG GCAGGCCCAG
     1621 TAAATTCCGC AGGTACCCCT TTATATAATA GATGGGCCTG GGACGCTGGA ATGTCTGGAT
     1681 TATCCGGTAC AACATATAAC CAGGGGTGGC GGTCATGGTG GTTAGGTTCA TTTAATTCAT
     1741 CGGCAAACAA TGCTCAAAGA GTTTCTGGTT TTAGTGCAAG AAGCTGGCTT GTTGATTTTG
     1801 CGACTCCTCC GGAACCAATG CCAATGACCC AAGTCGCCGC CAGGATGATG AAATTTGACT
     1861 TTGACATTGA TCCTTTGAAG ATCTGGGCAA CCTCAGGCCA GTTTACACAA TCTAGCATGG
     1921 ACTGGCACGG TGCTACATCC ACTGACTTGG CTGCTTTCAG AGACAGAGGT GGCAAAATGA
     1981 TTCTTTATCA CGGGATGAGT GACGCTGCCT TTTCAGCCTT AGATACTGCT GACTATTACG
     2041 AGCGTCTGGG AGCTGCAATG CCAGGTGCTG CCGGTTTTGC CCGACTGTTT TTAGTTCCTG
     2101 GTATGAACCA TTGCTCTGGC GGACCTGGAA CTGATAGATT CGATATGTTA ACTCCACTTG
     2161 TTGCCTGGGT CGAACGTGGT GAGGCACCAG ACCAGATATC AGCATGGTCT GGTACCCCAG
     2221 GTTATTTCGG CGTGGCAGCA AGGACTAGGC CTTTGTGTCC ATACCCCCAA ATCGCTAGAT
     2281 ACAAAGGTTC TGGAGATATA AATACAGAGG CAAACTTCGC TTGTGCCGCC CCTCCGGGAT
     2341 CCTGAgacca gaccaataaa aaacgcccgg cggcaaccga gcgttctgaa caaatccaga
     2401 tggagttctg aggtcattac tggatctatc aacaggagtc caagcgagct cgatatcaaa
     2461 ttacgccccg ccctgccact catcgcagta ctgttgtaat tcattaagca ttctgccgac
     2521 atggaagcca tcacaaacgg catgatgaac ctgaatcgcc agcggcatca gcaccttgtc
     2581 gccttgcgta taatatttgc ccatggtgaa aacgggggcg aagaagttgt ccatattggc
     2641 cacgtttaaa tcaaaactgg tgaaactcac ccagggattg gctgaaacga aaaacatatt
     2701 ctcaataaac cctttaggga aataggccag gttttcaccg taacacgcca catcttgcga
     2761 atatatgtgt agaaactgcc ggaaatcgtc gtggtattca ctccagagcg atgaaaacgt
     2821 ttcagtttgc tcatggaaaa cggtgtaaca agggtgaaca ctatcccata tcaccagctc
     2881 accgtctttc attgccatac gaaattccgg atgagcattc atcaggcggg caagaatgtg
     2941 aataaaggcc ggataaaact tgtgcttatt tttctttacg gtctttaaaa aggccgtaat
     3001 atccagctga acggtctggt tataggtaca ttgagcaact gactgaaatg cctcaaaatg
     3061 ttctttacga tgccattggg atatatcaac ggtggtatat ccagtgattt ttttctccat
     3121 tttagcttcc ttagctcctg aaaatctcga taactcaaaa aatacgcccg gtagtgatct
     3181 tatttcatta tggtgaaagt tggaacctct tacgtgcccg atcaatcatg accaaaatcc
     3241 cttaacgtga gttttcgttc cactgagcgt cagaccccgt agaaaagatc aaaggatctt
     3301 cttgagatcc tttttttctg cgcgtaatct gctgcttgca aacaaaaaaa ccaccgctac
     3361 cagcggtggt ttgtttgccg gatcaagagc taccaactct ttttccgaag gtaactggct
//
