# Supplementary material for: Yeast MoClo Secretion and Surface Display Toolkit 2.0: Improvements and Applications for Analysis of protein–protein Interactions and Whole-Cell Biocatalysis
Source: ACS Synth Biol. 2026 Apr 23;15(5):2032–53. doi: 10.1021/acssynbio.6c00085 (PMC13185157; doi:10.1021/acssynbio.6c00085)
Supplement: Supplementary file 3 [file sb6c00085_si_003.zip › pYSD704 HFB1 in pYTK001 part 3b.gb]

LOCUS       pYSD704_=_HFB1_in_pYTK0 1911 bp ds-DNA     circular     02-FEB-2026
DEFINITION  .
ACCESSION   <unknown id>
VERSION     <unknown id>
COMMENT     Encodes Trichoderma reesei hydrophobin 1 (HFB1).  Formatted as a
            Type 3b’ part to be used in the yeast secretion/display (YSD)
            extension of the MoClo yeast toolkit (YTK) Vector backbone is the
            Yeast MoClo toolkit entry vector pYTK001 Note: Type 3a’ / 3b' parts
            utilize custom TGCT/AGCA overhanging sequences (O'Riordan etal
            (2024) DOI: 10.1021/acssynbio.3c00743) compared to the standard
            TTCT/AGAA overhanging sequences of Type 3a / 3b parts in the
            original MoClo yeast toolkit (Lee etal (2015)  DOI:
            10.1021/sb500366v).  This facilitates the production of secreted
            proteins with native N-termini when the type 3a' part encodes a
            signal peptide and the type 3b' part encodes a protein of interest
FEATURES             Location/Qualifiers
     misc_feature    574..579
                     /label="BsaI"
                     /ApEinfo_revcolor="#f8d3a9"
                     /ApEinfo_fwdcolor="#f8d3a9"
     misc_feature    585..827
                     /label="Hfb1 from T. reesei (codon optimised)"
                     /ApEinfo_revcolor="#ff9ccd"
                     /ApEinfo_fwdcolor="#ff9ccd"
     CDS             585..827
                     /ApEinfo_revcolor="#84b0dc"
                     /ApEinfo_fwdcolor="#84b0dc"
                     /translation="QPLEDRSNGNGNVCPPGLFSNPQCCATQVLGLIGLDCKVPSQNVYDGTDFRNVCAKTGAQPLCCVAPVAGQALLCQTAVGA"
     primer          603..638
                     /label="Hfb1-BsmBI-BsaI-F"
                     /note="sequence: GCATCGTCTCATCGGTCTCATGCTtctaacggcaatggaaacgtctgtccaccaggtttg"
                     /ApEinfo_revcolor="#ff9ccd"
                     /ApEinfo_fwdcolor="#ff9ccd"
     CDS             828..833
                     /ApEinfo_revcolor="#84b0dc"
                     /ApEinfo_fwdcolor="#84b0dc"
                     /translation="GS"
     misc_feature    828..834
                     /label="GS Linker"
                     /ApEinfo_revcolor="#d6b295"
                     /ApEinfo_fwdcolor="#d6b295"
     primer          complement(828..843)
                     /label="MoClo-GS-BsaI-BsmBI-R"
                     /note="sequence: ATGCCGTCTCAGGTCTCAGGATCC"
                     /ApEinfo_revcolor="#84b0dc"
                     /ApEinfo_fwdcolor="#84b0dc"
     misc_feature    complement(835..836)
                     /label="BsaI"
                     /ApEinfo_revcolor="#b7e6d7"
                     /ApEinfo_fwdcolor="#b7e6d7"
     protein_bind    837..840
                     /label="BsmBI"
                     /ApEinfo_revcolor="#b1ff67"
                     /ApEinfo_fwdcolor="#b1ff67"
                     /ApEinfo_graphicformat="arrow_data {{0 1 2 0 0 -1} {} 0}width 5 offset 0"
     misc_feature    complement(843..951)
                     /label="CamR Terminator"
                     /ApEinfo_revcolor="#84b0dc"
                     /ApEinfo_fwdcolor="#84b0dc"
                     /ApEinfo_graphicformat="arrow_data {{0 1 2 0 0 -1} {} 0}width 5 offset 0"
     CDS             complement(952..1611)
                     /label="CamR"
                     /ApEinfo_revcolor="#0000ff"
                     /ApEinfo_fwdcolor="#0000ff"
                     /ApEinfo_graphicformat="arrow_data {{0 1 2 0 0 -1} {} 0}width 5 offset 0"
                     /translation="MEKKITGYTTVDISQWHRKEHFEAFQSVAQCTYNQTVQLDITAFLKTVKKNKHKFYPAFIHILARLMNAHPEFRMAMKDGELVIWDSVHPCYTVFHEQTETFSSLWSEYHDDFRQFLHIYSQDVACYGENLAYFPKGFIENMFFVSANPWVSFTSFDLNVANMDNFFAPVFTMGKYYTQGDKVLMPLAIQVHHAVCDGFHVGRMLNELQQYCDEWQGGA*"
     promoter        complement(1612..1716)
                     /label="CamR Promoter"
                     /ApEinfo_revcolor="#84b0dc"
                     /ApEinfo_fwdcolor="#84b0dc"
                     /ApEinfo_graphicformat="arrow_data {{0 1 2 0 0 -1} {} 0}width 5 offset 0"
     rep_origin      complement(1717..569)
                     /label="ColE1"
                     /ApEinfo_revcolor="#7f7f7f"
                     /ApEinfo_fwdcolor="#7f7f7f"
                     /ApEinfo_graphicformat="arrow_data {{0 1 2 0 0 -1} {} 0}width 5 offset 0"
ORIGIN
        1 tcagcagagc gcagatacca aatactgttc ttctagtgta gccgtagtta ggccaccact
       61 tcaagaactc tgtagcaccg cctacatacc tcgctctgct aatcctgtta ccagtggctg
      121 ctgccagtgg cgataagtcg tgtcttaccg ggttggactc aagacgatag ttaccggata
      181 aggcgcagcg gtcgggctga acggggggtt cgtgcacaca gcccagcttg gagcgaacga
      241 cctacaccga actgagatac ctacagcgtg agctatgaga aagcgccacg cttcccgaag
      301 ggagaaaggc ggacaggtat ccggtaagcg gcagggtcgg aacaggagag cgcacgaggg
      361 agcttccagg gggaaacgcc tggtatcttt atagtcctgt cgggtttcgc cacctctgac
      421 ttgagcgtcg atttttgtga tgctcgtcag gggggcggag cctatggaaa aacgccagca
      481 acgcggcctt tttacggttc ctggcctttt gctggccttt tgctcacatg ttctttcctg
      541 cgttatcccc tgattctgtg gataaccgta gTCGGTCTCA TGCTCaaccc ctagaagata
      601 gatctaacgg caatggaaac gtctgtccac caggtttgtt ctccaatcct caatgttgtg
      661 caactcaggt acttggttta attggactgg attgcaaagt accatcacaa aatgtttatg
      721 acggcaccga ttttaggaat gtgtgtgcca agacaggtgc tcaaccgtta tgctgcgttg
      781 ctcctgttgc tgggcaggcc ctcttgtgtc aaacggcagt cggtgcgGGA TCCTGAgacc
      841 agaccaataa aaaacgcccg gcggcaaccg agcgttctga acaaatccag atggagttct
      901 gaggtcatta ctggatctat caacaggagt ccaagcgagc tcgatatcaa attacgcccc
      961 gccctgccac tcatcgcagt actgttgtaa ttcattaagc attctgccga catggaagcc
     1021 atcacaaacg gcatgatgaa cctgaatcgc cagcggcatc agcaccttgt cgccttgcgt
     1081 ataatatttg cccatggtga aaacgggggc gaagaagttg tccatattgg ccacgtttaa
     1141 atcaaaactg gtgaaactca cccagggatt ggctgaaacg aaaaacatat tctcaataaa
     1201 ccctttaggg aaataggcca ggttttcacc gtaacacgcc acatcttgcg aatatatgtg
     1261 tagaaactgc cggaaatcgt cgtggtattc actccagagc gatgaaaacg tttcagtttg
     1321 ctcatggaaa acggtgtaac aagggtgaac actatcccat atcaccagct caccgtcttt
     1381 cattgccata cgaaattccg gatgagcatt catcaggcgg gcaagaatgt gaataaaggc
     1441 cggataaaac ttgtgcttat ttttctttac ggtctttaaa aaggccgtaa tatccagctg
     1501 aacggtctgg ttataggtac attgagcaac tgactgaaat gcctcaaaat gttctttacg
     1561 atgccattgg gatatatcaa cggtggtata tccagtgatt tttttctcca ttttagcttc
     1621 cttagctcct gaaaatctcg ataactcaaa aaatacgccc ggtagtgatc ttatttcatt
     1681 atggtgaaag ttggaacctc ttacgtgccc gatcaatcat gaccaaaatc ccttaacgtg
     1741 agttttcgtt ccactgagcg tcagaccccg tagaaaagat caaaggatct tcttgagatc
     1801 ctttttttct gcgcgtaatc tgctgcttgc aaacaaaaaa accaccgcta ccagcggtgg
     1861 tttgtttgcc ggatcaagag ctaccaactc tttttccgaa ggtaactggc t
//
