# Supplementary material for: Yeast MoClo Secretion and Surface Display Toolkit 2.0: Improvements and Applications for Analysis of protein–protein Interactions and Whole-Cell Biocatalysis
Source: ACS Synth Biol. 2026 Apr 23;15(5):2032–53. doi: 10.1021/acssynbio.6c00085 (PMC13185157; doi:10.1021/acssynbio.6c00085)
Supplement: Supplementary file 3 [file sb6c00085_si_003.zip › pYSD731 AGA2SP MHETase Link-HA-TEV-649 Anchor.gb]

LOCUS       pYSD731_=_AGA2SP_MHETas 8720 bp ds-DNA     circular     02-FEB-2026
DEFINITION  .
COMMENT     Yeast Expression Plasmid pYSD731 Transcriptional Unit: pPGK1 + AGA2
            pre-SP + MHETase + Linker-HA-TEV-649-stalk + tPGK1 Assembled From:
            pYSD001, pYSD703, pYSD085, pYTK011, pYTK002, pYTK064, pYTK067,
            pYTK074, pYTK081, pYTK083 Yeast Origin & Selectable Marker
            CEN6/ARS4 & URA3
FEATURES             Location/Qualifiers
     terminator      complement(9..105)
                     /label="AmpR Terminator"
                     /ApEinfo_revcolor="#f58a5e"
                     /ApEinfo_fwdcolor="#f58a5e"
                     /ApEinfo_graphicformat="arrow_data {{0 1 2 0 0 -1} {} 0}width 5 offset 0"
     primer          142..164
                     /label="AmpR_primer_F_inside"
                     /note="sequence: ctgtctatttcgttcatccatag"
                     /ApEinfo_revcolor="#f7977a"
                     /ApEinfo_fwdcolor="#f7977a"
     primer          142..164
                     /label="AmpR_primer_F_inside"
                     /note="sequence: ctgtctatttcgttcatccatag"
                     /ApEinfo_revcolor="#b7e6d7"
                     /ApEinfo_fwdcolor="#b7e6d7"
     primer          complement(142..164)
                     /label="AmpR_primer_R_outside"
                     /note="sequence: ctatggatgaacgaaatagacag"
                     /ApEinfo_revcolor="#f7977a"
                     /ApEinfo_fwdcolor="#f7977a"
     primer          complement(142..164)
                     /label="AmpR_primer_R_outside"
                     /note="sequence: ctatggatgaacgaaatagacag"
                     /ApEinfo_revcolor="#75c6a9"
                     /ApEinfo_fwdcolor="#75c6a9"
     promoter        complement(964..1094)
                     /label="AmpR Promoter"
                     /ApEinfo_revcolor="#f58a5e"
                     /ApEinfo_fwdcolor="#f58a5e"
                     /ApEinfo_graphicformat="arrow_data {{0 1 2 0 0 -1} {} 0}width 5 offset 0"
     rep_origin      complement(1095..1858)
                     /label="ColE1"
                     /ApEinfo_revcolor="#7f7f7f"
                     /ApEinfo_fwdcolor="#7f7f7f"
                     /ApEinfo_graphicformat="arrow_data {{0 1 2 0 0 -1} {} 0}width 5 offset 0"
     misc_feature    1886..2028
                     /label="ConS"
                     /ApEinfo_revcolor="#ffef86"
                     /ApEinfo_fwdcolor="#ffef86"
                     /ApEinfo_graphicformat="arrow_data {{0 1 2 0 0 -1} {} 0}width 5 offset 0"
     protein_bind    2029..2034
                     /label="BsmBI"
                     /ApEinfo_revcolor="#b1ff67"
                     /ApEinfo_fwdcolor="#b1ff67"
                     /ApEinfo_graphicformat="arrow_data {{0 1 2 0 0 -1} {} 0}width 5 offset 0"
     protein_bind    2036..2039
                     /label="BsmBI"
                     /ApEinfo_revcolor="#b1ff67"
                     /ApEinfo_fwdcolor="#b1ff67"
                     /ApEinfo_graphicformat="arrow_data {{0 1 2 0 0 -1} {} 0}width 5 offset 0"
     misc_feature    2036..2060
                     /label="ConS scar"
                     /ApEinfo_revcolor="#ffef86"
                     /ApEinfo_fwdcolor="#ffef86"
                     /ApEinfo_graphicformat="arrow_data {{0 1 2 0 0 -1} {} 0}width 5 offset 0"
     promoter        2065..2764
                     /label="ScPGK1 Promoter"
                     /ApEinfo_revcolor="#84b0dc"
                     /ApEinfo_fwdcolor="#84b0dc"
                     /ApEinfo_graphicformat="arrow_data {{0 1 2 0 0 -1} {} 0}width 5 offset 0"
     misc_feature    2771..2827
                     /label="AGA2 SP"
                     /ApEinfo_revcolor="#d6b295"
                     /ApEinfo_fwdcolor="#d6b295"
     CDS             2771..2827
                     /ApEinfo_revcolor="#84b0dc"
                     /ApEinfo_fwdcolor="#84b0dc"
                     /translation="MMQLLRCFSIFSVIASVLA"
     primer          2777..2796
                     /label="Aga2-F1-BsmBI"
                     /note="sequence: GCATCGTCTCAatctcagttacttcgctgtttttc"
                     /ApEinfo_revcolor="#d59687"
                     /ApEinfo_fwdcolor="#d59687"
     misc_feature    2828..4579
                     /label="MHETase"
                     /ApEinfo_revcolor="#c7b0e3"
                     /ApEinfo_fwdcolor="#c7b0e3"
     CDS             2828..4579
                     /ApEinfo_revcolor="#84b0dc"
                     /ApEinfo_fwdcolor="#84b0dc"
                     /translation="GGGSTPLPLPQQQPPQQEPPPPPVPLASRAACEALKDGNGDMVWPNAATVVEVAAWRDAAPATASAAALPEHCEVSGAIAKRTGIDGYPYEIKFRLRMPAEWNGRFFMEGGSGTNGSLSAATGSIGGGQIASALSRNFATIATDGGHDNAVNDNPDALGTVAFGLDPQARLDMGYNSYDQVTQAGKAAVARFYGRAADKSYFIGCSEGGREGMMLSQRFPSHYDGIVAGAPGYQLPKAGISGAWTTQSLAPAAVGLDAQGVPLINKSFSDADLHLLSQAILGTCDALDGLADGIVDNYRACQAAFDPATAANPANGQALQCVGAKTADCLSPVQVTAIKRAMAGPVNSAGTPLYNRWAWDAGMSGLSGTTYNQGWRSWWLGSFNSSANNAQRVSGFSARSWLVDFATPPEPMPMTQVAARMMKFDFDIDPLKIWATSGQFTQSSMDWHGATSTDLAAFRDRGGKMILYHGMSDAAFSALDTADYYERLGAAMPGAAGFARLFLVPGMNHCSGGPGTDRFDMLTPLVAWVERGEAPDQISAWSGTPGYFGVAARTRPLCPYPQIARYKGSGDINTEANFACAAPP"
     CDS             4580..4666
                     /ApEinfo_revcolor="#84b0dc"
                     /ApEinfo_fwdcolor="#84b0dc"
                     /translation="GSGGGGSGGGGSYPYDVPDYAKENLYFQS"
     misc_feature    4586..4615
                     /label="GGGGSGGGGS Linker"
                     /ApEinfo_revcolor="#b7e6d7"
                     /ApEinfo_fwdcolor="#b7e6d7"
     misc_feature    4616..4642
                     /label="HA tag"
                     /ApEinfo_revcolor="#c6c9d1"
                     /ApEinfo_fwdcolor="#c6c9d1"
     primer          complement(4618..4642)
                     /label="Nanobody-HA-Tag-R-seq"
                     /note="sequence: GAGCGTAATCTGGAACATCGTATGGG"
                     /ApEinfo_revcolor="#9eafd2"
                     /ApEinfo_fwdcolor="#9eafd2"
     misc_feature    4643..4662
                     /label="TEV protease site"
                     /ApEinfo_revcolor="#d6b295"
                     /ApEinfo_fwdcolor="#d6b295"
     misc_feature    4663..4666
                     /label="atct overhang 2join2 linker-HA-TEV"
                     /ApEinfo_revcolor="#d59687"
                     /ApEinfo_fwdcolor="#d59687"
                     /note="to join display anchor to the link-HA-TEV cassette"
     primer          4667..4686
                     /label="649-Stalk-F1-BsmBI"
                     /note="sequence: GCATCGTCTCAatctCAAACATCCTCACCCTCTAC"
                     /ApEinfo_revcolor="#c6c9d1"
                     /ApEinfo_fwdcolor="#c6c9d1"
     misc_feature    4667..6613
                     /label="649 Stalk sequence"
                     /ApEinfo_revcolor="#ff9ccd"
                     /ApEinfo_fwdcolor="#ff9ccd"
     CDS             4667..6613
                     /label="Translation 4667-6613"
                     /translation="QTSSPSTEASVSTSSTSSSASQSSDPTTTSSSSSSSSPSSQSEEISSSPTVSTTPSTSSSSSSMTSTTTTKSISTSTTSSAPVTDVTVSSSPSKSTSTSTSTETSKTPTSMTEYTSSTSIISTPVSHSQTGLSASSSSSSTTSGSSSTKSESSTTSGSSQSVESTSSHATVLANSAEMVTTSSSSSSTSEMSLTSTATSVPVSSSSSTTYSTSASTQAVTTTSSSTVSTTSSSTTLTSAFTHSSTTSSDQPPSDTTSPSTTHEPHVTTQTSSETSSSKSSSTSSSSTSQTSESATPSDSVSPGSSTSTSSSSTSTSTSISSGETTTSSSSSSATTTSNSATLSVSTTQTSIEASSSTTSTSSSTITTSSSSAHISSKSQSSITYPSSSTSSSTSSSISSESESFESTSAEDAPSTAPSSSVSSKSSTSTTSSTSTSSSTPSPSPSSVSSSSTSSLTTSAVSTPATSHSQSTVVTTTTITTSTGPVMSTTTAYSSSSTSSSESSEVQSVMSSTPSSTSTTTSSESTSSSSTASTSPSTSQTFETSPTIGGVPSTTSFVSTPTTKLSHTTSTMTAQSDSKSTHSSSTSTEDKSSTASAVDESTTTSTSTESTTSVTSGTSHSAKESSSNSKVYSSQTAHSSISVASSPSTK"
     primer          complement(4796..4819)
                     /label="649Stalk-R1-BsmB1"
                     /note="sequence: ATGCCGTCTCAtACgGTCGGTGATGATGAAATTTC"
                     /ApEinfo_revcolor="#faac61"
                     /ApEinfo_fwdcolor="#faac61"
     misc_feature    4816..4819
                     /label="BsmBI overhang"
                     /ApEinfo_revcolor="#84b0dc"
                     /ApEinfo_fwdcolor="#84b0dc"
     misc_feature    4816..4821
                     /label="BsaI site destroyed"
                     /ApEinfo_revcolor="#ffef86"
                     /ApEinfo_fwdcolor="#ffef86"
     primer          4816..4839
                     /label="649-Stalk-F2-BsmB1"
                     /note="sequence: GCATCGTCTCAcGTaTCAACTACACCATCAACTTC"
                     /ApEinfo_revcolor="#9eafd2"
                     /ApEinfo_fwdcolor="#9eafd2"
     primer          complement(6593..6613)
                     /label="649-Stalk-R2-Part4a-BsaI-BsmBI"
                     /note="sequence: ATGCCGTCTCAGGTCTCAGCCACTCGAGttaCTTTGTACTAGGTGATGATGC"
                     /ApEinfo_revcolor="#c7b0e3"
                     /ApEinfo_fwdcolor="#c7b0e3"
     CDS             6614..6730
                     /label="Translation 6614-6730"
                     /translation="GAQIQSSMVEISTYAGSANSVNAGAGAGALFLLLSLAII"
     primer          complement(6709..6730)
                     /label="649-stalk-Y-Disp-R-correct-BsaI-BsmBI"
                     /note="sequence: ATGCCGTCTCAGGTCTCAGCCACTCGAGttaGATGATAGCCAAAGACAACAAC"
                     /ApEinfo_revcolor="#9eafd2"
                     /ApEinfo_fwdcolor="#9eafd2"
     misc_feature    6731..6733
                     /label="Stop codon"
                     /ApEinfo_revcolor="#9eafd2"
                     /ApEinfo_fwdcolor="#9eafd2"
     CDS             6731..6733
                     /ApEinfo_revcolor="#84b0dc"
                     /ApEinfo_fwdcolor="#84b0dc"
                     /translation="*"
     misc_feature    6734..6739
                     /label="XhoI"
                     /ApEinfo_revcolor="#b4abac"
                     /ApEinfo_fwdcolor="#b4abac"
     terminator      6744..6968
                     /label="ScPGK1 Terminator"
                     /ApEinfo_revcolor="#ff9ccd"
                     /ApEinfo_fwdcolor="#ff9ccd"
                     /ApEinfo_graphicformat="arrow_data {{0 1 2 0 0 -1} {} 0}width 5 offset 0"
     protein_bind    complement(6973..6976)
                     /label="BsmBI"
                     /ApEinfo_revcolor="#b1ff67"
                     /ApEinfo_fwdcolor="#b1ff67"
                     /ApEinfo_graphicformat="arrow_data {{0 1 2 0 0 -1} {} 0}width 5 offset 0"
     protein_bind    complement(6978..6983)
                     /label="BsmBI"
                     /ApEinfo_revcolor="#b1ff67"
                     /ApEinfo_fwdcolor="#b1ff67"
                     /ApEinfo_graphicformat="arrow_data {{0 1 2 0 0 -1} {} 0}width 5 offset 0"
     misc_feature    6984..7126
                     /label="Con1"
                     /ApEinfo_revcolor="#ffef86"
                     /ApEinfo_fwdcolor="#ffef86"
                     /ApEinfo_graphicformat="arrow_data {{0 1 2 0 0 -1} {} 0}width 5 offset 0"
     promoter        7146..7322
                     /label="ScURA3 Promoter"
                     /ApEinfo_revcolor="#faac61"
                     /ApEinfo_fwdcolor="#faac61"
                     /ApEinfo_graphicformat="arrow_data {{0 1 2 0 0 -1} {} 0}width 5 offset 0"
     primer          complement(7344..7364)
                     /label="URA3int-check-R1"
                     /note="sequence: aggatgagtagcagcacgttc"
                     /ApEinfo_revcolor="#f7977a"
                     /ApEinfo_fwdcolor="#f7977a"
     terminator      8127..8204
                     /label="ScURA3 Terminator"
                     /ApEinfo_revcolor="#f8d3a9"
                     /ApEinfo_fwdcolor="#f8d3a9"
                     /ApEinfo_graphicformat="arrow_data {{0 1 2 0 0 -1} {} 0}width 5 offset 0"
     rep_origin      8209..8325
                     /label="CEN6"
                     /ApEinfo_revcolor="#d6b295"
                     /ApEinfo_fwdcolor="#d6b295"
                     /ApEinfo_graphicformat="arrow_data {{0 1 2 0 0 -1} {} 0}width 5 offset 0"
     rep_origin      8326..8716
                     /label="ARS4"
                     /ApEinfo_revcolor="#b4abac"
                     /ApEinfo_fwdcolor="#b4abac"
                     /ApEinfo_graphicformat="arrow_data {{0 1 2 0 0 -1} {} 0}width 5 offset 0"
ORIGIN
        1 gcggccgcga ttatcaaaaa ggatcttcac ctagatcctt ttaaattaaa aatgaagttt
       61 taaatcaatc taaagtatat atgagtaaac ttggtctgac agttaccaat gcttaatcag
      121 tgaggcacct atctcagcga tctgtctatt tcgttcatcc atagttgcct gactccccgt
      181 cgtgtagata actacgatac gggagggctt accatctggc cccagtgctg caatgatacc
      241 gcgggaccca cgctcaccgg ctccagattt atcagcaata aaccagccag ccggaagggc
      301 cgagcgcaga agtggtcctg caactttatc cgcctccatc cagtctatta attgttgccg
      361 ggaagctaga gtaagtagtt cgccagttaa tagtttgcgc aacgttgttg ccattgctac
      421 aggcatcgtg gtgtcacgct cgtcgtttgg tatggcttca ttcagctccg gttcccaacg
      481 atcaaggcga gttacatgat cccccatgtt gtgcaaaaaa gcggttagct ccttcggtcc
      541 tccgatcgtt gtcagaagta agttggccgc agtgttatca ctcatggtta tggcagcact
      601 gcataattct cttactgtca tgccatccgt aagatgcttt tctgtgactg gtgagtactc
      661 aaccaagtca ttctgagaat agtgtatgcg gcgaccgagt tgctcttgcc cggcgtcaat
      721 acgggataat accgcgccac atagcagaac tttaaaagtg ctcatcattg gaaaacgttc
      781 ttcggggcga aaactctcaa ggatcttacc gctgttgaga tccagttcga tgtaacccac
      841 tcgtgcaccc aactgatctt cagcatcttt tactttcacc agcgtttctg ggtgagcaaa
      901 aacaggaagg caaaatgccg caaaaaaggg aataagggcg acacggaaat gttgaatact
      961 catactcttc ctttttcaat attattgaag catttatcag ggttattgtc tcatgagcgg
     1021 atacatattt gaatgtattt agaaaaataa acaaataggg gttccgcgca catttccccg
     1081 aaaagtgcca cctgtcatga ccaaaatccc ttaacgtgag ttttcgttcc actgagcgtc
     1141 agaccccgta gaaaagatca aaggatcttc ttgagatcct ttttttctgc gcgtaatctg
     1201 ctgcttgcaa acaaaaaaac caccgctacc agcggtggtt tgtttgccgg atcaagagct
     1261 accaactctt tttccgaagg taactggctt cagcagagcg cagataccaa atactgttct
     1321 tctagtgtag ccgtagttag gccaccactt caagaactct gtagcaccgc ctacatacct
     1381 cgctctgcta atcctgttac cagtggctgc tgccagtggc gataagtcgt gtcttaccgg
     1441 gttggactca agacgatagt taccggataa ggcgcagcgg tcgggctgaa cggggggttc
     1501 gtgcacacag cccagcttgg agcgaacgac ctacaccgaa ctgagatacc tacagcgtga
     1561 gctatgagaa agcgccacgc ttcccgaagg gagaaaggcg gacaggtatc cggtaagcgg
     1621 cagggtcgga acaggagagc gcacgaggga gcttccaggg ggaaacgcct ggtatcttta
     1681 tagtcctgtc gggtttcgcc acctctgact tgagcgtcga tttttgtgat gctcgtcagg
     1741 ggggcggagc ctatggaaaa acgccagcaa cgcggccttt ttacggttcc tggccttttg
     1801 ctggcctttt gctcacatgt tctttcctgc gttatcccct gattctgtgg ataaccgtgc
     1861 ggccgcccct gaattcgcat ctagatggta gagccacaaa cagccggtac aagcaacgat
     1921 ctccaggacc atctgaatca tgcgcggatg acacgaactc acgacggcga tcacagacat
     1981 taacccacag tacagacact gcgacaacgt ggcaattcgt cgcaataccg tctcactgaa
     2041 ctggccgata attgcagacg aacggtgagt aaggaaagag tgaggaacta tcgcatacct
     2101 gcatttaaag atgccgattt gggcgcgaat cctttatttt ggcttcaccc tcatactatt
     2161 atcagggcca gaaaaaggaa gtgtttccct ccttcttgaa ttgatgttac cctcataaag
     2221 cacgtggcct cttatcgaga aagaaattac cgtcgctcgt gatttgtttg caaaaagaac
     2281 aaaactgaaa aaacccagac acgctcgact tcctgtcatc ctattgattg cagcttccaa
     2341 tttcgtcaca caacaaggtc ctagcgacgg ctcacaggtt ttgtaacaag caatcgaagg
     2401 ttctggaatg gcgggaaagg gtttagtacc acatgctatg atgcccactg tgatctccag
     2461 agcaaagttc gttcgatcgt actgttactc tctctctttc aaacagaatt gtccgaatcg
     2521 tgtgacaaca acagcctgtt ctcacacact cttttcttct aaccaagggg gtggtttagt
     2581 ttagtagaac ctcgtgaaac ttacatttac atatatataa acttgcataa attggtcaat
     2641 gcaagaaata catatttggt cttttctaat tcgtagtttt tcaagttctt agatgctttc
     2701 tttttctctt ttttacagat catcaaggaa gtaattatct actttttaca acaaatataa
     2761 aacaagatct atgatgcagt tacttcgctg tttttcaata ttttctgtta ttgcttcagt
     2821 tCtTGCTGGT GGCGGATCGA CACCCTTACC CCTACCACAA CAACAACCGC CCCAGCAAGA
     2881 GCCCCCTCCA CCACCGGTTC CACTAGCTTC AAGGGCAGCA TGTGAAGCTT TGAAAGATGG
     2941 CAATGGTGAT ATGGTTTGGC CTAATGCTGC TACTGTGGTT GAGGTTGCTG CATGGAGGGA
     3001 TGCCGCGCCA GCTACTGCAA GTGCAGCGGC TCTGCCTGAA CATTGTGAAG TCTCAGGTGC
     3061 TATAGCGAAA CGTACTGGAA TTGATGGATA TCCATATGAA ATTAAGTTTC GCCTACGCAT
     3121 GCCAGCTGAA TGGAATGGCC GATTCTTTAT GGAAGGTGGG AGTGGTACGA ATGGCAGCCT
     3181 ATCTGCTGCA ACCGGTAGCA TTGGCGGAGG GCAAATTGCC TCCGCTTTGT CCAGAAACTT
     3241 TGCAACGATA GCTACGGATG GTGGCCATGA TAACGCTGTA AATGATAATC CCGACGCCTT
     3301 GGGTACAGTC GCATTCGGAT TAGATCCTCA GGCAAGACTT GATATGGGGT ATAATTCGTA
     3361 CGATCAAGTA ACTCAAGCAG GTAAGGCAGC TGTTGCCCGT TTCTACGGTA GAGCAGCAGA
     3421 CAAATCTTAT TTCATCGGGT GTTCTGAAGG TGGGAGAGAA GGTATGATGT TATCACAAAG
     3481 ATTCCCTTCG CACTACGACG GTATTGTAGC GGGTGCGCCA GGTTACCAAT TACCTAAAGC
     3541 TGGTATATCC GGAGCTTGGA CTACACAATC CTTGGCTCCG GCAGCGGTCG GCCTAGATGC
     3601 TCAAGGAGTA CCACTCATCA ACAAGTCTTT TAGTGATGCG GATTTGCATC TCCTTTCTCA
     3661 GGCTATTTTG GGTACATGCG ATGCTTTAGA TGGTTTGGCG GATGGAATTG TGGATAACTA
     3721 TAGGGCCTGT CAAGCTGCCT TTGACCCTGC CACGGCTGCG AATCCAGCTA ACGGGCAGGC
     3781 TCTGCAGTGC GTGGGCGCCA AGACCGCCGA TTGCTTGAGT CCCGTGCAAG TTACCGCCAT
     3841 CAAAAGAGCA ATGGCAGGCC CAGTAAATTC CGCAGGTACC CCTTTATATA ATAGATGGGC
     3901 CTGGGACGCT GGAATGTCTG GATTATCCGG TACAACATAT AACCAGGGGT GGCGGTCATG
     3961 GTGGTTAGGT TCATTTAATT CATCGGCAAA CAATGCTCAA AGAGTTTCTG GTTTTAGTGC
     4021 AAGAAGCTGG CTTGTTGATT TTGCGACTCC TCCGGAACCA ATGCCAATGA CCCAAGTCGC
     4081 CGCCAGGATG ATGAAATTTG ACTTTGACAT TGATCCTTTG AAGATCTGGG CAACCTCAGG
     4141 CCAGTTTACA CAATCTAGCA TGGACTGGCA CGGTGCTACA TCCACTGACT TGGCTGCTTT
     4201 CAGAGACAGA GGTGGCAAAA TGATTCTTTA TCACGGGATG AGTGACGCTG CCTTTTCAGC
     4261 CTTAGATACT GCTGACTATT ACGAGCGTCT GGGAGCTGCA ATGCCAGGTG CTGCCGGTTT
     4321 TGCCCGACTG TTTTTAGTTC CTGGTATGAA CCATTGCTCT GGCGGACCTG GAACTGATAG
     4381 ATTCGATATG TTAACTCCAC TTGTTGCCTG GGTCGAACGT GGTGAGGCAC CAGACCAGAT
     4441 ATCAGCATGG TCTGGTACCC CAGGTTATTT CGGCGTGGCA GCAAGGACTA GGCCTTTGTG
     4501 TCCATACCCC CAAATCGCTA GATACAAAGG TTCTGGAGAT ATAAATACAG AGGCAAACTT
     4561 CGCTTGTGCC GCCCCTCCGG GATCCGGTGG AGGGGGTTCT GGTGGTGGCG GATCATACCC
     4621 ATACGATGTT CCAGATTACG CTAaggaaaa tttgtatttt caatctCAAA CATCCTCACC
     4681 CTCTACAGAA GCATCAGTAT CAACCTCTAG TACCTCTTCC TCTGCTTCAC AATCATCTGA
     4741 CCCAACTACA ACATCTTCGT CCAGTTCATC GTCTTCCCCA TCTTCCCAAT CTGAGGAAAT
     4801 TTCATCATCA CCGACcGTaT CAACTACACC ATCAACTTCT TCATCATCTT CCTCAATGAC
     4861 TTCAACCACC ACAACAAAGT CAATCTCAAC TTCCACTACA AGTTCAGCTC CAGTTACAGA
     4921 TGTGACAGTT TCCTCATCGC CTAGTAAATC TACCTCTACT TCGACAAGTA CAGAAACATC
     4981 TAAAACACCT ACTTCAATGA CAGAGTATAC ATCTAGTACA TCGATAATTT CGACTCCAGT
     5041 TAGTCACTCG CAGACAGGTT TGTCGGCTTC ATCAAGTTCA TCATCTACAA CATCCGGTTC
     5101 TTCGTCCACT AAATCAGAAA GTTCGACAAC ATCTGGCTCT TCCCAGTCCG TGGAATCAAC
     5161 CTCCAGCCAC GCCACTGTTC TTGCTAATTC CGCAGAAATG GTCACAACAT CCTCTAGTTC
     5221 ATCCTCAACA TCCGAAATGT CATTAACTAG TACTGCTACC AGTGTACCAG TCTCATCTAG
     5281 TAGCAGTACG ACATATTCTA CTAGCGCATC TACACAAGCC GTCACTACAA CATCTTCTTC
     5341 CACTGTATCT ACAACTTCTT CTAGTACAAC GTTAACAAGC GCATTCACAC ATTCTTCAAC
     5401 CACATCGTCC GACCAGCCAC CCAGCGACAC TACAAGTCCA TCTACGACAC ACGAACCTCA
     5461 TGTAACCACT CAGACGTCAT CAGAAACATC TTCTTCTAAG TCATCTTCTA CTTCTTCTTC
     5521 AAGTACATCT CAAACCTCTG AGTCTGCAAC ACCATCCGAT TCCGTATCAC CTGGAAGTTC
     5581 TACATCAACA TCTTCTAGTA GCACTTCTAC TTCCACTTCT ATTTCCAGTG GAGAAACGAC
     5641 AACTTCTTCT TCTTCATCAT CTGCCACGAC CACTTCTAAC AGCGCAACCT TGTCAGTCTC
     5701 TACCACACAA ACTTCGATTG AAGCCAGTTC ATCTACTACA TCTACATCTA GTTCAACAAT
     5761 TACAACTTCA AGTAGTAGCG CTCACATATC GTCGAAATCT CAATCTAGTA TTACCTATCC
     5821 CTCTTCCTCG ACATCTTCAT CTACATCGTC CTCAATTTCT AGCGAATCTG AAAGTTTTGA
     5881 ATCGACATCA GCAGAAGATG CTCCATCAAC AGCACCTTCA TCAAGTGTCT CTTCTAAGAG
     5941 TTCTACCTCT ACAACATCAA GCACATCGAC ATCTTCAAGC ACTCCATCTC CATCACCATC
     6001 TTCCGTGAGT TCTTCCTCCA CCAGCTCATT GACAACTTCT GCTGTATCAA CACCAGCTAC
     6061 CTCTCATTCT CAAAGTACTG TAGTAACCAC CACTACTATT ACTACATCAA CAGGTCCAGT
     6121 GATGTCTACG ACAACAGCTT ATTCTTCTAG TTCTACTAGC AGCTCGGAAT CTTCTGAGGT
     6181 TCAGTCTGTC ATGTCATCTA CGCCTAGTTC AACATCAACA ACAACCAGTT CGGAATCTAC
     6241 TTCATCTAGC TCCACAGCTT CTACCTCACC ATCAACCTCG CAAACTTTCG AAACTTCTCC
     6301 TACTATAGGA GGTGTCCCCT CAACCACTTC ATTTGTCTCT ACGCCAACAA CGAAATTGTC
     6361 GCACACTACT TCCACTATGA CAGCACAGTC CGATAGTAAG TCTACCCACT CCTCAAGCAC
     6421 ATCGACAGAA GATAAATCAT CCACTGCTTC TGCAGTTGAC GAAAGCACTA CAACATCCAC
     6481 TTCCACGGAG TCTACTACAT CAGTAACATC AGGCACCTCC CATTCCGCTA AAGAATCTTC
     6541 GTCAAATTCT AAGGTGTATA GTTCACAGAC AGCACACTCA TCCATAAGTG TTGCATCATC
     6601 ACCTAGTACA AAGGGCGCCC AAATCCAATC TTCTATGGTT GAAATCTCTA CCTACGCTGG
     6661 TTCTGCTAAC TCTGTTAACG CTGGTGCTGG TGCTGGTGCT TTGTTCTTGT TGTTGTCTTT
     6721 GGCTATCATC taaCTCGAGT GGCattgaat tgaattgaaa tcgatagatc aatttttttc
     6781 ttttctcttt ccccatcctt tacgctaaaa taatagttta ttttattttt tgaatatttt
     6841 ttatttatat acgtatatat agactattat ttatctttta atgattatta agatttttat
     6901 taaaaaaaaa ttcgctcctc ttttaatgcc tttatgcagt ttttttttcc cattcgatat
     6961 ttctatgtgc tgccaatgag acgacggggt catcacggct catcatgcgc caaacaaatg
     7021 tgtgcaatac acgctcggat gactgcatga tgaccgcact gactggggac agcagatcca
     7081 cctaagcctg tgagagaagc agacacccga cagatcaagg cagttaacta gtgcactgca
     7141 gtacacggtt tccttgaaat ttttttgatt cggtaatctc cgaacagaag gaagaacgaa
     7201 ggaaggagca cagacttaga ttggtatata tacgcatatg tagtgttgaa gaaacatgaa
     7261 attgcccagt attcttaacc caactgcaca gaacaaaaac gtgcaggaaa cgaagataaa
     7321 tcatgtcgaa agctacatat aaggaacgtg ctgctactca tcctagtcct gttgctgcca
     7381 agctatttaa tatcatgcac gaaaagcaaa caaacttgtg tgcttcattg gatgttcgta
     7441 ccaccaagga attactggag ttagttgaag cattaggtcc caaaatttgt ttactaaaaa
     7501 cacatgtgga tatcttgact gatttttcca tggagggcac agttaagccg ctaaaggcat
     7561 tatccgccaa gtacaatttt ttactcttcg aggacagaaa atttgctgac attggtaata
     7621 cagtcaaatt gcagtactct gcgggtgtat acagaatagc agaatgggca gacattacga
     7681 atgcacacgg tgtggtgggc ccaggtattg ttagcggttt gaagcaggcg gcagaagaag
     7741 taacaaagga acctagaggc cttttgatgt tagcagaatt gtcatgcaag ggctccctat
     7801 ctactggaga atatactaag ggtactgttg acattgcgaa gagcgacaaa gattttgtta
     7861 tcggctttat tgctcaaaga gacatgggtg gaagagatga aggttacgat tggttgatta
     7921 tgacacccgg tgtgggttta gatgacaagg gagatgcatt gggtcaacag tatagaaccg
     7981 tggatgatgt ggtttctaca ggatctgaca ttattattgt tggaagagga ctatttgcaa
     8041 agggaaggga tgctaaggta gagggtgaac gttacagaaa agcaggctgg gaagcatatt
     8101 tgagaagatg cggccagcaa aactaaaaaa ctgtattata agtaaatgca tgtatactaa
     8161 actcacaaat tagagcttca atttaattat atcagttatt acccgagtat cacgtgctat
     8221 aaaaataatt ataatttaaa ttttttaata taaatatata aattaaaaat agaaagtaaa
     8281 aaaagaaatt aaagaaaaaa tagtttttgt tttccgaaga tgtaaaagac tctaggggga
     8341 tcgccaacaa atactacctt ttatcttgct cttcctgctc tcaggtatta atgccgaatt
     8401 gtttcatctt gtctgtgtag aaaaccacac acgaaaatcc tgtgatttta cattttactt
     8461 atcgttaatc gaatgtatat ctatttaatc tgcttttctt gtctaataaa tatatatgta
     8521 aagtacgctt tttgttgaaa ttttttaaac ctttgtttat ttttttttct tcattccgta
     8581 actcttctac cttctttatt tactttctaa aatccaaata caaaacataa aaataaataa
     8641 acacagagta aattcccaaa ttattccatc attaaaagat acgaggcgcg tgtaagttac
     8701 aggcaagcga tccgtcccga
//
