# Supplementary material for: Yeast MoClo Secretion and Surface Display Toolkit 2.0: Improvements and Applications for Analysis of protein–protein Interactions and Whole-Cell Biocatalysis
Source: ACS Synth Biol. 2026 Apr 23;15(5):2032–53. doi: 10.1021/acssynbio.6c00085 (PMC13185157; doi:10.1021/acssynbio.6c00085)
Supplement: Supplementary file 3 [file sb6c00085_si_003.zip › pYSD733 MFapp8 SP MHETase Link-HA-TEV-649 Anchor.gb]

LOCUS       pYSD733_=_MFapp8_SP_MHE 8910 bp ds-DNA     circular     02-FEB-2026
DEFINITION  .
COMMENT     Yeast Expression Plasmid pYSD733 Transcriptional Unit: pTDH3 +
            MFalpha1 PrePro-app8 SP + MHETase + Linker-HA-TEV-649-stalk + tADH1
            Assembled From: pYSD021, pYSD703, pYSD085, pYTK009, pYTK002,
            pYTK063, pYTK067, pYTK074, pYTK081, pYTK083 Yeast Origin &
            Selectable Marker CEN6/ARS4 & URA3
FEATURES             Location/Qualifiers
     terminator      complement(9..105)
                     /label="AmpR Terminator"
                     /ApEinfo_revcolor="#f58a5e"
                     /ApEinfo_fwdcolor="#f58a5e"
                     /ApEinfo_graphicformat="arrow_data {{0 1 2 0 0 -1} {} 0}width 5 offset 0"
     primer          142..164
                     /label="AmpR_primer_F_inside"
                     /note="sequence: ctgtctatttcgttcatccatag"
                     /ApEinfo_revcolor="#b7e6d7"
                     /ApEinfo_fwdcolor="#b7e6d7"
     primer          142..164
                     /label="AmpR_primer_F_inside"
                     /note="sequence: ctgtctatttcgttcatccatag"
                     /ApEinfo_revcolor="#f7977a"
                     /ApEinfo_fwdcolor="#f7977a"
     primer          complement(142..164)
                     /label="AmpR_primer_R_outside"
                     /note="sequence: ctatggatgaacgaaatagacag"
                     /ApEinfo_revcolor="#75c6a9"
                     /ApEinfo_fwdcolor="#75c6a9"
     primer          complement(142..164)
                     /label="AmpR_primer_R_outside"
                     /note="sequence: ctatggatgaacgaaatagacag"
                     /ApEinfo_revcolor="#f7977a"
                     /ApEinfo_fwdcolor="#f7977a"
     promoter        complement(964..1094)
                     /label="AmpR Promoter"
                     /ApEinfo_revcolor="#f58a5e"
                     /ApEinfo_fwdcolor="#f58a5e"
                     /ApEinfo_graphicformat="arrow_data {{0 1 2 0 0 -1} {} 0}width 5 offset 0"
     rep_origin      complement(1095..1858)
                     /label="ColE1"
                     /ApEinfo_revcolor="#7f7f7f"
                     /ApEinfo_fwdcolor="#7f7f7f"
                     /ApEinfo_graphicformat="arrow_data {{0 1 2 0 0 -1} {} 0}width 5 offset 0"
     misc_feature    1886..2028
                     /label="ConS"
                     /ApEinfo_revcolor="#ffef86"
                     /ApEinfo_fwdcolor="#ffef86"
                     /ApEinfo_graphicformat="arrow_data {{0 1 2 0 0 -1} {} 0}width 5 offset 0"
     protein_bind    2029..2034
                     /label="BsmBI"
                     /ApEinfo_revcolor="#b1ff67"
                     /ApEinfo_fwdcolor="#b1ff67"
                     /ApEinfo_graphicformat="arrow_data {{0 1 2 0 0 -1} {} 0}width 5 offset 0"
     protein_bind    2036..2039
                     /label="BsmBI"
                     /ApEinfo_revcolor="#b1ff67"
                     /ApEinfo_fwdcolor="#b1ff67"
                     /ApEinfo_graphicformat="arrow_data {{0 1 2 0 0 -1} {} 0}width 5 offset 0"
     misc_feature    2036..2060
                     /label="ConS scar"
                     /ApEinfo_revcolor="#ffef86"
                     /ApEinfo_fwdcolor="#ffef86"
                     /ApEinfo_graphicformat="arrow_data {{0 1 2 0 0 -1} {} 0}width 5 offset 0"
     promoter        2065..2744
                     /label="ScTDH3 Promoter"
                     /ApEinfo_revcolor="#84b0dc"
                     /ApEinfo_fwdcolor="#84b0dc"
                     /ApEinfo_graphicformat="arrow_data {{0 1 2 0 0 -1} {} 0}width 5 offset 0"
     misc_feature    2751..3008
                     /label="Mating factor alpha leader"
                     /ApEinfo_revcolor="#b1ff67"
                     /ApEinfo_fwdcolor="#b1ff67"
     CDS             2751..3017
                     /label="MFalpha-pre-pro"
                     /ApEinfo_revcolor="#84b0dc"
                     /ApEinfo_fwdcolor="#84b0dc"
                     /translation="MRFPSIFTAVLFAASSALAAPANTTTEDETAQIPAEAVIDYSDLEGDFDAAALPLSNSTNNGLSSTNTTIASIAAKEEGVQLDKREADA"
     primer          2910..2935
                     /label="Mat-alpha-F-seq"
                     /note="sequence: CCATTGTCTAACTCTACCAACAACGG"
                     /ApEinfo_revcolor="#f8d3a9"
                     /ApEinfo_fwdcolor="#f8d3a9"
     misc_feature    3018..4769
                     /label="MHETase"
                     /ApEinfo_revcolor="#c7b0e3"
                     /ApEinfo_fwdcolor="#c7b0e3"
     CDS             3018..4769
                     /ApEinfo_revcolor="#84b0dc"
                     /ApEinfo_fwdcolor="#84b0dc"
                     /translation="GGGSTPLPLPQQQPPQQEPPPPPVPLASRAACEALKDGNGDMVWPNAATVVEVAAWRDAAPATASAAALPEHCEVSGAIAKRTGIDGYPYEIKFRLRMPAEWNGRFFMEGGSGTNGSLSAATGSIGGGQIASALSRNFATIATDGGHDNAVNDNPDALGTVAFGLDPQARLDMGYNSYDQVTQAGKAAVARFYGRAADKSYFIGCSEGGREGMMLSQRFPSHYDGIVAGAPGYQLPKAGISGAWTTQSLAPAAVGLDAQGVPLINKSFSDADLHLLSQAILGTCDALDGLADGIVDNYRACQAAFDPATAANPANGQALQCVGAKTADCLSPVQVTAIKRAMAGPVNSAGTPLYNRWAWDAGMSGLSGTTYNQGWRSWWLGSFNSSANNAQRVSGFSARSWLVDFATPPEPMPMTQVAARMMKFDFDIDPLKIWATSGQFTQSSMDWHGATSTDLAAFRDRGGKMILYHGMSDAAFSALDTADYYERLGAAMPGAAGFARLFLVPGMNHCSGGPGTDRFDMLTPLVAWVERGEAPDQISAWSGTPGYFGVAARTRPLCPYPQIARYKGSGDINTEANFACAAPP"
     CDS             4770..4856
                     /ApEinfo_revcolor="#84b0dc"
                     /ApEinfo_fwdcolor="#84b0dc"
                     /translation="GSGGGGSGGGGSYPYDVPDYAKENLYFQS"
     misc_feature    4776..4805
                     /label="GGGGSGGGGS Linker"
                     /ApEinfo_revcolor="#b7e6d7"
                     /ApEinfo_fwdcolor="#b7e6d7"
     misc_feature    4806..4832
                     /label="HA tag"
                     /ApEinfo_revcolor="#c6c9d1"
                     /ApEinfo_fwdcolor="#c6c9d1"
     primer          complement(4808..4832)
                     /label="Nanobody-HA-Tag-R-seq"
                     /note="sequence: GAGCGTAATCTGGAACATCGTATGGG"
                     /ApEinfo_revcolor="#9eafd2"
                     /ApEinfo_fwdcolor="#9eafd2"
     misc_feature    4833..4852
                     /label="TEV protease site"
                     /ApEinfo_revcolor="#d6b295"
                     /ApEinfo_fwdcolor="#d6b295"
     misc_feature    4853..4856
                     /label="atct overhang 2join2 linker-HA-TEV"
                     /ApEinfo_revcolor="#d59687"
                     /ApEinfo_fwdcolor="#d59687"
                     /note="to join display anchor to the link-HA-TEV cassette"
     primer          4857..4876
                     /label="649-Stalk-F1-BsmBI"
                     /note="sequence: GCATCGTCTCAatctCAAACATCCTCACCCTCTAC"
                     /ApEinfo_revcolor="#c6c9d1"
                     /ApEinfo_fwdcolor="#c6c9d1"
     misc_feature    4857..6803
                     /label="649 Stalk sequence"
                     /ApEinfo_revcolor="#ff9ccd"
                     /ApEinfo_fwdcolor="#ff9ccd"
     CDS             4857..6803
                     /label="Translation 4857-6803"
                     /translation="QTSSPSTEASVSTSSTSSSASQSSDPTTTSSSSSSSSPSSQSEEISSSPTVSTTPSTSSSSSSMTSTTTTKSISTSTTSSAPVTDVTVSSSPSKSTSTSTSTETSKTPTSMTEYTSSTSIISTPVSHSQTGLSASSSSSSTTSGSSSTKSESSTTSGSSQSVESTSSHATVLANSAEMVTTSSSSSSTSEMSLTSTATSVPVSSSSSTTYSTSASTQAVTTTSSSTVSTTSSSTTLTSAFTHSSTTSSDQPPSDTTSPSTTHEPHVTTQTSSETSSSKSSSTSSSSTSQTSESATPSDSVSPGSSTSTSSSSTSTSTSISSGETTTSSSSSSATTTSNSATLSVSTTQTSIEASSSTTSTSSSTITTSSSSAHISSKSQSSITYPSSSTSSSTSSSISSESESFESTSAEDAPSTAPSSSVSSKSSTSTTSSTSTSSSTPSPSPSSVSSSSTSSLTTSAVSTPATSHSQSTVVTTTTITTSTGPVMSTTTAYSSSSTSSSESSEVQSVMSSTPSSTSTTTSSESTSSSSTASTSPSTSQTFETSPTIGGVPSTTSFVSTPTTKLSHTTSTMTAQSDSKSTHSSSTSTEDKSSTASAVDESTTTSTSTESTTSVTSGTSHSAKESSSNSKVYSSQTAHSSISVASSPSTK"
     primer          complement(4986..5009)
                     /label="649Stalk-R1-BsmB1"
                     /note="sequence: ATGCCGTCTCAtACgGTCGGTGATGATGAAATTTC"
                     /ApEinfo_revcolor="#faac61"
                     /ApEinfo_fwdcolor="#faac61"
     misc_feature    5006..5009
                     /label="BsmBI overhang"
                     /ApEinfo_revcolor="#84b0dc"
                     /ApEinfo_fwdcolor="#84b0dc"
     misc_feature    5006..5011
                     /label="BsaI site destroyed"
                     /ApEinfo_revcolor="#ffef86"
                     /ApEinfo_fwdcolor="#ffef86"
     primer          5006..5029
                     /label="649-Stalk-F2-BsmB1"
                     /note="sequence: GCATCGTCTCAcGTaTCAACTACACCATCAACTTC"
                     /ApEinfo_revcolor="#9eafd2"
                     /ApEinfo_fwdcolor="#9eafd2"
     primer          complement(6783..6803)
                     /label="649-Stalk-R2-Part4a-BsaI-BsmBI"
                     /note="sequence: ATGCCGTCTCAGGTCTCAGCCACTCGAGttaCTTTGTACTAGGTGATGATGC"
                     /ApEinfo_revcolor="#c7b0e3"
                     /ApEinfo_fwdcolor="#c7b0e3"
     CDS             6804..6920
                     /label="Translation 6804-6920"
                     /translation="GAQIQSSMVEISTYAGSANSVNAGAGAGALFLLLSLAII"
     primer          complement(6899..6920)
                     /label="649-stalk-Y-Disp-R-correct-BsaI-BsmBI"
                     /note="sequence: ATGCCGTCTCAGGTCTCAGCCACTCGAGttaGATGATAGCCAAAGACAACAAC"
                     /ApEinfo_revcolor="#9eafd2"
                     /ApEinfo_fwdcolor="#9eafd2"
     misc_feature    6921..6923
                     /label="Stop codon"
                     /ApEinfo_revcolor="#9eafd2"
                     /ApEinfo_fwdcolor="#9eafd2"
     CDS             6921..6923
                     /ApEinfo_revcolor="#84b0dc"
                     /ApEinfo_fwdcolor="#84b0dc"
                     /translation="*"
     misc_feature    6924..6929
                     /label="XhoI"
                     /ApEinfo_revcolor="#b4abac"
                     /ApEinfo_fwdcolor="#b4abac"
     terminator      6934..7158
                     /label="ScADH1 Terminator"
                     /ApEinfo_revcolor="#ff9ccd"
                     /ApEinfo_fwdcolor="#ff9ccd"
                     /ApEinfo_graphicformat="arrow_data {{0 1 2 0 0 -1} {} 0}width 5 offset 0"
     protein_bind    complement(7163..7166)
                     /label="BsmBI"
                     /ApEinfo_revcolor="#b1ff67"
                     /ApEinfo_fwdcolor="#b1ff67"
                     /ApEinfo_graphicformat="arrow_data {{0 1 2 0 0 -1} {} 0}width 5 offset 0"
     protein_bind    complement(7168..7173)
                     /label="BsmBI"
                     /ApEinfo_revcolor="#b1ff67"
                     /ApEinfo_fwdcolor="#b1ff67"
                     /ApEinfo_graphicformat="arrow_data {{0 1 2 0 0 -1} {} 0}width 5 offset 0"
     misc_feature    7174..7316
                     /label="Con1"
                     /ApEinfo_revcolor="#ffef86"
                     /ApEinfo_fwdcolor="#ffef86"
                     /ApEinfo_graphicformat="arrow_data {{0 1 2 0 0 -1} {} 0}width 5 offset 0"
     promoter        7336..7512
                     /label="ScURA3 Promoter"
                     /ApEinfo_revcolor="#faac61"
                     /ApEinfo_fwdcolor="#faac61"
                     /ApEinfo_graphicformat="arrow_data {{0 1 2 0 0 -1} {} 0}width 5 offset 0"
     primer          complement(7534..7554)
                     /label="URA3int-check-R1"
                     /note="sequence: aggatgagtagcagcacgttc"
                     /ApEinfo_revcolor="#f7977a"
                     /ApEinfo_fwdcolor="#f7977a"
     terminator      8317..8394
                     /label="ScURA3 Terminator"
                     /ApEinfo_revcolor="#f8d3a9"
                     /ApEinfo_fwdcolor="#f8d3a9"
                     /ApEinfo_graphicformat="arrow_data {{0 1 2 0 0 -1} {} 0}width 5 offset 0"
     rep_origin      8399..8515
                     /label="CEN6"
                     /ApEinfo_revcolor="#d6b295"
                     /ApEinfo_fwdcolor="#d6b295"
                     /ApEinfo_graphicformat="arrow_data {{0 1 2 0 0 -1} {} 0}width 5 offset 0"
     rep_origin      8516..8906
                     /label="ARS4"
                     /ApEinfo_revcolor="#b4abac"
                     /ApEinfo_fwdcolor="#b4abac"
                     /ApEinfo_graphicformat="arrow_data {{0 1 2 0 0 -1} {} 0}width 5 offset 0"
ORIGIN
        1 gcggccgcga ttatcaaaaa ggatcttcac ctagatcctt ttaaattaaa aatgaagttt
       61 taaatcaatc taaagtatat atgagtaaac ttggtctgac agttaccaat gcttaatcag
      121 tgaggcacct atctcagcga tctgtctatt tcgttcatcc atagttgcct gactccccgt
      181 cgtgtagata actacgatac gggagggctt accatctggc cccagtgctg caatgatacc
      241 gcgggaccca cgctcaccgg ctccagattt atcagcaata aaccagccag ccggaagggc
      301 cgagcgcaga agtggtcctg caactttatc cgcctccatc cagtctatta attgttgccg
      361 ggaagctaga gtaagtagtt cgccagttaa tagtttgcgc aacgttgttg ccattgctac
      421 aggcatcgtg gtgtcacgct cgtcgtttgg tatggcttca ttcagctccg gttcccaacg
      481 atcaaggcga gttacatgat cccccatgtt gtgcaaaaaa gcggttagct ccttcggtcc
      541 tccgatcgtt gtcagaagta agttggccgc agtgttatca ctcatggtta tggcagcact
      601 gcataattct cttactgtca tgccatccgt aagatgcttt tctgtgactg gtgagtactc
      661 aaccaagtca ttctgagaat agtgtatgcg gcgaccgagt tgctcttgcc cggcgtcaat
      721 acgggataat accgcgccac atagcagaac tttaaaagtg ctcatcattg gaaaacgttc
      781 ttcggggcga aaactctcaa ggatcttacc gctgttgaga tccagttcga tgtaacccac
      841 tcgtgcaccc aactgatctt cagcatcttt tactttcacc agcgtttctg ggtgagcaaa
      901 aacaggaagg caaaatgccg caaaaaaggg aataagggcg acacggaaat gttgaatact
      961 catactcttc ctttttcaat attattgaag catttatcag ggttattgtc tcatgagcgg
     1021 atacatattt gaatgtattt agaaaaataa acaaataggg gttccgcgca catttccccg
     1081 aaaagtgcca cctgtcatga ccaaaatccc ttaacgtgag ttttcgttcc actgagcgtc
     1141 agaccccgta gaaaagatca aaggatcttc ttgagatcct ttttttctgc gcgtaatctg
     1201 ctgcttgcaa acaaaaaaac caccgctacc agcggtggtt tgtttgccgg atcaagagct
     1261 accaactctt tttccgaagg taactggctt cagcagagcg cagataccaa atactgttct
     1321 tctagtgtag ccgtagttag gccaccactt caagaactct gtagcaccgc ctacatacct
     1381 cgctctgcta atcctgttac cagtggctgc tgccagtggc gataagtcgt gtcttaccgg
     1441 gttggactca agacgatagt taccggataa ggcgcagcgg tcgggctgaa cggggggttc
     1501 gtgcacacag cccagcttgg agcgaacgac ctacaccgaa ctgagatacc tacagcgtga
     1561 gctatgagaa agcgccacgc ttcccgaagg gagaaaggcg gacaggtatc cggtaagcgg
     1621 cagggtcgga acaggagagc gcacgaggga gcttccaggg ggaaacgcct ggtatcttta
     1681 tagtcctgtc gggtttcgcc acctctgact tgagcgtcga tttttgtgat gctcgtcagg
     1741 ggggcggagc ctatggaaaa acgccagcaa cgcggccttt ttacggttcc tggccttttg
     1801 ctggcctttt gctcacatgt tctttcctgc gttatcccct gattctgtgg ataaccgtgc
     1861 ggccgcccct gaattcgcat ctagatggta gagccacaaa cagccggtac aagcaacgat
     1921 ctccaggacc atctgaatca tgcgcggatg acacgaactc acgacggcga tcacagacat
     1981 taacccacag tacagacact gcgacaacgt ggcaattcgt cgcaataccg tctcactgaa
     2041 ctggccgata attgcagacg aacgcagttc gagtttatca ttatcaatac tgccatttca
     2101 aagaatacgt aaataattaa tagtagtgat tttcctaact ttatttagtc aaaaaattag
     2161 ccttttaatt ctgctgtaac ccgtacatgc ccaaaatagg gggcgggtta cacagaatat
     2221 ataacatcgt aggtgtctgg gtgaacagtt tattcctggc atccactaaa tataatggag
     2281 cccgcttttt aagctggcat ccagaaaaaa aaagaatccc agcaccaaaa tattgttttc
     2341 ttcaccaacc atcagttcat aggtccattc tcttagcgca actacagaga acaggggcac
     2401 aaacaggcaa aaaacgggca caacctcaat ggagtgatgc aacctgcctg gagtaaatga
     2461 tgacacaagg caattgaccc acgcatgtat ctatctcatt ttcttacacc ttctattacc
     2521 ttctgctctc tctgatttgg aaaaagctga aaaaaaaggt tgaaaccagt tccctgaaat
     2581 tattccccta cttgactaat aagtatataa agacggtagg tattgattgt aattctgtaa
     2641 atctatttct taaacttctt aaattctact tttatagtta gtcttttttt tagttttaaa
     2701 acaccaagaa cttagtttcg aataaacaca cataaacaaa caaaagatcT ATGAGATTCC
     2761 CATCTATCTT CACCGCTGTT TTGTTCGCTG CTTCTTCTGC TTTGGCTGCT CCAGCTAACA
     2821 CCACCACCGA AGACGAAACC GCTCAAATCC CAGCTGAAGC TGTTATCGAC TACTCTGACT
     2881 TGGAAGGTGA CTTCGACGCT GCTGCTTTGC CATTGTCTAA CTCTACCAAC AACGGTTTGT
     2941 CTTCTACCAA CACCACCATC GCTTCTATCG CTGCTAAGGA AGAAGGTGTT CAATTGGACA
     3001 AGAGAGAAGC TgatGCtGGT GGCGGATCGA CACCCTTACC CCTACCACAA CAACAACCGC
     3061 CCCAGCAAGA GCCCCCTCCA CCACCGGTTC CACTAGCTTC AAGGGCAGCA TGTGAAGCTT
     3121 TGAAAGATGG CAATGGTGAT ATGGTTTGGC CTAATGCTGC TACTGTGGTT GAGGTTGCTG
     3181 CATGGAGGGA TGCCGCGCCA GCTACTGCAA GTGCAGCGGC TCTGCCTGAA CATTGTGAAG
     3241 TCTCAGGTGC TATAGCGAAA CGTACTGGAA TTGATGGATA TCCATATGAA ATTAAGTTTC
     3301 GCCTACGCAT GCCAGCTGAA TGGAATGGCC GATTCTTTAT GGAAGGTGGG AGTGGTACGA
     3361 ATGGCAGCCT ATCTGCTGCA ACCGGTAGCA TTGGCGGAGG GCAAATTGCC TCCGCTTTGT
     3421 CCAGAAACTT TGCAACGATA GCTACGGATG GTGGCCATGA TAACGCTGTA AATGATAATC
     3481 CCGACGCCTT GGGTACAGTC GCATTCGGAT TAGATCCTCA GGCAAGACTT GATATGGGGT
     3541 ATAATTCGTA CGATCAAGTA ACTCAAGCAG GTAAGGCAGC TGTTGCCCGT TTCTACGGTA
     3601 GAGCAGCAGA CAAATCTTAT TTCATCGGGT GTTCTGAAGG TGGGAGAGAA GGTATGATGT
     3661 TATCACAAAG ATTCCCTTCG CACTACGACG GTATTGTAGC GGGTGCGCCA GGTTACCAAT
     3721 TACCTAAAGC TGGTATATCC GGAGCTTGGA CTACACAATC CTTGGCTCCG GCAGCGGTCG
     3781 GCCTAGATGC TCAAGGAGTA CCACTCATCA ACAAGTCTTT TAGTGATGCG GATTTGCATC
     3841 TCCTTTCTCA GGCTATTTTG GGTACATGCG ATGCTTTAGA TGGTTTGGCG GATGGAATTG
     3901 TGGATAACTA TAGGGCCTGT CAAGCTGCCT TTGACCCTGC CACGGCTGCG AATCCAGCTA
     3961 ACGGGCAGGC TCTGCAGTGC GTGGGCGCCA AGACCGCCGA TTGCTTGAGT CCCGTGCAAG
     4021 TTACCGCCAT CAAAAGAGCA ATGGCAGGCC CAGTAAATTC CGCAGGTACC CCTTTATATA
     4081 ATAGATGGGC CTGGGACGCT GGAATGTCTG GATTATCCGG TACAACATAT AACCAGGGGT
     4141 GGCGGTCATG GTGGTTAGGT TCATTTAATT CATCGGCAAA CAATGCTCAA AGAGTTTCTG
     4201 GTTTTAGTGC AAGAAGCTGG CTTGTTGATT TTGCGACTCC TCCGGAACCA ATGCCAATGA
     4261 CCCAAGTCGC CGCCAGGATG ATGAAATTTG ACTTTGACAT TGATCCTTTG AAGATCTGGG
     4321 CAACCTCAGG CCAGTTTACA CAATCTAGCA TGGACTGGCA CGGTGCTACA TCCACTGACT
     4381 TGGCTGCTTT CAGAGACAGA GGTGGCAAAA TGATTCTTTA TCACGGGATG AGTGACGCTG
     4441 CCTTTTCAGC CTTAGATACT GCTGACTATT ACGAGCGTCT GGGAGCTGCA ATGCCAGGTG
     4501 CTGCCGGTTT TGCCCGACTG TTTTTAGTTC CTGGTATGAA CCATTGCTCT GGCGGACCTG
     4561 GAACTGATAG ATTCGATATG TTAACTCCAC TTGTTGCCTG GGTCGAACGT GGTGAGGCAC
     4621 CAGACCAGAT ATCAGCATGG TCTGGTACCC CAGGTTATTT CGGCGTGGCA GCAAGGACTA
     4681 GGCCTTTGTG TCCATACCCC CAAATCGCTA GATACAAAGG TTCTGGAGAT ATAAATACAG
     4741 AGGCAAACTT CGCTTGTGCC GCCCCTCCGG GATCCGGTGG AGGGGGTTCT GGTGGTGGCG
     4801 GATCATACCC ATACGATGTT CCAGATTACG CTAaggaaaa tttgtatttt caatctCAAA
     4861 CATCCTCACC CTCTACAGAA GCATCAGTAT CAACCTCTAG TACCTCTTCC TCTGCTTCAC
     4921 AATCATCTGA CCCAACTACA ACATCTTCGT CCAGTTCATC GTCTTCCCCA TCTTCCCAAT
     4981 CTGAGGAAAT TTCATCATCA CCGACcGTaT CAACTACACC ATCAACTTCT TCATCATCTT
     5041 CCTCAATGAC TTCAACCACC ACAACAAAGT CAATCTCAAC TTCCACTACA AGTTCAGCTC
     5101 CAGTTACAGA TGTGACAGTT TCCTCATCGC CTAGTAAATC TACCTCTACT TCGACAAGTA
     5161 CAGAAACATC TAAAACACCT ACTTCAATGA CAGAGTATAC ATCTAGTACA TCGATAATTT
     5221 CGACTCCAGT TAGTCACTCG CAGACAGGTT TGTCGGCTTC ATCAAGTTCA TCATCTACAA
     5281 CATCCGGTTC TTCGTCCACT AAATCAGAAA GTTCGACAAC ATCTGGCTCT TCCCAGTCCG
     5341 TGGAATCAAC CTCCAGCCAC GCCACTGTTC TTGCTAATTC CGCAGAAATG GTCACAACAT
     5401 CCTCTAGTTC ATCCTCAACA TCCGAAATGT CATTAACTAG TACTGCTACC AGTGTACCAG
     5461 TCTCATCTAG TAGCAGTACG ACATATTCTA CTAGCGCATC TACACAAGCC GTCACTACAA
     5521 CATCTTCTTC CACTGTATCT ACAACTTCTT CTAGTACAAC GTTAACAAGC GCATTCACAC
     5581 ATTCTTCAAC CACATCGTCC GACCAGCCAC CCAGCGACAC TACAAGTCCA TCTACGACAC
     5641 ACGAACCTCA TGTAACCACT CAGACGTCAT CAGAAACATC TTCTTCTAAG TCATCTTCTA
     5701 CTTCTTCTTC AAGTACATCT CAAACCTCTG AGTCTGCAAC ACCATCCGAT TCCGTATCAC
     5761 CTGGAAGTTC TACATCAACA TCTTCTAGTA GCACTTCTAC TTCCACTTCT ATTTCCAGTG
     5821 GAGAAACGAC AACTTCTTCT TCTTCATCAT CTGCCACGAC CACTTCTAAC AGCGCAACCT
     5881 TGTCAGTCTC TACCACACAA ACTTCGATTG AAGCCAGTTC ATCTACTACA TCTACATCTA
     5941 GTTCAACAAT TACAACTTCA AGTAGTAGCG CTCACATATC GTCGAAATCT CAATCTAGTA
     6001 TTACCTATCC CTCTTCCTCG ACATCTTCAT CTACATCGTC CTCAATTTCT AGCGAATCTG
     6061 AAAGTTTTGA ATCGACATCA GCAGAAGATG CTCCATCAAC AGCACCTTCA TCAAGTGTCT
     6121 CTTCTAAGAG TTCTACCTCT ACAACATCAA GCACATCGAC ATCTTCAAGC ACTCCATCTC
     6181 CATCACCATC TTCCGTGAGT TCTTCCTCCA CCAGCTCATT GACAACTTCT GCTGTATCAA
     6241 CACCAGCTAC CTCTCATTCT CAAAGTACTG TAGTAACCAC CACTACTATT ACTACATCAA
     6301 CAGGTCCAGT GATGTCTACG ACAACAGCTT ATTCTTCTAG TTCTACTAGC AGCTCGGAAT
     6361 CTTCTGAGGT TCAGTCTGTC ATGTCATCTA CGCCTAGTTC AACATCAACA ACAACCAGTT
     6421 CGGAATCTAC TTCATCTAGC TCCACAGCTT CTACCTCACC ATCAACCTCG CAAACTTTCG
     6481 AAACTTCTCC TACTATAGGA GGTGTCCCCT CAACCACTTC ATTTGTCTCT ACGCCAACAA
     6541 CGAAATTGTC GCACACTACT TCCACTATGA CAGCACAGTC CGATAGTAAG TCTACCCACT
     6601 CCTCAAGCAC ATCGACAGAA GATAAATCAT CCACTGCTTC TGCAGTTGAC GAAAGCACTA
     6661 CAACATCCAC TTCCACGGAG TCTACTACAT CAGTAACATC AGGCACCTCC CATTCCGCTA
     6721 AAGAATCTTC GTCAAATTCT AAGGTGTATA GTTCACAGAC AGCACACTCA TCCATAAGTG
     6781 TTGCATCATC ACCTAGTACA AAGGGCGCCC AAATCCAATC TTCTATGGTT GAAATCTCTA
     6841 CCTACGCTGG TTCTGCTAAC TCTGTTAACG CTGGTGCTGG TGCTGGTGCT TTGTTCTTGT
     6901 TGTTGTCTTT GGCTATCATC taaCTCGAGT GGCgcgaatt tcttatgatt tatgattttt
     6961 attattaaat aagttataaa aaaaataagt gtatacaaat tttaaagtga ctcttaggtt
     7021 ttaaaacgaa aattcttatt cttgagtaac tctttcctgt aggtcaggtt gctttctcag
     7081 gtatagcatg aggtcgctct tattgaccac acctctaccg gcatgccgag caaatgcctg
     7141 caaatcgctc cccatttcgc tgccaatgag acgacggggt catcacggct catcatgcgc
     7201 caaacaaatg tgtgcaatac acgctcggat gactgcatga tgaccgcact gactggggac
     7261 agcagatcca cctaagcctg tgagagaagc agacacccga cagatcaagg cagttaacta
     7321 gtgcactgca gtacacggtt tccttgaaat ttttttgatt cggtaatctc cgaacagaag
     7381 gaagaacgaa ggaaggagca cagacttaga ttggtatata tacgcatatg tagtgttgaa
     7441 gaaacatgaa attgcccagt attcttaacc caactgcaca gaacaaaaac gtgcaggaaa
     7501 cgaagataaa tcatgtcgaa agctacatat aaggaacgtg ctgctactca tcctagtcct
     7561 gttgctgcca agctatttaa tatcatgcac gaaaagcaaa caaacttgtg tgcttcattg
     7621 gatgttcgta ccaccaagga attactggag ttagttgaag cattaggtcc caaaatttgt
     7681 ttactaaaaa cacatgtgga tatcttgact gatttttcca tggagggcac agttaagccg
     7741 ctaaaggcat tatccgccaa gtacaatttt ttactcttcg aggacagaaa atttgctgac
     7801 attggtaata cagtcaaatt gcagtactct gcgggtgtat acagaatagc agaatgggca
     7861 gacattacga atgcacacgg tgtggtgggc ccaggtattg ttagcggttt gaagcaggcg
     7921 gcagaagaag taacaaagga acctagaggc cttttgatgt tagcagaatt gtcatgcaag
     7981 ggctccctat ctactggaga atatactaag ggtactgttg acattgcgaa gagcgacaaa
     8041 gattttgtta tcggctttat tgctcaaaga gacatgggtg gaagagatga aggttacgat
     8101 tggttgatta tgacacccgg tgtgggttta gatgacaagg gagatgcatt gggtcaacag
     8161 tatagaaccg tggatgatgt ggtttctaca ggatctgaca ttattattgt tggaagagga
     8221 ctatttgcaa agggaaggga tgctaaggta gagggtgaac gttacagaaa agcaggctgg
     8281 gaagcatatt tgagaagatg cggccagcaa aactaaaaaa ctgtattata agtaaatgca
     8341 tgtatactaa actcacaaat tagagcttca atttaattat atcagttatt acccgagtat
     8401 cacgtgctat aaaaataatt ataatttaaa ttttttaata taaatatata aattaaaaat
     8461 agaaagtaaa aaaagaaatt aaagaaaaaa tagtttttgt tttccgaaga tgtaaaagac
     8521 tctaggggga tcgccaacaa atactacctt ttatcttgct cttcctgctc tcaggtatta
     8581 atgccgaatt gtttcatctt gtctgtgtag aaaaccacac acgaaaatcc tgtgatttta
     8641 cattttactt atcgttaatc gaatgtatat ctatttaatc tgcttttctt gtctaataaa
     8701 tatatatgta aagtacgctt tttgttgaaa ttttttaaac ctttgtttat ttttttttct
     8761 tcattccgta actcttctac cttctttatt tactttctaa aatccaaata caaaacataa
     8821 aaataaataa acacagagta aattcccaaa ttattccatc attaaaagat acgaggcgcg
     8881 tgtaagttac aggcaagcga tccgtcccga
//
