# Supplementary material for: Yeast MoClo Secretion and Surface Display Toolkit 2.0: Improvements and Applications for Analysis of protein–protein Interactions and Whole-Cell Biocatalysis
Source: ACS Synth Biol. 2026 Apr 23;15(5):2032–53. doi: 10.1021/acssynbio.6c00085 (PMC13185157; doi:10.1021/acssynbio.6c00085)
Supplement: Supplementary file 3 [file sb6c00085_si_003.zip › pYSD735 (pTEF2 MFapp8 HFB1 Link-HA-TEV-CWP2 tENO2).gb]

LOCUS       pYSD735_(pTEF2_MFapp8_H 5609 bp ds-DNA     circular     02-FEB-2026
DEFINITION  .
FEATURES             Location/Qualifiers
     terminator      complement(9..105)
                     /label="AmpR Terminator"
                     /ApEinfo_revcolor="#f58a5e"
                     /ApEinfo_fwdcolor="#f58a5e"
                     /ApEinfo_graphicformat="arrow_data {{0 1 2 0 0 -1} {} 0}width 5 offset 0"
     primer          142..164
                     /label="AmpR_primer_F_inside"
                     /note="sequence: ctgtctatttcgttcatccatag"
                     /ApEinfo_revcolor="#f7977a"
                     /ApEinfo_fwdcolor="#f7977a"
     primer          142..164
                     /label="AmpR_primer_F_inside"
                     /note="sequence: ctgtctatttcgttcatccatag"
                     /ApEinfo_revcolor="#b7e6d7"
                     /ApEinfo_fwdcolor="#b7e6d7"
     primer          complement(142..164)
                     /label="AmpR_primer_R_outside"
                     /note="sequence: ctatggatgaacgaaatagacag"
                     /ApEinfo_revcolor="#f7977a"
                     /ApEinfo_fwdcolor="#f7977a"
     primer          complement(142..164)
                     /label="AmpR_primer_R_outside"
                     /note="sequence: ctatggatgaacgaaatagacag"
                     /ApEinfo_revcolor="#75c6a9"
                     /ApEinfo_fwdcolor="#75c6a9"
     promoter        complement(964..1094)
                     /label="AmpR Promoter"
                     /ApEinfo_revcolor="#f58a5e"
                     /ApEinfo_fwdcolor="#f58a5e"
                     /ApEinfo_graphicformat="arrow_data {{0 1 2 0 0 -1} {} 0}width 5 offset 0"
     rep_origin      complement(1095..1858)
                     /label="ColE1"
                     /ApEinfo_revcolor="#7f7f7f"
                     /ApEinfo_fwdcolor="#7f7f7f"
                     /ApEinfo_graphicformat="arrow_data {{0 1 2 0 0 -1} {} 0}width 5 offset 0"
     misc_feature    1886..2028
                     /label="Con2"
                     /ApEinfo_revcolor="#ffef86"
                     /ApEinfo_fwdcolor="#ffef86"
                     /ApEinfo_graphicformat="arrow_data {{0 1 2 0 0 -1} {} 0}width 5 offset 0"
     protein_bind    2029..2034
                     /label="BsmBI"
                     /ApEinfo_revcolor="#b1ff67"
                     /ApEinfo_fwdcolor="#b1ff67"
                     /ApEinfo_graphicformat="arrow_data {{0 1 2 0 0 -1} {} 0}width 5 offset 0"
     protein_bind    2036..2039
                     /label="BsmBI"
                     /ApEinfo_revcolor="#b1ff67"
                     /ApEinfo_fwdcolor="#b1ff67"
                     /ApEinfo_graphicformat="arrow_data {{0 1 2 0 0 -1} {} 0}width 5 offset 0"
     misc_feature    2040..2060
                     /label="Con2 scar"
                     /ApEinfo_revcolor="#ffef86"
                     /ApEinfo_fwdcolor="#ffef86"
                     /ApEinfo_graphicformat="arrow_data {{0 1 2 0 0 -1} {} 0}width 5 offset 0"
     promoter        2065..2764
                     /label="ScTEF2 Promoter"
                     /ApEinfo_revcolor="#84b0dc"
                     /ApEinfo_fwdcolor="#84b0dc"
                     /ApEinfo_graphicformat="arrow_data {{0 1 2 0 0 -1} {} 0}width 5 offset 0"
     misc_feature    2774..3031
                     /label="Mating factor alpha leader"
                     /ApEinfo_revcolor="#b1ff67"
                     /ApEinfo_fwdcolor="#b1ff67"
     CDS             2774..3040
                     /ApEinfo_revcolor="#84b0dc"
                     /ApEinfo_fwdcolor="#84b0dc"
                     /translation="MRFPSIFTAVLFAASSALAAPANTTTEDETAQIPAEAVIDYSDLEGDFDAAALPLSNSTNNGLSSTNTTIASIAAKEEGVQLDKREADA"
     primer          2933..2958
                     /label="Mat-alpha-F-seq"
                     /note="sequence: CCATTGTCTAACTCTACCAACAACGG"
                     /ApEinfo_revcolor="#f8d3a9"
                     /ApEinfo_fwdcolor="#f8d3a9"
     misc_feature    3017..3028
                     /label="Kex2p Cleavage Site "
                     /ApEinfo_revcolor="#faac61"
                     /ApEinfo_fwdcolor="#faac61"
     misc_feature    3041..3265
                     /label="Hfb1 from T. reesei (codon optimised)"
                     /ApEinfo_revcolor="#ff9ccd"
                     /ApEinfo_fwdcolor="#ff9ccd"
     CDS             3041..3265
                     /ApEinfo_revcolor="#84b0dc"
                     /ApEinfo_fwdcolor="#84b0dc"
                     /translation="SNGNGNVCPPGLFSNPQCCATQVLGLIGLDCKVPSQNVYDGTDFRNVCAKTGAQPLCCVAPVAGQALLCQTAVGA"
     primer          3268..3318
                     /label="Link-HA-TEV-F-Part_4a_BsaIBsmBI"
                     /note="sequence: GCATCGTCTCATCGGTCTCAATCCGGTGGAGGGGGTTCTGGTGGTGGCGGATCATACCCATACGATGTTCC"
                     /ApEinfo_revcolor="#84b0dc"
                     /ApEinfo_fwdcolor="#84b0dc"
     misc_feature    3272..3301
                     /label="GGGGSGGGGS Linker"
                     /ApEinfo_revcolor="#b7e6d7"
                     /ApEinfo_fwdcolor="#b7e6d7"
     misc_feature    3302..3328
                     /label="HA tag"
                     /ApEinfo_revcolor="#c6c9d1"
                     /ApEinfo_fwdcolor="#c6c9d1"
     primer          complement(3306..3328)
                     /label="Nanobody HA Tag MoClo R Part 3"
                     /note="sequence: atgccgtctcaggtctcaggatccAGCGTAATCTGGAACATCGTATG"
                     /ApEinfo_revcolor="#85dae9"
                     /ApEinfo_fwdcolor="#85dae9"
     misc_feature    3329..3348
                     /label="TEV protease site"
                     /ApEinfo_revcolor="#d6b295"
                     /ApEinfo_fwdcolor="#d6b295"
     primer          3344..3373
                     /label="CWP2-F1-BsmBI"
                     /note="sequence: GCATCGTCTCAatctGaatccgctgccgccatttct"
                     /ApEinfo_revcolor="#b4abac"
                     /ApEinfo_fwdcolor="#b4abac"
     misc_feature    3349..3352
                     /label="atct overhang 2join2 linker-HA-TEV"
                     /ApEinfo_revcolor="#d59687"
                     /ApEinfo_fwdcolor="#d59687"
                     /note="to join display anchor to the link-HA-TEV cassette"
     misc_feature    3353..3571
                     /label="CWP2 Anchor"
                     /ApEinfo_revcolor="#84b0dc"
                     /ApEinfo_fwdcolor="#84b0dc"
     primer          complement(3545..3585)
                     /label="CWP2-R1-Part4a-BsaIBsmBI"
                     /note="sequence: ATGCCGTCTCAGGTCTCAGCCACTCGAGttataacaacatagcagcagcagctag"
                     /ApEinfo_revcolor="#b7e6d7"
                     /ApEinfo_fwdcolor="#b7e6d7"
     misc_feature    3572..3577
                     /label="XhoI"
                     /ApEinfo_revcolor="#b4abac"
                     /ApEinfo_fwdcolor="#b4abac"
     terminator      3582..3806
                     /label="ScENO2 Terminator"
                     /ApEinfo_revcolor="#ff9ccd"
                     /ApEinfo_fwdcolor="#ff9ccd"
                     /ApEinfo_graphicformat="arrow_data {{0 1 2 0 0 -1} {} 0}width 5 offset 0"
     protein_bind    complement(3811..3814)
                     /label="BsmBI"
                     /ApEinfo_revcolor="#b1ff67"
                     /ApEinfo_fwdcolor="#b1ff67"
                     /ApEinfo_graphicformat="arrow_data {{0 1 2 0 0 -1} {} 0}width 5 offset 0"
     protein_bind    complement(3816..3821)
                     /label="BsmBI"
                     /ApEinfo_revcolor="#b1ff67"
                     /ApEinfo_fwdcolor="#b1ff67"
                     /ApEinfo_graphicformat="arrow_data {{0 1 2 0 0 -1} {} 0}width 5 offset 0"
     misc_feature    3822..3964
                     /label="ConE"
                     /ApEinfo_revcolor="#ffef86"
                     /ApEinfo_fwdcolor="#ffef86"
                     /ApEinfo_graphicformat="arrow_data {{0 1 2 0 0 -1} {} 0}width 5 offset 0"
     promoter        3984..4220
                     /label="HIS3 Promoter"
                     /ApEinfo_revcolor="#ff9ccd"
                     /ApEinfo_fwdcolor="#ff9ccd"
                     /ApEinfo_graphicformat="arrow_data {{0 1 2 0 0 -1} {} 0}width 5 offset 0"
     terminator      4884..5093
                     /label="HIS3 Terminator"
                     /ApEinfo_revcolor="#ff9ccd"
                     /ApEinfo_fwdcolor="#ff9ccd"
                     /ApEinfo_graphicformat="arrow_data {{0 1 2 0 0 -1} {} 0}width 5 offset 0"
     rep_origin      5098..5214
                     /label="CEN6"
                     /ApEinfo_revcolor="#d6b295"
                     /ApEinfo_fwdcolor="#d6b295"
                     /ApEinfo_graphicformat="arrow_data {{0 1 2 0 0 -1} {} 0}width 5 offset 0"
     rep_origin      5215..5605
                     /label="ARS4"
                     /ApEinfo_revcolor="#b4abac"
                     /ApEinfo_fwdcolor="#b4abac"
                     /ApEinfo_graphicformat="arrow_data {{0 1 2 0 0 -1} {} 0}width 5 offset 0"
ORIGIN
        1 gcggccgcga ttatcaaaaa ggatcttcac ctagatcctt ttaaattaaa aatgaagttt
       61 taaatcaatc taaagtatat atgagtaaac ttggtctgac agttaccaat gcttaatcag
      121 tgaggcacct atctcagcga tctgtctatt tcgttcatcc atagttgcct gactccccgt
      181 cgtgtagata actacgatac gggagggctt accatctggc cccagtgctg caatgatacc
      241 gcgggaccca cgctcaccgg ctccagattt atcagcaata aaccagccag ccggaagggc
      301 cgagcgcaga agtggtcctg caactttatc cgcctccatc cagtctatta attgttgccg
      361 ggaagctaga gtaagtagtt cgccagttaa tagtttgcgc aacgttgttg ccattgctac
      421 aggcatcgtg gtgtcacgct cgtcgtttgg tatggcttca ttcagctccg gttcccaacg
      481 atcaaggcga gttacatgat cccccatgtt gtgcaaaaaa gcggttagct ccttcggtcc
      541 tccgatcgtt gtcagaagta agttggccgc agtgttatca ctcatggtta tggcagcact
      601 gcataattct cttactgtca tgccatccgt aagatgcttt tctgtgactg gtgagtactc
      661 aaccaagtca ttctgagaat agtgtatgcg gcgaccgagt tgctcttgcc cggcgtcaat
      721 acgggataat accgcgccac atagcagaac tttaaaagtg ctcatcattg gaaaacgttc
      781 ttcggggcga aaactctcaa ggatcttacc gctgttgaga tccagttcga tgtaacccac
      841 tcgtgcaccc aactgatctt cagcatcttt tactttcacc agcgtttctg ggtgagcaaa
      901 aacaggaagg caaaatgccg caaaaaaggg aataagggcg acacggaaat gttgaatact
      961 catactcttc ctttttcaat attattgaag catttatcag ggttattgtc tcatgagcgg
     1021 atacatattt gaatgtattt agaaaaataa acaaataggg gttccgcgca catttccccg
     1081 aaaagtgcca cctgtcatga ccaaaatccc ttaacgtgag ttttcgttcc actgagcgtc
     1141 agaccccgta gaaaagatca aaggatcttc ttgagatcct ttttttctgc gcgtaatctg
     1201 ctgcttgcaa acaaaaaaac caccgctacc agcggtggtt tgtttgccgg atcaagagct
     1261 accaactctt tttccgaagg taactggctt cagcagagcg cagataccaa atactgttct
     1321 tctagtgtag ccgtagttag gccaccactt caagaactct gtagcaccgc ctacatacct
     1381 cgctctgcta atcctgttac cagtggctgc tgccagtggc gataagtcgt gtcttaccgg
     1441 gttggactca agacgatagt taccggataa ggcgcagcgg tcgggctgaa cggggggttc
     1501 gtgcacacag cccagcttgg agcgaacgac ctacaccgaa ctgagatacc tacagcgtga
     1561 gctatgagaa agcgccacgc ttcccgaagg gagaaaggcg gacaggtatc cggtaagcgg
     1621 cagggtcgga acaggagagc gcacgaggga gcttccaggg ggaaacgcct ggtatcttta
     1681 tagtcctgtc gggtttcgcc acctctgact tgagcgtcga tttttgtgat gctcgtcagg
     1741 ggggcggagc ctatggaaaa acgccagcaa cgcggccttt ttacggttcc tggccttttg
     1801 ctggcctttt gctcacatgt tctttcctgc gttatcccct gattctgtgg ataaccgtgc
     1861 ggccgcccct gaattcgcat ctagaataaa tcgcagccaa gtgagtgaat agatgacgca
     1921 ccacggtcag acacggccac atcgtatctc acaggagcaa gcgcgatagg agcactcaca
     1981 catagtacgg tgatccgctg actcctttgc ccaaataaga cgtgagcccg tctcagatgc
     2041 acacactggc ttaagatgac aacgttgata ggtcaagatc aatgtaaaca attactttgt
     2101 tatgtagagt ttttttagct acctatattc caccataaca tcaatcatgc ggttgctggt
     2161 gtatttacca ataatgttta atgtatatat atatatatat atatggggcc gtatacttac
     2221 atatagtaga tgtcaagcgt aggcgcttcc cctgccggct gtgagggcgc cataaccaag
     2281 gtatctatag accgccaatc agcaaactac ctccgtacat tcatgttgca cccacacatt
     2341 tatacaccca gaccgcgaca aattacccat aaggttgttt gtgacggcgt cgtacaagag
     2401 aacgtgggaa ctttttaggc tcaccaaaaa agaaagaaaa aatacgagtt gctgacagaa
     2461 gcctcaagaa aaaaaaaatt cttcttcgac tatgctggag gcagagatga tcgagccggt
     2521 agttaactat atatagctaa attggttcca tcaccttctt ttctggtgtc gctccttcta
     2581 gtgctatttc tggcttttcc tatttttttt tttccatttt tctttctctc tttctaatat
     2641 ataaattctc ttgcattttc tatttttctc tctatctatt ctacttgttt attcccttca
     2701 aggttttttt ttaaggagta cttgttttta gaatatacgg tcaacgaact ataattaact
     2761 aaacagatct atgATGAGAT TCCCATCTAT CTTCACCGCT GTTTTGTTCG CTGCTTCTTC
     2821 TGCTTTGGCT GCTCCAGCTA ACACCACCAC CGAAGACGAA ACCGCTCAAA TCCCAGCTGA
     2881 AGCTGTTATC GACTACTCTG ACTTGGAAGG TGACTTCGAC GCTGCTGCTT TGCCATTGTC
     2941 TAACTCTACC AACAACGGTT TGTCTTCTAC CAACACCACC ATCGCTTCTA TCGCTGCTAA
     3001 GGAAGAAGGT GTTCAATTGG ACAAGAGAGA AGCTgatgct tctaacggca atggaaacgt
     3061 ctgtccacca ggtttgttct ccaatcctca atgttgtgca actcaggtac ttggtttaat
     3121 tggactggat tgcaaagtac catcacaaaa tgtttatgac ggcaccgatt ttaggaatgt
     3181 gtgtgccaag acaggtgctc aaccgttatg ctgcgttgct cctgttgctg ggcaggccct
     3241 cttgtgtcaa acggcagtcg gtgcgGGATC CGGTGGAGGG GGTTCTGGTG GTGGCGGATC
     3301 ATACCCATAC GATGTTCCAG ATTACGCTAa ggaaaatttg tattttcaat ctGaatccgc
     3361 tgccgccatt tctcaaatca ctgacggtca aatccaagct actaccactg ctaccaccga
     3421 agctaccacc actgctgccc catcttccac cgttgaaact gtttctccat ccagcaccga
     3481 aactatctct caacaaactg aaaatggtgc tgctaaggcc gctgtcggta tgggtgccgg
     3541 tgctctagct gctgctgcta tgttgttata aCTCGAGTGG Cagtgctttt aactaagaat
     3601 tattagtctt ttctgcttat tttttcatca tagtttagaa cactttatat taacgaatag
     3661 tttatgaatc tatttaggtt taaaaattga tacagtttta taagttactt tttcaaagac
     3721 tcgtgctgtc tattgcataa tgcactggaa ggggaaaaaa aaggtgcaca cgcgtggctt
     3781 tttcttgaat ttgcagtttg aaaaatgctg agcatgagac ggaaatctgc tcgtcagtgg
     3841 tgctcacact gacgaatcat gtacagatca taccgatgac tgcctggcga ctcacaacta
     3901 agcaagacag ccggaaccag cgccggcgaa caccactgca tatatggcat atcacaacag
     3961 tccaactagt gcactgcagt acaaacacag tcctttcccg caattttctt tttctattac
     4021 tcttggcctc ctctagtaca ctctatattt ttttatgcct cggtaatgat tttcattttt
     4081 ttttttccac ctagcggatg actctttttt tttcttagcg attggcatta tcacataatg
     4141 aattatacat tatataaagt aatgtgattt cttcgaagaa tatactaaaa aatgagcagg
     4201 caagataaac gaaggcaaag atgacagagc agaaagccct agtaaagcgt attacaaatg
     4261 aaaccaagat tcagattgcg atctctttaa agggtggtcc cctagcgata gagcactcga
     4321 tcttcccaga aaaagaggca gaagcagtag cagaacaggc cacacaatcg caagtgatta
     4381 acgtccacac aggtataggg tttctggacc atatgataca tgctctggcc aagcattccg
     4441 gctggtcgct aatcgttgag tgcattggtg acttacacat agacgaccat cacaccactg
     4501 aggactgcgg gattgctctc ggtcaagctt ttaaagaggc cctaggggcc gtgcgtggag
     4561 taaaaaggtt tggatcagga tttgcgcctt tggatgaggc actttccaga gcggtggttg
     4621 atctttcgaa caggccgtac gcagttgtcg aacttggttt gcaaagggag aaagtaggtg
     4681 atctctcttg cgagatgatc ccgcattttc ttgaaagctt tgcagaggct agcagaatta
     4741 ccctccacgt tgattgtctg cgaggcaaga atgatcatca ccgtagtgag agtgcgttca
     4801 aggctcttgc ggttgccata agagaagcca cctcgcccaa tggtaccaac gatgttccct
     4861 ccaccaaagg tgttcttatg tagtgacacc gattatttaa agctgctgca tacgatatat
     4921 atacatgtgt atatatgtat acctatgaat gtcagtaagt atgtatacga acagtatgat
     4981 actgaagatg acaaggtaat gcatcattct atacgtgtca ttctgaacga ggcgcgcttt
     5041 ccttttttct ttttgctttt tctttttttt tctcttgaac tcgacggatc atagagtatc
     5101 acgtgctata aaaataatta taatttaaat tttttaatat aaatatataa attaaaaata
     5161 gaaagtaaaa aaagaaatta aagaaaaaat agtttttgtt ttccgaagat gtaaaagact
     5221 ctagggggat cgccaacaaa tactaccttt tatcttgctc ttcctgctct caggtattaa
     5281 tgccgaattg tttcatcttg tctgtgtaga aaaccacaca cgaaaatcct gtgattttac
     5341 attttactta tcgttaatcg aatgtatatc tatttaatct gcttttcttg tctaataaat
     5401 atatatgtaa agtacgcttt ttgttgaaat tttttaaacc tttgtttatt tttttttctt
     5461 cattccgtaa ctcttctacc ttctttattt actttctaaa atccaaatac aaaacataaa
     5521 aataaataaa cacagagtaa attcccaaat tattccatca ttaaaagata cgaggcgcgt
     5581 gtaagttaca ggcaagcgat ccgtcccga
//
