# Supplementary material for: Yeast MoClo Secretion and Surface Display Toolkit 2.0: Improvements and Applications for Analysis of protein–protein Interactions and Whole-Cell Biocatalysis
Source: ACS Synth Biol. 2026 Apr 23;15(5):2032–53. doi: 10.1021/acssynbio.6c00085 (PMC13185157; doi:10.1021/acssynbio.6c00085)
Supplement: Supplementary file 3 [file sb6c00085_si_003.zip › pYSD737 (pTEF2 MFapp8 HFB1 Link-HA-TEV-649 tENO2).gb]

LOCUS       pYSD737_(pTEF2_MFapp8_H 7457 bp ds-DNA     circular     02-FEB-2026
DEFINITION  .
FEATURES             Location/Qualifiers
     terminator      complement(9..105)
                     /label="AmpR Terminator"
                     /ApEinfo_revcolor="#f58a5e"
                     /ApEinfo_fwdcolor="#f58a5e"
                     /ApEinfo_graphicformat="arrow_data {{0 1 2 0 0 -1} {} 0}width 5 offset 0"
     primer          142..164
                     /label="AmpR_primer_F_inside"
                     /note="sequence: ctgtctatttcgttcatccatag"
                     /ApEinfo_revcolor="#f7977a"
                     /ApEinfo_fwdcolor="#f7977a"
     primer          142..164
                     /label="AmpR_primer_F_inside"
                     /note="sequence: ctgtctatttcgttcatccatag"
                     /ApEinfo_revcolor="#b7e6d7"
                     /ApEinfo_fwdcolor="#b7e6d7"
     primer          complement(142..164)
                     /label="AmpR_primer_R_outside"
                     /note="sequence: ctatggatgaacgaaatagacag"
                     /ApEinfo_revcolor="#f7977a"
                     /ApEinfo_fwdcolor="#f7977a"
     primer          complement(142..164)
                     /label="AmpR_primer_R_outside"
                     /note="sequence: ctatggatgaacgaaatagacag"
                     /ApEinfo_revcolor="#75c6a9"
                     /ApEinfo_fwdcolor="#75c6a9"
     promoter        complement(964..1094)
                     /label="AmpR Promoter"
                     /ApEinfo_revcolor="#f58a5e"
                     /ApEinfo_fwdcolor="#f58a5e"
                     /ApEinfo_graphicformat="arrow_data {{0 1 2 0 0 -1} {} 0}width 5 offset 0"
     rep_origin      complement(1095..1858)
                     /label="ColE1"
                     /ApEinfo_revcolor="#7f7f7f"
                     /ApEinfo_fwdcolor="#7f7f7f"
                     /ApEinfo_graphicformat="arrow_data {{0 1 2 0 0 -1} {} 0}width 5 offset 0"
     misc_feature    1886..2028
                     /label="Con2"
                     /ApEinfo_revcolor="#ffef86"
                     /ApEinfo_fwdcolor="#ffef86"
                     /ApEinfo_graphicformat="arrow_data {{0 1 2 0 0 -1} {} 0}width 5 offset 0"
     protein_bind    2029..2034
                     /label="BsmBI"
                     /ApEinfo_revcolor="#b1ff67"
                     /ApEinfo_fwdcolor="#b1ff67"
                     /ApEinfo_graphicformat="arrow_data {{0 1 2 0 0 -1} {} 0}width 5 offset 0"
     protein_bind    2036..2039
                     /label="BsmBI"
                     /ApEinfo_revcolor="#b1ff67"
                     /ApEinfo_fwdcolor="#b1ff67"
                     /ApEinfo_graphicformat="arrow_data {{0 1 2 0 0 -1} {} 0}width 5 offset 0"
     misc_feature    2040..2060
                     /label="Con2 scar"
                     /ApEinfo_revcolor="#ffef86"
                     /ApEinfo_fwdcolor="#ffef86"
                     /ApEinfo_graphicformat="arrow_data {{0 1 2 0 0 -1} {} 0}width 5 offset 0"
     promoter        2065..2764
                     /label="ScTEF2 Promoter"
                     /ApEinfo_revcolor="#84b0dc"
                     /ApEinfo_fwdcolor="#84b0dc"
                     /ApEinfo_graphicformat="arrow_data {{0 1 2 0 0 -1} {} 0}width 5 offset 0"
     misc_feature    2774..3031
                     /label="Mating factor alpha leader"
                     /ApEinfo_revcolor="#b1ff67"
                     /ApEinfo_fwdcolor="#b1ff67"
     CDS             2774..3040
                     /ApEinfo_revcolor="#84b0dc"
                     /ApEinfo_fwdcolor="#84b0dc"
                     /translation="MRFPSIFTAVLFAASSALAAPANTTTEDETAQIPAEAVIDYSDLEGDFDAAALPLSNSTNNGLSSTNTTIASIAAKEEGVQLDKREADA"
     primer          2933..2958
                     /label="Mat-alpha-F-seq"
                     /note="sequence: CCATTGTCTAACTCTACCAACAACGG"
                     /ApEinfo_revcolor="#f8d3a9"
                     /ApEinfo_fwdcolor="#f8d3a9"
     misc_feature    3017..3028
                     /label="Kex2p Cleavage Site "
                     /ApEinfo_revcolor="#faac61"
                     /ApEinfo_fwdcolor="#faac61"
     misc_feature    3041..3265
                     /label="Hfb1 from T. reesei (codon optimised)"
                     /ApEinfo_revcolor="#ff9ccd"
                     /ApEinfo_fwdcolor="#ff9ccd"
     CDS             3041..3265
                     /ApEinfo_revcolor="#84b0dc"
                     /ApEinfo_fwdcolor="#84b0dc"
                     /translation="SNGNGNVCPPGLFSNPQCCATQVLGLIGLDCKVPSQNVYDGTDFRNVCAKTGAQPLCCVAPVAGQALLCQTAVGA"
     primer          3268..3318
                     /label="Link-HA-TEV-F-Part_4a_BsaIBsmBI"
                     /note="sequence: GCATCGTCTCATCGGTCTCAATCCGGTGGAGGGGGTTCTGGTGGTGGCGGATCATACCCATACGATGTTCC"
                     /ApEinfo_revcolor="#84b0dc"
                     /ApEinfo_fwdcolor="#84b0dc"
     misc_feature    3272..3301
                     /label="GGGGSGGGGS Linker"
                     /ApEinfo_revcolor="#b7e6d7"
                     /ApEinfo_fwdcolor="#b7e6d7"
     misc_feature    3302..3328
                     /label="HA tag"
                     /ApEinfo_revcolor="#c6c9d1"
                     /ApEinfo_fwdcolor="#c6c9d1"
     primer          complement(3306..3328)
                     /label="Nanobody HA Tag MoClo R Part 3"
                     /note="sequence: atgccgtctcaggtctcaggatccAGCGTAATCTGGAACATCGTATG"
                     /ApEinfo_revcolor="#85dae9"
                     /ApEinfo_fwdcolor="#85dae9"
     misc_feature    3329..3348
                     /label="TEV protease site"
                     /ApEinfo_revcolor="#d6b295"
                     /ApEinfo_fwdcolor="#d6b295"
     misc_feature    3349..3352
                     /label="atct overhang 2join2 linker-HA-TEV"
                     /ApEinfo_revcolor="#d59687"
                     /ApEinfo_fwdcolor="#d59687"
                     /note="to join display anchor to the link-HA-TEV cassette"
     primer          3353..3372
                     /label="649-Stalk-F1-BsmBI"
                     /note="sequence: GCATCGTCTCAatctCAAACATCCTCACCCTCTAC"
                     /ApEinfo_revcolor="#c6c9d1"
                     /ApEinfo_fwdcolor="#c6c9d1"
     misc_feature    3353..5299
                     /label="649 Stalk sequence"
                     /ApEinfo_revcolor="#ff9ccd"
                     /ApEinfo_fwdcolor="#ff9ccd"
     CDS             3353..5299
                     /label="Translation 3353-5299"
                     /translation="QTSSPSTEASVSTSSTSSSASQSSDPTTTSSSSSSSSPSSQSEEISSSPTVSTTPSTSSSSSSMTSTTTTKSISTSTTSSAPVTDVTVSSSPSKSTSTSTSTETSKTPTSMTEYTSSTSIISTPVSHSQTGLSASSSSSSTTSGSSSTKSESSTTSGSSQSVESTSSHATVLANSAEMVTTSSSSSSTSEMSLTSTATSVPVSSSSSTTYSTSASTQAVTTTSSSTVSTTSSSTTLTSAFTHSSTTSSDQPPSDTTSPSTTHEPHVTTQTSSETSSSKSSSTSSSSTSQTSESATPSDSVSPGSSTSTSSSSTSTSTSISSGETTTSSSSSSATTTSNSATLSVSTTQTSIEASSSTTSTSSSTITTSSSSAHISSKSQSSITYPSSSTSSSTSSSISSESESFESTSAEDAPSTAPSSSVSSKSSTSTTSSTSTSSSTPSPSPSSVSSSSTSSLTTSAVSTPATSHSQSTVVTTTTITTSTGPVMSTTTAYSSSSTSSSESSEVQSVMSSTPSSTSTTTSSESTSSSSTASTSPSTSQTFETSPTIGGVPSTTSFVSTPTTKLSHTTSTMTAQSDSKSTHSSSTSTEDKSSTASAVDESTTTSTSTESTTSVTSGTSHSAKESSSNSKVYSSQTAHSSISVASSPSTK"
     primer          complement(3482..3505)
                     /label="649Stalk-R1-BsmB1"
                     /note="sequence: ATGCCGTCTCAtACgGTCGGTGATGATGAAATTTC"
                     /ApEinfo_revcolor="#faac61"
                     /ApEinfo_fwdcolor="#faac61"
     misc_feature    3502..3505
                     /label="BsmBI overhang"
                     /ApEinfo_revcolor="#84b0dc"
                     /ApEinfo_fwdcolor="#84b0dc"
     misc_feature    3502..3507
                     /label="BsaI site destroyed"
                     /ApEinfo_revcolor="#ffef86"
                     /ApEinfo_fwdcolor="#ffef86"
     primer          3502..3525
                     /label="649-Stalk-F2-BsmB1"
                     /note="sequence: GCATCGTCTCAcGTaTCAACTACACCATCAACTTC"
                     /ApEinfo_revcolor="#9eafd2"
                     /ApEinfo_fwdcolor="#9eafd2"
     primer          complement(5279..5299)
                     /label="649-Stalk-R2-Part4a-BsaI-BsmBI"
                     /note="sequence: ATGCCGTCTCAGGTCTCAGCCACTCGAGttaCTTTGTACTAGGTGATGATGC"
                     /ApEinfo_revcolor="#c7b0e3"
                     /ApEinfo_fwdcolor="#c7b0e3"
     CDS             5300..5416
                     /label="Translation 5300-5416"
                     /translation="GAQIQSSMVEISTYAGSANSVNAGAGAGALFLLLSLAII"
     primer          complement(5395..5416)
                     /label="649-stalk-Y-Disp-R-correct-BsaI-BsmBI"
                     /note="sequence: ATGCCGTCTCAGGTCTCAGCCACTCGAGttaGATGATAGCCAAAGACAACAAC"
                     /ApEinfo_revcolor="#9eafd2"
                     /ApEinfo_fwdcolor="#9eafd2"
     misc_feature    5417..5419
                     /label="Stop codon"
                     /ApEinfo_revcolor="#9eafd2"
                     /ApEinfo_fwdcolor="#9eafd2"
     CDS             5417..5419
                     /ApEinfo_revcolor="#84b0dc"
                     /ApEinfo_fwdcolor="#84b0dc"
                     /translation="*"
     misc_feature    5420..5425
                     /label="XhoI"
                     /ApEinfo_revcolor="#b4abac"
                     /ApEinfo_fwdcolor="#b4abac"
     terminator      5430..5654
                     /label="ScENO2 Terminator"
                     /ApEinfo_revcolor="#ff9ccd"
                     /ApEinfo_fwdcolor="#ff9ccd"
                     /ApEinfo_graphicformat="arrow_data {{0 1 2 0 0 -1} {} 0}width 5 offset 0"
     protein_bind    complement(5659..5662)
                     /label="BsmBI"
                     /ApEinfo_revcolor="#b1ff67"
                     /ApEinfo_fwdcolor="#b1ff67"
                     /ApEinfo_graphicformat="arrow_data {{0 1 2 0 0 -1} {} 0}width 5 offset 0"
     protein_bind    complement(5664..5669)
                     /label="BsmBI"
                     /ApEinfo_revcolor="#b1ff67"
                     /ApEinfo_fwdcolor="#b1ff67"
                     /ApEinfo_graphicformat="arrow_data {{0 1 2 0 0 -1} {} 0}width 5 offset 0"
     misc_feature    5670..5812
                     /label="ConE"
                     /ApEinfo_revcolor="#ffef86"
                     /ApEinfo_fwdcolor="#ffef86"
                     /ApEinfo_graphicformat="arrow_data {{0 1 2 0 0 -1} {} 0}width 5 offset 0"
     promoter        5832..6068
                     /label="HIS3 Promoter"
                     /ApEinfo_revcolor="#ff9ccd"
                     /ApEinfo_fwdcolor="#ff9ccd"
                     /ApEinfo_graphicformat="arrow_data {{0 1 2 0 0 -1} {} 0}width 5 offset 0"
     terminator      6732..6941
                     /label="HIS3 Terminator"
                     /ApEinfo_revcolor="#ff9ccd"
                     /ApEinfo_fwdcolor="#ff9ccd"
                     /ApEinfo_graphicformat="arrow_data {{0 1 2 0 0 -1} {} 0}width 5 offset 0"
     rep_origin      6946..7062
                     /label="CEN6"
                     /ApEinfo_revcolor="#d6b295"
                     /ApEinfo_fwdcolor="#d6b295"
                     /ApEinfo_graphicformat="arrow_data {{0 1 2 0 0 -1} {} 0}width 5 offset 0"
     rep_origin      7063..7453
                     /label="ARS4"
                     /ApEinfo_revcolor="#b4abac"
                     /ApEinfo_fwdcolor="#b4abac"
                     /ApEinfo_graphicformat="arrow_data {{0 1 2 0 0 -1} {} 0}width 5 offset 0"
ORIGIN
        1 gcggccgcga ttatcaaaaa ggatcttcac ctagatcctt ttaaattaaa aatgaagttt
       61 taaatcaatc taaagtatat atgagtaaac ttggtctgac agttaccaat gcttaatcag
      121 tgaggcacct atctcagcga tctgtctatt tcgttcatcc atagttgcct gactccccgt
      181 cgtgtagata actacgatac gggagggctt accatctggc cccagtgctg caatgatacc
      241 gcgggaccca cgctcaccgg ctccagattt atcagcaata aaccagccag ccggaagggc
      301 cgagcgcaga agtggtcctg caactttatc cgcctccatc cagtctatta attgttgccg
      361 ggaagctaga gtaagtagtt cgccagttaa tagtttgcgc aacgttgttg ccattgctac
      421 aggcatcgtg gtgtcacgct cgtcgtttgg tatggcttca ttcagctccg gttcccaacg
      481 atcaaggcga gttacatgat cccccatgtt gtgcaaaaaa gcggttagct ccttcggtcc
      541 tccgatcgtt gtcagaagta agttggccgc agtgttatca ctcatggtta tggcagcact
      601 gcataattct cttactgtca tgccatccgt aagatgcttt tctgtgactg gtgagtactc
      661 aaccaagtca ttctgagaat agtgtatgcg gcgaccgagt tgctcttgcc cggcgtcaat
      721 acgggataat accgcgccac atagcagaac tttaaaagtg ctcatcattg gaaaacgttc
      781 ttcggggcga aaactctcaa ggatcttacc gctgttgaga tccagttcga tgtaacccac
      841 tcgtgcaccc aactgatctt cagcatcttt tactttcacc agcgtttctg ggtgagcaaa
      901 aacaggaagg caaaatgccg caaaaaaggg aataagggcg acacggaaat gttgaatact
      961 catactcttc ctttttcaat attattgaag catttatcag ggttattgtc tcatgagcgg
     1021 atacatattt gaatgtattt agaaaaataa acaaataggg gttccgcgca catttccccg
     1081 aaaagtgcca cctgtcatga ccaaaatccc ttaacgtgag ttttcgttcc actgagcgtc
     1141 agaccccgta gaaaagatca aaggatcttc ttgagatcct ttttttctgc gcgtaatctg
     1201 ctgcttgcaa acaaaaaaac caccgctacc agcggtggtt tgtttgccgg atcaagagct
     1261 accaactctt tttccgaagg taactggctt cagcagagcg cagataccaa atactgttct
     1321 tctagtgtag ccgtagttag gccaccactt caagaactct gtagcaccgc ctacatacct
     1381 cgctctgcta atcctgttac cagtggctgc tgccagtggc gataagtcgt gtcttaccgg
     1441 gttggactca agacgatagt taccggataa ggcgcagcgg tcgggctgaa cggggggttc
     1501 gtgcacacag cccagcttgg agcgaacgac ctacaccgaa ctgagatacc tacagcgtga
     1561 gctatgagaa agcgccacgc ttcccgaagg gagaaaggcg gacaggtatc cggtaagcgg
     1621 cagggtcgga acaggagagc gcacgaggga gcttccaggg ggaaacgcct ggtatcttta
     1681 tagtcctgtc gggtttcgcc acctctgact tgagcgtcga tttttgtgat gctcgtcagg
     1741 ggggcggagc ctatggaaaa acgccagcaa cgcggccttt ttacggttcc tggccttttg
     1801 ctggcctttt gctcacatgt tctttcctgc gttatcccct gattctgtgg ataaccgtgc
     1861 ggccgcccct gaattcgcat ctagaataaa tcgcagccaa gtgagtgaat agatgacgca
     1921 ccacggtcag acacggccac atcgtatctc acaggagcaa gcgcgatagg agcactcaca
     1981 catagtacgg tgatccgctg actcctttgc ccaaataaga cgtgagcccg tctcagatgc
     2041 acacactggc ttaagatgac aacgttgata ggtcaagatc aatgtaaaca attactttgt
     2101 tatgtagagt ttttttagct acctatattc caccataaca tcaatcatgc ggttgctggt
     2161 gtatttacca ataatgttta atgtatatat atatatatat atatggggcc gtatacttac
     2221 atatagtaga tgtcaagcgt aggcgcttcc cctgccggct gtgagggcgc cataaccaag
     2281 gtatctatag accgccaatc agcaaactac ctccgtacat tcatgttgca cccacacatt
     2341 tatacaccca gaccgcgaca aattacccat aaggttgttt gtgacggcgt cgtacaagag
     2401 aacgtgggaa ctttttaggc tcaccaaaaa agaaagaaaa aatacgagtt gctgacagaa
     2461 gcctcaagaa aaaaaaaatt cttcttcgac tatgctggag gcagagatga tcgagccggt
     2521 agttaactat atatagctaa attggttcca tcaccttctt ttctggtgtc gctccttcta
     2581 gtgctatttc tggcttttcc tatttttttt tttccatttt tctttctctc tttctaatat
     2641 ataaattctc ttgcattttc tatttttctc tctatctatt ctacttgttt attcccttca
     2701 aggttttttt ttaaggagta cttgttttta gaatatacgg tcaacgaact ataattaact
     2761 aaacagatct atgATGAGAT TCCCATCTAT CTTCACCGCT GTTTTGTTCG CTGCTTCTTC
     2821 TGCTTTGGCT GCTCCAGCTA ACACCACCAC CGAAGACGAA ACCGCTCAAA TCCCAGCTGA
     2881 AGCTGTTATC GACTACTCTG ACTTGGAAGG TGACTTCGAC GCTGCTGCTT TGCCATTGTC
     2941 TAACTCTACC AACAACGGTT TGTCTTCTAC CAACACCACC ATCGCTTCTA TCGCTGCTAA
     3001 GGAAGAAGGT GTTCAATTGG ACAAGAGAGA AGCTgatgct tctaacggca atggaaacgt
     3061 ctgtccacca ggtttgttct ccaatcctca atgttgtgca actcaggtac ttggtttaat
     3121 tggactggat tgcaaagtac catcacaaaa tgtttatgac ggcaccgatt ttaggaatgt
     3181 gtgtgccaag acaggtgctc aaccgttatg ctgcgttgct cctgttgctg ggcaggccct
     3241 cttgtgtcaa acggcagtcg gtgcgGGATC CGGTGGAGGG GGTTCTGGTG GTGGCGGATC
     3301 ATACCCATAC GATGTTCCAG ATTACGCTAa ggaaaatttg tattttcaat ctCAAACATC
     3361 CTCACCCTCT ACAGAAGCAT CAGTATCAAC CTCTAGTACC TCTTCCTCTG CTTCACAATC
     3421 ATCTGACCCA ACTACAACAT CTTCGTCCAG TTCATCGTCT TCCCCATCTT CCCAATCTGA
     3481 GGAAATTTCA TCATCACCGA CcGTaTCAAC TACACCATCA ACTTCTTCAT CATCTTCCTC
     3541 AATGACTTCA ACCACCACAA CAAAGTCAAT CTCAACTTCC ACTACAAGTT CAGCTCCAGT
     3601 TACAGATGTG ACAGTTTCCT CATCGCCTAG TAAATCTACC TCTACTTCGA CAAGTACAGA
     3661 AACATCTAAA ACACCTACTT CAATGACAGA GTATACATCT AGTACATCGA TAATTTCGAC
     3721 TCCAGTTAGT CACTCGCAGA CAGGTTTGTC GGCTTCATCA AGTTCATCAT CTACAACATC
     3781 CGGTTCTTCG TCCACTAAAT CAGAAAGTTC GACAACATCT GGCTCTTCCC AGTCCGTGGA
     3841 ATCAACCTCC AGCCACGCCA CTGTTCTTGC TAATTCCGCA GAAATGGTCA CAACATCCTC
     3901 TAGTTCATCC TCAACATCCG AAATGTCATT AACTAGTACT GCTACCAGTG TACCAGTCTC
     3961 ATCTAGTAGC AGTACGACAT ATTCTACTAG CGCATCTACA CAAGCCGTCA CTACAACATC
     4021 TTCTTCCACT GTATCTACAA CTTCTTCTAG TACAACGTTA ACAAGCGCAT TCACACATTC
     4081 TTCAACCACA TCGTCCGACC AGCCACCCAG CGACACTACA AGTCCATCTA CGACACACGA
     4141 ACCTCATGTA ACCACTCAGA CGTCATCAGA AACATCTTCT TCTAAGTCAT CTTCTACTTC
     4201 TTCTTCAAGT ACATCTCAAA CCTCTGAGTC TGCAACACCA TCCGATTCCG TATCACCTGG
     4261 AAGTTCTACA TCAACATCTT CTAGTAGCAC TTCTACTTCC ACTTCTATTT CCAGTGGAGA
     4321 AACGACAACT TCTTCTTCTT CATCATCTGC CACGACCACT TCTAACAGCG CAACCTTGTC
     4381 AGTCTCTACC ACACAAACTT CGATTGAAGC CAGTTCATCT ACTACATCTA CATCTAGTTC
     4441 AACAATTACA ACTTCAAGTA GTAGCGCTCA CATATCGTCG AAATCTCAAT CTAGTATTAC
     4501 CTATCCCTCT TCCTCGACAT CTTCATCTAC ATCGTCCTCA ATTTCTAGCG AATCTGAAAG
     4561 TTTTGAATCG ACATCAGCAG AAGATGCTCC ATCAACAGCA CCTTCATCAA GTGTCTCTTC
     4621 TAAGAGTTCT ACCTCTACAA CATCAAGCAC ATCGACATCT TCAAGCACTC CATCTCCATC
     4681 ACCATCTTCC GTGAGTTCTT CCTCCACCAG CTCATTGACA ACTTCTGCTG TATCAACACC
     4741 AGCTACCTCT CATTCTCAAA GTACTGTAGT AACCACCACT ACTATTACTA CATCAACAGG
     4801 TCCAGTGATG TCTACGACAA CAGCTTATTC TTCTAGTTCT ACTAGCAGCT CGGAATCTTC
     4861 TGAGGTTCAG TCTGTCATGT CATCTACGCC TAGTTCAACA TCAACAACAA CCAGTTCGGA
     4921 ATCTACTTCA TCTAGCTCCA CAGCTTCTAC CTCACCATCA ACCTCGCAAA CTTTCGAAAC
     4981 TTCTCCTACT ATAGGAGGTG TCCCCTCAAC CACTTCATTT GTCTCTACGC CAACAACGAA
     5041 ATTGTCGCAC ACTACTTCCA CTATGACAGC ACAGTCCGAT AGTAAGTCTA CCCACTCCTC
     5101 AAGCACATCG ACAGAAGATA AATCATCCAC TGCTTCTGCA GTTGACGAAA GCACTACAAC
     5161 ATCCACTTCC ACGGAGTCTA CTACATCAGT AACATCAGGC ACCTCCCATT CCGCTAAAGA
     5221 ATCTTCGTCA AATTCTAAGG TGTATAGTTC ACAGACAGCA CACTCATCCA TAAGTGTTGC
     5281 ATCATCACCT AGTACAAAGG GCGCCCAAAT CCAATCTTCT ATGGTTGAAA TCTCTACCTA
     5341 CGCTGGTTCT GCTAACTCTG TTAACGCTGG TGCTGGTGCT GGTGCTTTGT TCTTGTTGTT
     5401 GTCTTTGGCT ATCATCtaaC TCGAGTGGCa gtgcttttaa ctaagaatta ttagtctttt
     5461 ctgcttattt tttcatcata gtttagaaca ctttatatta acgaatagtt tatgaatcta
     5521 tttaggttta aaaattgata cagttttata agttactttt tcaaagactc gtgctgtcta
     5581 ttgcataatg cactggaagg ggaaaaaaaa ggtgcacacg cgtggctttt tcttgaattt
     5641 gcagtttgaa aaatgctgag catgagacgg aaatctgctc gtcagtggtg ctcacactga
     5701 cgaatcatgt acagatcata ccgatgactg cctggcgact cacaactaag caagacagcc
     5761 ggaaccagcg ccggcgaaca ccactgcata tatggcatat cacaacagtc caactagtgc
     5821 actgcagtac aaacacagtc ctttcccgca attttctttt tctattactc ttggcctcct
     5881 ctagtacact ctatattttt ttatgcctcg gtaatgattt tcattttttt ttttccacct
     5941 agcggatgac tctttttttt tcttagcgat tggcattatc acataatgaa ttatacatta
     6001 tataaagtaa tgtgatttct tcgaagaata tactaaaaaa tgagcaggca agataaacga
     6061 aggcaaagat gacagagcag aaagccctag taaagcgtat tacaaatgaa accaagattc
     6121 agattgcgat ctctttaaag ggtggtcccc tagcgataga gcactcgatc ttcccagaaa
     6181 aagaggcaga agcagtagca gaacaggcca cacaatcgca agtgattaac gtccacacag
     6241 gtatagggtt tctggaccat atgatacatg ctctggccaa gcattccggc tggtcgctaa
     6301 tcgttgagtg cattggtgac ttacacatag acgaccatca caccactgag gactgcggga
     6361 ttgctctcgg tcaagctttt aaagaggccc taggggccgt gcgtggagta aaaaggtttg
     6421 gatcaggatt tgcgcctttg gatgaggcac tttccagagc ggtggttgat ctttcgaaca
     6481 ggccgtacgc agttgtcgaa cttggtttgc aaagggagaa agtaggtgat ctctcttgcg
     6541 agatgatccc gcattttctt gaaagctttg cagaggctag cagaattacc ctccacgttg
     6601 attgtctgcg aggcaagaat gatcatcacc gtagtgagag tgcgttcaag gctcttgcgg
     6661 ttgccataag agaagccacc tcgcccaatg gtaccaacga tgttccctcc accaaaggtg
     6721 ttcttatgta gtgacaccga ttatttaaag ctgctgcata cgatatatat acatgtgtat
     6781 atatgtatac ctatgaatgt cagtaagtat gtatacgaac agtatgatac tgaagatgac
     6841 aaggtaatgc atcattctat acgtgtcatt ctgaacgagg cgcgctttcc ttttttcttt
     6901 ttgctttttc tttttttttc tcttgaactc gacggatcat agagtatcac gtgctataaa
     6961 aataattata atttaaattt tttaatataa atatataaat taaaaataga aagtaaaaaa
     7021 agaaattaaa gaaaaaatag tttttgtttt ccgaagatgt aaaagactct agggggatcg
     7081 ccaacaaata ctacctttta tcttgctctt cctgctctca ggtattaatg ccgaattgtt
     7141 tcatcttgtc tgtgtagaaa accacacacg aaaatcctgt gattttacat tttacttatc
     7201 gttaatcgaa tgtatatcta tttaatctgc ttttcttgtc taataaatat atatgtaaag
     7261 tacgcttttt gttgaaattt tttaaacctt tgtttatttt tttttcttca ttccgtaact
     7321 cttctacctt ctttatttac tttctaaaat ccaaatacaa aacataaaaa taaataaaca
     7381 cagagtaaat tcccaaatta ttccatcatt aaaagatacg aggcgcgtgt aagttacagg
     7441 caagcgatcc gtcccga
//
