# Supplementary material for: Yeast MoClo Secretion and Surface Display Toolkit 2.0: Improvements and Applications for Analysis of protein–protein Interactions and Whole-Cell Biocatalysis
Source: ACS Synth Biol. 2026 Apr 23;15(5):2032–53. doi: 10.1021/acssynbio.6c00085 (PMC13185157; doi:10.1021/acssynbio.6c00085)
Supplement: Supplementary file 3 [file sb6c00085_si_003.zip › pYSD741 MFapp8 SP HFB1 Link-Myc-TEV-649 stalk Anchor.gb]

LOCUS       pYSD741_=_MFapp8_SP_HFB 7460 bp ds-DNA     circular     02-FEB-2026
DEFINITION  .
COMMENT     Yeast Expression Plasmid pYSD741 Transcriptional Unit: pTEF2 +
            MFalpha1 PrePro-app8 SP + HFB1 + Linker-Myc-TEV-649-stalk + tENO2
            pYSD098, pYTK014, pYSD021, pYSD704, pYSD090, pYTK065, Yeast Origin
            & Selectable Marker CEN6/ARS4 & HIS3
FEATURES             Location/Qualifiers
     terminator      complement(9..105)
                     /label="AmpR Terminator"
                     /ApEinfo_revcolor="#f58a5e"
                     /ApEinfo_fwdcolor="#f58a5e"
                     /ApEinfo_graphicformat="arrow_data {{0 1 2 0 0 -1} {} 0}width 5 offset 0"
     primer          142..164
                     /label="AmpR_primer_F_inside"
                     /note="sequence: ctgtctatttcgttcatccatag"
                     /ApEinfo_revcolor="#f7977a"
                     /ApEinfo_fwdcolor="#f7977a"
     primer          142..164
                     /label="AmpR_primer_F_inside"
                     /note="sequence: ctgtctatttcgttcatccatag"
                     /ApEinfo_revcolor="#b7e6d7"
                     /ApEinfo_fwdcolor="#b7e6d7"
     primer          complement(142..164)
                     /label="AmpR_primer_R_outside"
                     /note="sequence: ctatggatgaacgaaatagacag"
                     /ApEinfo_revcolor="#75c6a9"
                     /ApEinfo_fwdcolor="#75c6a9"
     primer          complement(142..164)
                     /label="AmpR_primer_R_outside"
                     /note="sequence: ctatggatgaacgaaatagacag"
                     /ApEinfo_revcolor="#f7977a"
                     /ApEinfo_fwdcolor="#f7977a"
     promoter        complement(964..1094)
                     /label="AmpR Promoter"
                     /ApEinfo_revcolor="#f58a5e"
                     /ApEinfo_fwdcolor="#f58a5e"
                     /ApEinfo_graphicformat="arrow_data {{0 1 2 0 0 -1} {} 0}width 5 offset 0"
     rep_origin      complement(1095..1858)
                     /label="ColE1"
                     /ApEinfo_revcolor="#7f7f7f"
                     /ApEinfo_fwdcolor="#7f7f7f"
                     /ApEinfo_graphicformat="arrow_data {{0 1 2 0 0 -1} {} 0}width 5 offset 0"
     misc_feature    1886..2028
                     /label="Con2"
                     /ApEinfo_revcolor="#ffef86"
                     /ApEinfo_fwdcolor="#ffef86"
                     /ApEinfo_graphicformat="arrow_data {{0 1 2 0 0 -1} {} 0}width 5 offset 0"
     protein_bind    2029..2034
                     /label="BsmBI"
                     /ApEinfo_revcolor="#b1ff67"
                     /ApEinfo_fwdcolor="#b1ff67"
                     /ApEinfo_graphicformat="arrow_data {{0 1 2 0 0 -1} {} 0}width 5 offset 0"
     protein_bind    2036..2039
                     /label="BsmBI"
                     /ApEinfo_revcolor="#b1ff67"
                     /ApEinfo_fwdcolor="#b1ff67"
                     /ApEinfo_graphicformat="arrow_data {{0 1 2 0 0 -1} {} 0}width 5 offset 0"
     misc_feature    2040..2060
                     /label="Con2 scar"
                     /ApEinfo_revcolor="#ffef86"
                     /ApEinfo_fwdcolor="#ffef86"
                     /ApEinfo_graphicformat="arrow_data {{0 1 2 0 0 -1} {} 0}width 5 offset 0"
     promoter        2065..2764
                     /label="ScTEF2 Promoter"
                     /ApEinfo_revcolor="#84b0dc"
                     /ApEinfo_fwdcolor="#84b0dc"
                     /ApEinfo_graphicformat="arrow_data {{0 1 2 0 0 -1} {} 0}width 5 offset 0"
     misc_feature    2774..3031
                     /label="Mating factor alpha leader"
                     /ApEinfo_revcolor="#b1ff67"
                     /ApEinfo_fwdcolor="#b1ff67"
     CDS             2774..3040
                     /ApEinfo_revcolor="#84b0dc"
                     /ApEinfo_fwdcolor="#84b0dc"
                     /translation="MRFPSIFTAVLFAASSALAAPANTTTEDETAQIPAEAVIDYSDLEGDFDAAALPLSNSTNNGLSSTNTTIASIAAKEEGVQLDKREADA"
     primer          2933..2958
                     /label="Mat-alpha-F-seq"
                     /note="sequence: CCATTGTCTAACTCTACCAACAACGG"
                     /ApEinfo_revcolor="#f8d3a9"
                     /ApEinfo_fwdcolor="#f8d3a9"
     misc_feature    3017..3028
                     /label="Kex2p Cleavage Site "
                     /ApEinfo_revcolor="#faac61"
                     /ApEinfo_fwdcolor="#faac61"
     misc_feature    3041..3265
                     /label="Hfb1 from T. reesei (codon optimised)"
                     /ApEinfo_revcolor="#ff9ccd"
                     /ApEinfo_fwdcolor="#ff9ccd"
     CDS             3041..3265
                     /ApEinfo_revcolor="#84b0dc"
                     /ApEinfo_fwdcolor="#84b0dc"
                     /translation="SNGNGNVCPPGLFSNPQCCATQVLGLIGLDCKVPSQNVYDGTDFRNVCAKTGAQPLCCVAPVAGQALLCQTAVGA"
     misc_feature    3272..3301
                     /label="GGGGSGGGGS Linker"
                     /ApEinfo_revcolor="#b7e6d7"
                     /ApEinfo_fwdcolor="#b7e6d7"
     misc_feature    3302..3331
                     /label="c-myc"
                     /ApEinfo_revcolor="#9eafd2"
                     /ApEinfo_fwdcolor="#9eafd2"
     CDS             3302..3331
                     /ApEinfo_revcolor="#84b0dc"
                     /ApEinfo_fwdcolor="#84b0dc"
                     /translation="EQKLISEEDL"
     CDS             3302..3331
                     /ApEinfo_revcolor="#84b0dc"
                     /ApEinfo_fwdcolor="#84b0dc"
                     /translation="EQKLISEEDL"
     misc_feature    3332..3351
                     /label="TEV protease site"
                     /ApEinfo_revcolor="#d6b295"
                     /ApEinfo_fwdcolor="#d6b295"
     misc_feature    3352..3355
                     /label="atct overhang 2join2 linker-HA-TEV"
                     /ApEinfo_revcolor="#d59687"
                     /ApEinfo_fwdcolor="#d59687"
                     /note="to join display anchor to the link-HA-TEV cassette"
     primer          3356..3375
                     /label="649-Stalk-F1-BsmBI"
                     /note="sequence: GCATCGTCTCAatctCAAACATCCTCACCCTCTAC"
                     /ApEinfo_revcolor="#c6c9d1"
                     /ApEinfo_fwdcolor="#c6c9d1"
     misc_feature    3356..5302
                     /label="649 Stalk sequence"
                     /ApEinfo_revcolor="#ff9ccd"
                     /ApEinfo_fwdcolor="#ff9ccd"
     CDS             3356..5302
                     /label="Translation 3356-5302"
                     /translation="QTSSPSTEASVSTSSTSSSASQSSDPTTTSSSSSSSSPSSQSEEISSSPTVSTTPSTSSSSSSMTSTTTTKSISTSTTSSAPVTDVTVSSSPSKSTSTSTSTETSKTPTSMTEYTSSTSIISTPVSHSQTGLSASSSSSSTTSGSSSTKSESSTTSGSSQSVESTSSHATVLANSAEMVTTSSSSSSTSEMSLTSTATSVPVSSSSSTTYSTSASTQAVTTTSSSTVSTTSSSTTLTSAFTHSSTTSSDQPPSDTTSPSTTHEPHVTTQTSSETSSSKSSSTSSSSTSQTSESATPSDSVSPGSSTSTSSSSTSTSTSISSGETTTSSSSSSATTTSNSATLSVSTTQTSIEASSSTTSTSSSTITTSSSSAHISSKSQSSITYPSSSTSSSTSSSISSESESFESTSAEDAPSTAPSSSVSSKSSTSTTSSTSTSSSTPSPSPSSVSSSSTSSLTTSAVSTPATSHSQSTVVTTTTITTSTGPVMSTTTAYSSSSTSSSESSEVQSVMSSTPSSTSTTTSSESTSSSSTASTSPSTSQTFETSPTIGGVPSTTSFVSTPTTKLSHTTSTMTAQSDSKSTHSSSTSTEDKSSTASAVDESTTTSTSTESTTSVTSGTSHSAKESSSNSKVYSSQTAHSSISVASSPSTK"
     primer          complement(3485..3508)
                     /label="649Stalk-R1-BsmB1"
                     /note="sequence: ATGCCGTCTCAtACgGTCGGTGATGATGAAATTTC"
                     /ApEinfo_revcolor="#faac61"
                     /ApEinfo_fwdcolor="#faac61"
     misc_feature    3505..3508
                     /label="BsmBI overhang"
                     /ApEinfo_revcolor="#84b0dc"
                     /ApEinfo_fwdcolor="#84b0dc"
     misc_feature    3505..3510
                     /label="BsaI site destroyed"
                     /ApEinfo_revcolor="#ffef86"
                     /ApEinfo_fwdcolor="#ffef86"
     primer          3505..3528
                     /label="649-Stalk-F2-BsmB1"
                     /note="sequence: GCATCGTCTCAcGTaTCAACTACACCATCAACTTC"
                     /ApEinfo_revcolor="#9eafd2"
                     /ApEinfo_fwdcolor="#9eafd2"
     primer          complement(5282..5302)
                     /label="649-Stalk-R2-Part4a-BsaI-BsmBI"
                     /note="sequence: ATGCCGTCTCAGGTCTCAGCCACTCGAGttaCTTTGTACTAGGTGATGATGC"
                     /ApEinfo_revcolor="#c7b0e3"
                     /ApEinfo_fwdcolor="#c7b0e3"
     CDS             5303..5419
                     /label="Translation 5303-5419"
                     /translation="GAQIQSSMVEISTYAGSANSVNAGAGAGALFLLLSLAII"
     primer          complement(5398..5419)
                     /label="649-stalk-Y-Disp-R-correct-BsaI-BsmBI"
                     /note="sequence: ATGCCGTCTCAGGTCTCAGCCACTCGAGttaGATGATAGCCAAAGACAACAAC"
                     /ApEinfo_revcolor="#9eafd2"
                     /ApEinfo_fwdcolor="#9eafd2"
     misc_feature    5420..5422
                     /label="Stop codon"
                     /ApEinfo_revcolor="#9eafd2"
                     /ApEinfo_fwdcolor="#9eafd2"
     CDS             5420..5422
                     /ApEinfo_revcolor="#84b0dc"
                     /ApEinfo_fwdcolor="#84b0dc"
                     /translation="*"
     misc_feature    5423..5428
                     /label="XhoI"
                     /ApEinfo_revcolor="#b4abac"
                     /ApEinfo_fwdcolor="#b4abac"
     terminator      5433..5657
                     /label="ScENO2 Terminator"
                     /ApEinfo_revcolor="#ff9ccd"
                     /ApEinfo_fwdcolor="#ff9ccd"
                     /ApEinfo_graphicformat="arrow_data {{0 1 2 0 0 -1} {} 0}width 5 offset 0"
     protein_bind    complement(5662..5665)
                     /label="BsmBI"
                     /ApEinfo_revcolor="#b1ff67"
                     /ApEinfo_fwdcolor="#b1ff67"
                     /ApEinfo_graphicformat="arrow_data {{0 1 2 0 0 -1} {} 0}width 5 offset 0"
     protein_bind    complement(5667..5672)
                     /label="BsmBI"
                     /ApEinfo_revcolor="#b1ff67"
                     /ApEinfo_fwdcolor="#b1ff67"
                     /ApEinfo_graphicformat="arrow_data {{0 1 2 0 0 -1} {} 0}width 5 offset 0"
     misc_feature    5673..5815
                     /label="ConE"
                     /ApEinfo_revcolor="#ffef86"
                     /ApEinfo_fwdcolor="#ffef86"
                     /ApEinfo_graphicformat="arrow_data {{0 1 2 0 0 -1} {} 0}width 5 offset 0"
     promoter        5835..6071
                     /label="HIS3 Promoter"
                     /ApEinfo_revcolor="#ff9ccd"
                     /ApEinfo_fwdcolor="#ff9ccd"
                     /ApEinfo_graphicformat="arrow_data {{0 1 2 0 0 -1} {} 0}width 5 offset 0"
     terminator      6735..6944
                     /label="HIS3 Terminator"
                     /ApEinfo_revcolor="#ff9ccd"
                     /ApEinfo_fwdcolor="#ff9ccd"
                     /ApEinfo_graphicformat="arrow_data {{0 1 2 0 0 -1} {} 0}width 5 offset 0"
     rep_origin      6949..7065
                     /label="CEN6"
                     /ApEinfo_revcolor="#d6b295"
                     /ApEinfo_fwdcolor="#d6b295"
                     /ApEinfo_graphicformat="arrow_data {{0 1 2 0 0 -1} {} 0}width 5 offset 0"
     rep_origin      7066..7456
                     /label="ARS4"
                     /ApEinfo_revcolor="#b4abac"
                     /ApEinfo_fwdcolor="#b4abac"
                     /ApEinfo_graphicformat="arrow_data {{0 1 2 0 0 -1} {} 0}width 5 offset 0"
ORIGIN
        1 gcggccgcga ttatcaaaaa ggatcttcac ctagatcctt ttaaattaaa aatgaagttt
       61 taaatcaatc taaagtatat atgagtaaac ttggtctgac agttaccaat gcttaatcag
      121 tgaggcacct atctcagcga tctgtctatt tcgttcatcc atagttgcct gactccccgt
      181 cgtgtagata actacgatac gggagggctt accatctggc cccagtgctg caatgatacc
      241 gcgggaccca cgctcaccgg ctccagattt atcagcaata aaccagccag ccggaagggc
      301 cgagcgcaga agtggtcctg caactttatc cgcctccatc cagtctatta attgttgccg
      361 ggaagctaga gtaagtagtt cgccagttaa tagtttgcgc aacgttgttg ccattgctac
      421 aggcatcgtg gtgtcacgct cgtcgtttgg tatggcttca ttcagctccg gttcccaacg
      481 atcaaggcga gttacatgat cccccatgtt gtgcaaaaaa gcggttagct ccttcggtcc
      541 tccgatcgtt gtcagaagta agttggccgc agtgttatca ctcatggtta tggcagcact
      601 gcataattct cttactgtca tgccatccgt aagatgcttt tctgtgactg gtgagtactc
      661 aaccaagtca ttctgagaat agtgtatgcg gcgaccgagt tgctcttgcc cggcgtcaat
      721 acgggataat accgcgccac atagcagaac tttaaaagtg ctcatcattg gaaaacgttc
      781 ttcggggcga aaactctcaa ggatcttacc gctgttgaga tccagttcga tgtaacccac
      841 tcgtgcaccc aactgatctt cagcatcttt tactttcacc agcgtttctg ggtgagcaaa
      901 aacaggaagg caaaatgccg caaaaaaggg aataagggcg acacggaaat gttgaatact
      961 catactcttc ctttttcaat attattgaag catttatcag ggttattgtc tcatgagcgg
     1021 atacatattt gaatgtattt agaaaaataa acaaataggg gttccgcgca catttccccg
     1081 aaaagtgcca cctgtcatga ccaaaatccc ttaacgtgag ttttcgttcc actgagcgtc
     1141 agaccccgta gaaaagatca aaggatcttc ttgagatcct ttttttctgc gcgtaatctg
     1201 ctgcttgcaa acaaaaaaac caccgctacc agcggtggtt tgtttgccgg atcaagagct
     1261 accaactctt tttccgaagg taactggctt cagcagagcg cagataccaa atactgttct
     1321 tctagtgtag ccgtagttag gccaccactt caagaactct gtagcaccgc ctacatacct
     1381 cgctctgcta atcctgttac cagtggctgc tgccagtggc gataagtcgt gtcttaccgg
     1441 gttggactca agacgatagt taccggataa ggcgcagcgg tcgggctgaa cggggggttc
     1501 gtgcacacag cccagcttgg agcgaacgac ctacaccgaa ctgagatacc tacagcgtga
     1561 gctatgagaa agcgccacgc ttcccgaagg gagaaaggcg gacaggtatc cggtaagcgg
     1621 cagggtcgga acaggagagc gcacgaggga gcttccaggg ggaaacgcct ggtatcttta
     1681 tagtcctgtc gggtttcgcc acctctgact tgagcgtcga tttttgtgat gctcgtcagg
     1741 ggggcggagc ctatggaaaa acgccagcaa cgcggccttt ttacggttcc tggccttttg
     1801 ctggcctttt gctcacatgt tctttcctgc gttatcccct gattctgtgg ataaccgtgc
     1861 ggccgcccct gaattcgcat ctagaataaa tcgcagccaa gtgagtgaat agatgacgca
     1921 ccacggtcag acacggccac atcgtatctc acaggagcaa gcgcgatagg agcactcaca
     1981 catagtacgg tgatccgctg actcctttgc ccaaataaga cgtgagcccg tctcagatgc
     2041 acacactggc ttaagatgac aacgttgata ggtcaagatc aatgtaaaca attactttgt
     2101 tatgtagagt ttttttagct acctatattc caccataaca tcaatcatgc ggttgctggt
     2161 gtatttacca ataatgttta atgtatatat atatatatat atatggggcc gtatacttac
     2221 atatagtaga tgtcaagcgt aggcgcttcc cctgccggct gtgagggcgc cataaccaag
     2281 gtatctatag accgccaatc agcaaactac ctccgtacat tcatgttgca cccacacatt
     2341 tatacaccca gaccgcgaca aattacccat aaggttgttt gtgacggcgt cgtacaagag
     2401 aacgtgggaa ctttttaggc tcaccaaaaa agaaagaaaa aatacgagtt gctgacagaa
     2461 gcctcaagaa aaaaaaaatt cttcttcgac tatgctggag gcagagatga tcgagccggt
     2521 agttaactat atatagctaa attggttcca tcaccttctt ttctggtgtc gctccttcta
     2581 gtgctatttc tggcttttcc tatttttttt tttccatttt tctttctctc tttctaatat
     2641 ataaattctc ttgcattttc tatttttctc tctatctatt ctacttgttt attcccttca
     2701 aggttttttt ttaaggagta cttgttttta gaatatacgg tcaacgaact ataattaact
     2761 aaacagatct atgATGAGAT TCCCATCTAT CTTCACCGCT GTTTTGTTCG CTGCTTCTTC
     2821 TGCTTTGGCT GCTCCAGCTA ACACCACCAC CGAAGACGAA ACCGCTCAAA TCCCAGCTGA
     2881 AGCTGTTATC GACTACTCTG ACTTGGAAGG TGACTTCGAC GCTGCTGCTT TGCCATTGTC
     2941 TAACTCTACC AACAACGGTT TGTCTTCTAC CAACACCACC ATCGCTTCTA TCGCTGCTAA
     3001 GGAAGAAGGT GTTCAATTGG ACAAGAGAGA AGCTgatgct tctaacggca atggaaacgt
     3061 ctgtccacca ggtttgttct ccaatcctca atgttgtgca actcaggtac ttggtttaat
     3121 tggactggat tgcaaagtac catcacaaaa tgtttatgac ggcaccgatt ttaggaatgt
     3181 gtgtgccaag acaggtgctc aaccgttatg ctgcgttgct cctgttgctg ggcaggccct
     3241 cttgtgtcaa acggcagtcg gtgcgGGATC CGGTGGAGGG GGTTCTGGTG GTGGCGGATC
     3301 Agaacaaaaa ttaatttctg aagaagattt aAaggaaaat ttgtattttc aatctCAAAC
     3361 ATCCTCACCC TCTACAGAAG CATCAGTATC AACCTCTAGT ACCTCTTCCT CTGCTTCACA
     3421 ATCATCTGAC CCAACTACAA CATCTTCGTC CAGTTCATCG TCTTCCCCAT CTTCCCAATC
     3481 TGAGGAAATT TCATCATCAC CGACcGTaTC AACTACACCA TCAACTTCTT CATCATCTTC
     3541 CTCAATGACT TCAACCACCA CAACAAAGTC AATCTCAACT TCCACTACAA GTTCAGCTCC
     3601 AGTTACAGAT GTGACAGTTT CCTCATCGCC TAGTAAATCT ACCTCTACTT CGACAAGTAC
     3661 AGAAACATCT AAAACACCTA CTTCAATGAC AGAGTATACA TCTAGTACAT CGATAATTTC
     3721 GACTCCAGTT AGTCACTCGC AGACAGGTTT GTCGGCTTCA TCAAGTTCAT CATCTACAAC
     3781 ATCCGGTTCT TCGTCCACTA AATCAGAAAG TTCGACAACA TCTGGCTCTT CCCAGTCCGT
     3841 GGAATCAACC TCCAGCCACG CCACTGTTCT TGCTAATTCC GCAGAAATGG TCACAACATC
     3901 CTCTAGTTCA TCCTCAACAT CCGAAATGTC ATTAACTAGT ACTGCTACCA GTGTACCAGT
     3961 CTCATCTAGT AGCAGTACGA CATATTCTAC TAGCGCATCT ACACAAGCCG TCACTACAAC
     4021 ATCTTCTTCC ACTGTATCTA CAACTTCTTC TAGTACAACG TTAACAAGCG CATTCACACA
     4081 TTCTTCAACC ACATCGTCCG ACCAGCCACC CAGCGACACT ACAAGTCCAT CTACGACACA
     4141 CGAACCTCAT GTAACCACTC AGACGTCATC AGAAACATCT TCTTCTAAGT CATCTTCTAC
     4201 TTCTTCTTCA AGTACATCTC AAACCTCTGA GTCTGCAACA CCATCCGATT CCGTATCACC
     4261 TGGAAGTTCT ACATCAACAT CTTCTAGTAG CACTTCTACT TCCACTTCTA TTTCCAGTGG
     4321 AGAAACGACA ACTTCTTCTT CTTCATCATC TGCCACGACC ACTTCTAACA GCGCAACCTT
     4381 GTCAGTCTCT ACCACACAAA CTTCGATTGA AGCCAGTTCA TCTACTACAT CTACATCTAG
     4441 TTCAACAATT ACAACTTCAA GTAGTAGCGC TCACATATCG TCGAAATCTC AATCTAGTAT
     4501 TACCTATCCC TCTTCCTCGA CATCTTCATC TACATCGTCC TCAATTTCTA GCGAATCTGA
     4561 AAGTTTTGAA TCGACATCAG CAGAAGATGC TCCATCAACA GCACCTTCAT CAAGTGTCTC
     4621 TTCTAAGAGT TCTACCTCTA CAACATCAAG CACATCGACA TCTTCAAGCA CTCCATCTCC
     4681 ATCACCATCT TCCGTGAGTT CTTCCTCCAC CAGCTCATTG ACAACTTCTG CTGTATCAAC
     4741 ACCAGCTACC TCTCATTCTC AAAGTACTGT AGTAACCACC ACTACTATTA CTACATCAAC
     4801 AGGTCCAGTG ATGTCTACGA CAACAGCTTA TTCTTCTAGT TCTACTAGCA GCTCGGAATC
     4861 TTCTGAGGTT CAGTCTGTCA TGTCATCTAC GCCTAGTTCA ACATCAACAA CAACCAGTTC
     4921 GGAATCTACT TCATCTAGCT CCACAGCTTC TACCTCACCA TCAACCTCGC AAACTTTCGA
     4981 AACTTCTCCT ACTATAGGAG GTGTCCCCTC AACCACTTCA TTTGTCTCTA CGCCAACAAC
     5041 GAAATTGTCG CACACTACTT CCACTATGAC AGCACAGTCC GATAGTAAGT CTACCCACTC
     5101 CTCAAGCACA TCGACAGAAG ATAAATCATC CACTGCTTCT GCAGTTGACG AAAGCACTAC
     5161 AACATCCACT TCCACGGAGT CTACTACATC AGTAACATCA GGCACCTCCC ATTCCGCTAA
     5221 AGAATCTTCG TCAAATTCTA AGGTGTATAG TTCACAGACA GCACACTCAT CCATAAGTGT
     5281 TGCATCATCA CCTAGTACAA AGGGCGCCCA AATCCAATCT TCTATGGTTG AAATCTCTAC
     5341 CTACGCTGGT TCTGCTAACT CTGTTAACGC TGGTGCTGGT GCTGGTGCTT TGTTCTTGTT
     5401 GTTGTCTTTG GCTATCATCt aaCTCGAGTG GCagtgcttt taactaagaa ttattagtct
     5461 tttctgctta ttttttcatc atagtttaga acactttata ttaacgaata gtttatgaat
     5521 ctatttaggt ttaaaaattg atacagtttt ataagttact ttttcaaaga ctcgtgctgt
     5581 ctattgcata atgcactgga aggggaaaaa aaaggtgcac acgcgtggct ttttcttgaa
     5641 tttgcagttt gaaaaatgct gagcatgaga cggaaatctg ctcgtcagtg gtgctcacac
     5701 tgacgaatca tgtacagatc ataccgatga ctgcctggcg actcacaact aagcaagaca
     5761 gccggaacca gcgccggcga acaccactgc atatatggca tatcacaaca gtccaactag
     5821 tgcactgcag tacaaacaca gtcctttccc gcaattttct ttttctatta ctcttggcct
     5881 cctctagtac actctatatt tttttatgcc tcggtaatga ttttcatttt tttttttcca
     5941 cctagcggat gactcttttt ttttcttagc gattggcatt atcacataat gaattataca
     6001 ttatataaag taatgtgatt tcttcgaaga atatactaaa aaatgagcag gcaagataaa
     6061 cgaaggcaaa gatgacagag cagaaagccc tagtaaagcg tattacaaat gaaaccaaga
     6121 ttcagattgc gatctcttta aagggtggtc ccctagcgat agagcactcg atcttcccag
     6181 aaaaagaggc agaagcagta gcagaacagg ccacacaatc gcaagtgatt aacgtccaca
     6241 caggtatagg gtttctggac catatgatac atgctctggc caagcattcc ggctggtcgc
     6301 taatcgttga gtgcattggt gacttacaca tagacgacca tcacaccact gaggactgcg
     6361 ggattgctct cggtcaagct tttaaagagg ccctaggggc cgtgcgtgga gtaaaaaggt
     6421 ttggatcagg atttgcgcct ttggatgagg cactttccag agcggtggtt gatctttcga
     6481 acaggccgta cgcagttgtc gaacttggtt tgcaaaggga gaaagtaggt gatctctctt
     6541 gcgagatgat cccgcatttt cttgaaagct ttgcagaggc tagcagaatt accctccacg
     6601 ttgattgtct gcgaggcaag aatgatcatc accgtagtga gagtgcgttc aaggctcttg
     6661 cggttgccat aagagaagcc acctcgccca atggtaccaa cgatgttccc tccaccaaag
     6721 gtgttcttat gtagtgacac cgattattta aagctgctgc atacgatata tatacatgtg
     6781 tatatatgta tacctatgaa tgtcagtaag tatgtatacg aacagtatga tactgaagat
     6841 gacaaggtaa tgcatcattc tatacgtgtc attctgaacg aggcgcgctt tccttttttc
     6901 tttttgcttt ttcttttttt ttctcttgaa ctcgacggat catagagtat cacgtgctat
     6961 aaaaataatt ataatttaaa ttttttaata taaatatata aattaaaaat agaaagtaaa
     7021 aaaagaaatt aaagaaaaaa tagtttttgt tttccgaaga tgtaaaagac tctaggggga
     7081 tcgccaacaa atactacctt ttatcttgct cttcctgctc tcaggtatta atgccgaatt
     7141 gtttcatctt gtctgtgtag aaaaccacac acgaaaatcc tgtgatttta cattttactt
     7201 atcgttaatc gaatgtatat ctatttaatc tgcttttctt gtctaataaa tatatatgta
     7261 aagtacgctt tttgttgaaa ttttttaaac ctttgtttat ttttttttct tcattccgta
     7321 actcttctac cttctttatt tactttctaa aatccaaata caaaacataa aaataaataa
     7381 acacagagta aattcccaaa ttattccatc attaaaagat acgaggcgcg tgtaagttac
     7441 aggcaagcga tccgtcccga
//
