# Supplementary material for: Yeast MoClo Secretion and Surface Display Toolkit 2.0: Improvements and Applications for Analysis of protein–protein Interactions and Whole-Cell Biocatalysis
Source: ACS Synth Biol. 2026 Apr 23;15(5):2032–53. doi: 10.1021/acssynbio.6c00085 (PMC13185157; doi:10.1021/acssynbio.6c00085)
Supplement: Supplementary file 3 [file sb6c00085_si_003.zip › pYSD743 pYSD098 HIS3 GFP DO-pYTK014-pYSD021-pYSD704 HFB1 -pYSD083HAtag-SED1anchor-pYTK065.gb]

LOCUS       pYSD743_[pYSD098_=_HIS3 6368 bp ds-DNA     circular     02-FEB-2026
DEFINITION  .
FEATURES             Location/Qualifiers
     terminator      complement(9..105)
                     /label="AmpR Terminator"
                     /ApEinfo_revcolor="#f58a5e"
                     /ApEinfo_fwdcolor="#f58a5e"
                     /ApEinfo_graphicformat="arrow_data {{0 1 2 0 0 -1} {} 0}width 5 offset 0"
     promoter        complement(964..1094)
                     /label="AmpR Promoter"
                     /ApEinfo_revcolor="#f58a5e"
                     /ApEinfo_fwdcolor="#f58a5e"
                     /ApEinfo_graphicformat="arrow_data {{0 1 2 0 0 -1} {} 0}width 5 offset 0"
     rep_origin      complement(1095..1858)
                     /label="ColE1"
                     /ApEinfo_revcolor="#7f7f7f"
                     /ApEinfo_fwdcolor="#7f7f7f"
                     /ApEinfo_graphicformat="arrow_data {{0 1 2 0 0 -1} {} 0}width 5 offset 0"
     misc_feature    1886..2028
                     /label="Con2"
                     /ApEinfo_revcolor="#ffef86"
                     /ApEinfo_fwdcolor="#ffef86"
                     /ApEinfo_graphicformat="arrow_data {{0 1 2 0 0 -1} {} 0}width 5 offset 0"
     protein_bind    2029..2034
                     /label="BsmBI"
                     /ApEinfo_revcolor="#b1ff67"
                     /ApEinfo_fwdcolor="#b1ff67"
                     /ApEinfo_graphicformat="arrow_data {{0 1 2 0 0 -1} {} 0}width 5 offset 0"
     protein_bind    2036..2039
                     /label="BsmBI"
                     /ApEinfo_revcolor="#b1ff67"
                     /ApEinfo_fwdcolor="#b1ff67"
                     /ApEinfo_graphicformat="arrow_data {{0 1 2 0 0 -1} {} 0}width 5 offset 0"
     misc_feature    2040..2060
                     /label="Con2 scar"
                     /ApEinfo_revcolor="#ffef86"
                     /ApEinfo_fwdcolor="#ffef86"
                     /ApEinfo_graphicformat="arrow_data {{0 1 2 0 0 -1} {} 0}width 5 offset 0"
     protein_bind    2061..2064
                     /label="BsaI"
                     /ApEinfo_revcolor="#b1ff67"
                     /ApEinfo_fwdcolor="#b1ff67"
                     /ApEinfo_graphicformat="arrow_data {{0 1 2 0 0 -1} {} 0}width 5 offset 0"
     promoter        2065..2764
                     /label="ScTEF2 Promoter"
                     /ApEinfo_revcolor="#84b0dc"
                     /ApEinfo_fwdcolor="#84b0dc"
                     /ApEinfo_graphicformat="arrow_data {{0 1 2 0 0 -1} {} 0}width 5 offset 0"
     protein_bind    complement(2770..2773)
                     /label="BsaI"
                     /ApEinfo_revcolor="#b1ff67"
                     /ApEinfo_fwdcolor="#b1ff67"
                     /label="BsaI(1)"
                     /ApEinfo_graphicformat="arrow_data {{0 1 2 0 0 -1} {} 0}width 5 offset 0"
     misc_feature    2771..3037
                     /label="Engineered Mating Factor alpha 1 Pre- Pro- app8 Signal Peptide"
                     /ApEinfo_revcolor="#b1ff67"
                     /ApEinfo_fwdcolor="#b1ff67"
     CDS             2771..3037
                     /label="MFalpha pre-pro- app8 engineered variant"
                     /ApEinfo_revcolor="#84b0dc"
                     /ApEinfo_fwdcolor="#84b0dc"
                     /translation="MRFPSIFTAVLFAASSALAAPANTTTEDETAQIPAEAVIDYSDLEGDFDAAALPLSNSTNNGLSSTNTTIASIAAKEEGVQLDKREADA"
     misc_feature    3014..3025
                     /label="Kex2p Cleavage Site "
                     /ApEinfo_revcolor="#faac61"
                     /ApEinfo_fwdcolor="#faac61"
     misc_feature    3032..3034
                     /label="E to D comp to WT seq S to A comp to yeast display vector"
                     /ApEinfo_revcolor="#d6b295"
                     /ApEinfo_fwdcolor="#d6b295"
     misc_feature    3038..3280
                     /label="Hfb1 from T. reesei (codon optimised)"
                     /ApEinfo_revcolor="#ff9ccd"
                     /ApEinfo_fwdcolor="#ff9ccd"
     CDS             3038..3280
                     /ApEinfo_revcolor="#84b0dc"
                     /ApEinfo_fwdcolor="#84b0dc"
                     /translation="QPLEDRSNGNGNVCPPGLFSNPQCCATQVLGLIGLDCKVPSQNVYDGTDFRNVCAKTGAQPLCCVAPVAGQALLCQTAVGA"
     misc_feature    3281..3286
                     /label="GS Linker"
                     /ApEinfo_revcolor="#d6b295"
                     /ApEinfo_fwdcolor="#d6b295"
     CDS             3281..3286
                     /ApEinfo_revcolor="#84b0dc"
                     /ApEinfo_fwdcolor="#84b0dc"
                     /translation="GS"
     misc_feature    3287..3316
                     /label="GGGGSGGGGS Linker"
                     /ApEinfo_revcolor="#b7e6d7"
                     /ApEinfo_fwdcolor="#b7e6d7"
     CDS             3287..3367
                     /label="linker-HA-tag-TEV site"
                     /ApEinfo_revcolor="#84b0dc"
                     /ApEinfo_fwdcolor="#84b0dc"
                     /translation="GGGGSGGGGSYPYDVPDYAKENLYFQS"
     misc_feature    3317..3343
                     /label="HA tag"
                     /ApEinfo_revcolor="#c6c9d1"
                     /ApEinfo_fwdcolor="#c6c9d1"
     misc_feature    3347..3367
                     /label="TEV protease site"
                     /ApEinfo_revcolor="#d6b295"
                     /ApEinfo_fwdcolor="#d6b295"
     misc_feature    3368..4330
                     /label="SED1 Anchor"
                     /ApEinfo_revcolor="#84b0dc"
                     /ApEinfo_fwdcolor="#84b0dc"
     CDS             3368..4330
                     /label="SED1"
                     /ApEinfo_revcolor="#84b0dc"
                     /ApEinfo_fwdcolor="#84b0dc"
                     /translation="QFSNSTSASSTDVTSSSSISTSSGSVTITSSEAPESDNGTSTAAPTETSTEAPTTAIPTNGTSTEAPTTAIPTNGTSTEAPTDTTTEAPTTALPTNGTSTEAPTDTTTEAPTTGLPTNGTTSAFPPTTSLPPSNTTTTPPYNPSTDYTTDYTVVTEYTTYCPEPTTFTTNGKTYTVTEPTTLTITDCPCTIEKPTTTSTTEYTVVTEYTTYCPEPTTFTTNGKTYTVTEPTTLTITDCPCTIEKSEAPESSVPVTESKGTTTKETGVTTKQTTANPSLTVSTVVPVSSSASSHSVVINSNGANVVVPGALGLAGVAMLFL*"
     misc_feature    4204..4209
                     /label="BsmBI site destroyed"
                     /ApEinfo_revcolor="#d59687"
                     /ApEinfo_fwdcolor="#d59687"
     misc_feature    4205..4208
                     /label="GTAT overhang"
                     /ApEinfo_revcolor="#f58a5e"
                     /ApEinfo_fwdcolor="#f58a5e"
     misc_feature    4331..4336
                     /label="XhoI"
                     /ApEinfo_revcolor="#b4abac"
                     /ApEinfo_fwdcolor="#b4abac"
     protein_bind    4337..4340
                     /label="BsaI"
                     /ApEinfo_revcolor="#b1ff67"
                     /ApEinfo_fwdcolor="#b1ff67"
                     /ApEinfo_graphicformat="arrow_data {{0 1 2 0 0 -1} {} 0}width 5 offset 0"
     misc_feature    complement(4337..4340)
                     /label="tggc 4a BsaI overhang"
                     /ApEinfo_revcolor="#b7e6d7"
                     /ApEinfo_fwdcolor="#b7e6d7"
     terminator      4341..4565
                     /label="ScENO2 Terminator"
                     /ApEinfo_revcolor="#ff9ccd"
                     /ApEinfo_fwdcolor="#ff9ccd"
                     /ApEinfo_graphicformat="arrow_data {{0 1 2 0 0 -1} {} 0}width 5 offset 0"
     protein_bind    4566..4569
                     /label="BsaI"
                     /ApEinfo_revcolor="#b1ff67"
                     /ApEinfo_fwdcolor="#b1ff67"
                     /ApEinfo_graphicformat="arrow_data {{0 1 2 0 0 -1} {} 0}width 5 offset 0"
     protein_bind    complement(4566..4569)
                     /label="BsaI"
                     /ApEinfo_revcolor="#b1ff67"
                     /ApEinfo_fwdcolor="#b1ff67"
                     /label="BsaI(1)"
                     /ApEinfo_graphicformat="arrow_data {{0 1 2 0 0 -1} {} 0}width 5 offset 0"
     protein_bind    complement(4570..4573)
                     /label="BsmBI"
                     /ApEinfo_revcolor="#b1ff67"
                     /ApEinfo_fwdcolor="#b1ff67"
                     /ApEinfo_graphicformat="arrow_data {{0 1 2 0 0 -1} {} 0}width 5 offset 0"
     protein_bind    complement(4575..4580)
                     /label="BsmBI"
                     /ApEinfo_revcolor="#b1ff67"
                     /ApEinfo_fwdcolor="#b1ff67"
                     /ApEinfo_graphicformat="arrow_data {{0 1 2 0 0 -1} {} 0}width 5 offset 0"
     misc_feature    4581..4723
                     /label="ConE"
                     /ApEinfo_revcolor="#ffef86"
                     /ApEinfo_fwdcolor="#ffef86"
                     /ApEinfo_graphicformat="arrow_data {{0 1 2 0 0 -1} {} 0}width 5 offset 0"
     promoter        4743..4979
                     /label="HIS3 Promoter"
                     /ApEinfo_revcolor="#ff9ccd"
                     /ApEinfo_fwdcolor="#ff9ccd"
                     /ApEinfo_graphicformat="arrow_data {{0 1 2 0 0 -1} {} 0}width 5 offset 0"
     terminator      5643..5852
                     /label="HIS3 Terminator"
                     /ApEinfo_revcolor="#ff9ccd"
                     /ApEinfo_fwdcolor="#ff9ccd"
                     /ApEinfo_graphicformat="arrow_data {{0 1 2 0 0 -1} {} 0}width 5 offset 0"
     rep_origin      5857..5973
                     /label="CEN6"
                     /ApEinfo_revcolor="#d6b295"
                     /ApEinfo_fwdcolor="#d6b295"
                     /ApEinfo_graphicformat="arrow_data {{0 1 2 0 0 -1} {} 0}width 5 offset 0"
     rep_origin      5974..6364
                     /label="ARS4"
                     /ApEinfo_revcolor="#b4abac"
                     /ApEinfo_fwdcolor="#b4abac"
                     /ApEinfo_graphicformat="arrow_data {{0 1 2 0 0 -1} {} 0}width 5 offset 0"
ORIGIN
        1 gcggccgcga ttatcaaaaa ggatcttcac ctagatcctt ttaaattaaa aatgaagttt
       61 taaatcaatc taaagtatat atgagtaaac ttggtctgac agttaccaat gcttaatcag
      121 tgaggcacct atctcagcga tctgtctatt tcgttcatcc atagttgcct gactccccgt
      181 cgtgtagata actacgatac gggagggctt accatctggc cccagtgctg caatgatacc
      241 gcgggaccca cgctcaccgg ctccagattt atcagcaata aaccagccag ccggaagggc
      301 cgagcgcaga agtggtcctg caactttatc cgcctccatc cagtctatta attgttgccg
      361 ggaagctaga gtaagtagtt cgccagttaa tagtttgcgc aacgttgttg ccattgctac
      421 aggcatcgtg gtgtcacgct cgtcgtttgg tatggcttca ttcagctccg gttcccaacg
      481 atcaaggcga gttacatgat cccccatgtt gtgcaaaaaa gcggttagct ccttcggtcc
      541 tccgatcgtt gtcagaagta agttggccgc agtgttatca ctcatggtta tggcagcact
      601 gcataattct cttactgtca tgccatccgt aagatgcttt tctgtgactg gtgagtactc
      661 aaccaagtca ttctgagaat agtgtatgcg gcgaccgagt tgctcttgcc cggcgtcaat
      721 acgggataat accgcgccac atagcagaac tttaaaagtg ctcatcattg gaaaacgttc
      781 ttcggggcga aaactctcaa ggatcttacc gctgttgaga tccagttcga tgtaacccac
      841 tcgtgcaccc aactgatctt cagcatcttt tactttcacc agcgtttctg ggtgagcaaa
      901 aacaggaagg caaaatgccg caaaaaaggg aataagggcg acacggaaat gttgaatact
      961 catactcttc ctttttcaat attattgaag catttatcag ggttattgtc tcatgagcgg
     1021 atacatattt gaatgtattt agaaaaataa acaaataggg gttccgcgca catttccccg
     1081 aaaagtgcca cctgtcatga ccaaaatccc ttaacgtgag ttttcgttcc actgagcgtc
     1141 agaccccgta gaaaagatca aaggatcttc ttgagatcct ttttttctgc gcgtaatctg
     1201 ctgcttgcaa acaaaaaaac caccgctacc agcggtggtt tgtttgccgg atcaagagct
     1261 accaactctt tttccgaagg taactggctt cagcagagcg cagataccaa atactgttct
     1321 tctagtgtag ccgtagttag gccaccactt caagaactct gtagcaccgc ctacatacct
     1381 cgctctgcta atcctgttac cagtggctgc tgccagtggc gataagtcgt gtcttaccgg
     1441 gttggactca agacgatagt taccggataa ggcgcagcgg tcgggctgaa cggggggttc
     1501 gtgcacacag cccagcttgg agcgaacgac ctacaccgaa ctgagatacc tacagcgtga
     1561 gctatgagaa agcgccacgc ttcccgaagg gagaaaggcg gacaggtatc cggtaagcgg
     1621 cagggtcgga acaggagagc gcacgaggga gcttccaggg ggaaacgcct ggtatcttta
     1681 tagtcctgtc gggtttcgcc acctctgact tgagcgtcga tttttgtgat gctcgtcagg
     1741 ggggcggagc ctatggaaaa acgccagcaa cgcggccttt ttacggttcc tggccttttg
     1801 ctggcctttt gctcacatgt tctttcctgc gttatcccct gattctgtgg ataaccgtgc
     1861 ggccgcccct gaattcgcat ctagaataaa tcgcagccaa gtgagtgaat agatgacgca
     1921 ccacggtcag acacggccac atcgtatctc acaggagcaa gcgcgatagg agcactcaca
     1981 catagtacgg tgatccgctg actcctttgc ccaaataaga cgtgagcccg tctcagatgc
     2041 acacactggc ttaagatgac aacgttgata ggtcaagatc aatgtaaaca attactttgt
     2101 tatgtagagt ttttttagct acctatattc caccataaca tcaatcatgc ggttgctggt
     2161 gtatttacca ataatgttta atgtatatat atatatatat atatggggcc gtatacttac
     2221 atatagtaga tgtcaagcgt aggcgcttcc cctgccggct gtgagggcgc cataaccaag
     2281 gtatctatag accgccaatc agcaaactac ctccgtacat tcatgttgca cccacacatt
     2341 tatacaccca gaccgcgaca aattacccat aaggttgttt gtgacggcgt cgtacaagag
     2401 aacgtgggaa ctttttaggc tcaccaaaaa agaaagaaaa aatacgagtt gctgacagaa
     2461 gcctcaagaa aaaaaaaatt cttcttcgac tatgctggag gcagagatga tcgagccggt
     2521 agttaactat atatagctaa attggttcca tcaccttctt ttctggtgtc gctccttcta
     2581 gtgctatttc tggcttttcc tatttttttt tttccatttt tctttctctc tttctaatat
     2641 ataaattctc ttgcattttc tatttttctc tctatctatt ctacttgttt attcccttca
     2701 aggttttttt ttaaggagta cttgttttta gaatatacgg tcaacgaact ataattaact
     2761 aaacagatct atgAGATTCC CATCTATCTT CACCGCTGTT TTGTTCGCTG CTTCTTCTGC
     2821 TTTGGCTGCT CCAGCTAACA CCACCACCGA AGACGAAACC GCTCAAATCC CAGCTGAAGC
     2881 TGTTATCGAC TACTCTGACT TGGAAGGTGA CTTCGACGCT GCTGCTTTGC CATTGTCTAA
     2941 CTCTACCAAC AACGGTTTGT CTTCTACCAA CACCACCATC GCTTCTATCG CTGCTAAGGA
     3001 AGAAGGTGTT CAATTGGACA AGAGAGAAGC TgatGCtCaa cccctagaag atagatctaa
     3061 cggcaatgga aacgtctgtc caccaggttt gttctccaat cctcaatgtt gtgcaactca
     3121 ggtacttggt ttaattggac tggattgcaa agtaccatca caaaatgttt atgacggcac
     3181 cgattttagg aatgtgtgtg ccaagacagg tgctcaaccg ttatgctgcg ttgctcctgt
     3241 tgctgggcag gccctcttgt gtcaaacggc agtcggtgcg GGATCCGGTG GAGGGGGTTC
     3301 TGGTGGTGGC GGATCATACC CATACGATGT TCCAGATTAC GCTAaggaaa atttgtattt
     3361 tcaatctCAA TTTTCCAACA GTACATCTGC TTCTTCCACC GATGTCACTT CCTCCTCTTC
     3421 CATCTCCACT TCCTCTGGCT CAGTAACTAT CACATCTTCT GAAGCTCCAG AATCCGACAA
     3481 CGGTACCAGC ACAGCTGCAC CAACTGAAAC CTCAACAGAG GCTCCAACCA CTGCTATCCC
     3541 AACTAACGGT ACCTCTACTG AAGCTCCAAC CACTGCTATC CCAACTAACG GTACCTCTAC
     3601 TGAAGCTCCA ACTGATACTA CTACTGAAGC TCCAACCACC GCTCTTCCAA CTAACGGTAC
     3661 TTCTACTGAA GCTCCAACTG ATACTACTAC TGAAGCTCCA ACCACCGGTC TTCCAACCAA
     3721 CGGTACCACT TCAGCTTTCC CACCAACTAC ATCTTTGCCA CCAAGCAACA CTACCACCAC
     3781 TCCTCCTTAC AACCCATCTA CTGACTACAC CACTGACTAC ACTGTAGTCA CTGAATATAC
     3841 TACTTACTGT CCAGAACCAA CCACTTTCAC CACAAACGGT AAGACTTACA CCGTCACTGA
     3901 ACCAACCACA TTGACTATCA CTGACTGTCC ATGCACCATT GAAAAGCCAA CAACCACATC
     3961 AACCACCGAA TACACTGTAG TCACTGAGTA CACTACTTAC TGTCCAGAAC CAACCACTTT
     4021 CACCACAAAC GGTAAGACTT ACACCGTCAC TGAACCAACC ACTTTGACTA TCACTGACTG
     4081 TCCATGTACT ATTGAAAAGA GCGAAGCCCC TGAGTCTTCT GTCCCAGTTA CCGAATCTAA
     4141 GGGCACTACC ACCAAAGAAA CAGGTGTTAC TACCAAACAA ACCACAGCCA ACCCAAGTCT
     4201 AACCGTaTCC ACAGTCGTCC CAGTTTCATC CTCTGCTTCT TCTCATTCCG TTGTCATCAA
     4261 CAGTAACGGT GCTAACGTCG TCGTTCCAGG TGCTTTAGGT TTGGCTGGTG TTGCTATGTT
     4321 ATTCTTATAA CTCGAGTGGC agtgctttta actaagaatt attagtcttt tctgcttatt
     4381 ttttcatcat agtttagaac actttatatt aacgaatagt ttatgaatct atttaggttt
     4441 aaaaattgat acagttttat aagttacttt ttcaaagact cgtgctgtct attgcataat
     4501 gcactggaag gggaaaaaaa aggtgcacac gcgtggcttt ttcttgaatt tgcagtttga
     4561 aaaatgctgg atgtgagacg gaaatctgct cgtcagtggt gctcacactg acgaatcatg
     4621 tacagatcat accgatgact gcctggcgac tcacaactaa gcaagacagc cggaaccagc
     4681 gccggcgaac accactgcat atatggcata tcacaacagt ccaactagtg cactgcagta
     4741 caaacacagt cctttcccgc aattttcttt ttctattact cttggcctcc tctagtacac
     4801 tctatatttt tttatgcctc ggtaatgatt ttcatttttt tttttccacc tagcggatga
     4861 ctcttttttt ttcttagcga ttggcattat cacataatga attatacatt atataaagta
     4921 atgtgatttc ttcgaagaat atactaaaaa atgagcaggc aagataaacg aaggcaaaga
     4981 tgacagagca gaaagcccta gtaaagcgta ttacaaatga aaccaagatt cagattgcga
     5041 tctctttaaa gggtggtccc ctagcgatag agcactcgat cttcccagaa aaagaggcag
     5101 aagcagtagc agaacaggcc acacaatcgc aagtgattaa cgtccacaca ggtatagggt
     5161 ttctggacca tatgatacat gctctggcca agcattccgg ctggtcgcta atcgttgagt
     5221 gcattggtga cttacacata gacgaccatc acaccactga ggactgcggg attgctctcg
     5281 gtcaagcttt taaagaggcc ctaggggccg tgcgtggagt aaaaaggttt ggatcaggat
     5341 ttgcgccttt ggatgaggca ctttccagag cggtggttga tctttcgaac aggccgtacg
     5401 cagttgtcga acttggtttg caaagggaga aagtaggtga tctctcttgc gagatgatcc
     5461 cgcattttct tgaaagcttt gcagaggcta gcagaattac cctccacgtt gattgtctgc
     5521 gaggcaagaa tgatcatcac cgtagtgaga gtgcgttcaa ggctcttgcg gttgccataa
     5581 gagaagccac ctcgcccaat ggtaccaacg atgttccctc caccaaaggt gttcttatgt
     5641 agtgacaccg attatttaaa gctgctgcat acgatatata tacatgtgta tatatgtata
     5701 cctatgaatg tcagtaagta tgtatacgaa cagtatgata ctgaagatga caaggtaatg
     5761 catcattcta tacgtgtcat tctgaacgag gcgcgctttc cttttttctt tttgcttttt
     5821 cttttttttt ctcttgaact cgacggatca tagagtatca cgtgctataa aaataattat
     5881 aatttaaatt ttttaatata aatatataaa ttaaaaatag aaagtaaaaa aagaaattaa
     5941 agaaaaaata gtttttgttt tccgaagatg taaaagactc tagggggatc gccaacaaat
     6001 actacctttt atcttgctct tcctgctctc aggtattaat gccgaattgt ttcatcttgt
     6061 ctgtgtagaa aaccacacac gaaaatcctg tgattttaca ttttacttat cgttaatcga
     6121 atgtatatct atttaatctg cttttcttgt ctaataaata tatatgtaaa gtacgctttt
     6181 tgttgaaatt ttttaaacct ttgtttattt ttttttcttc attccgtaac tcttctacct
     6241 tctttattta ctttctaaaa tccaaataca aaacataaaa ataaataaac acagagtaaa
     6301 ttcccaaatt attccatcat taaaagatac gaggcgcgtg taagttacag gcaagcgatc
     6361 cgtcccga
//
