# Supplementary material for: Yeast MoClo Secretion and Surface Display Toolkit 2.0: Improvements and Applications for Analysis of protein–protein Interactions and Whole-Cell Biocatalysis
Source: ACS Synth Biol. 2026 Apr 23;15(5):2032–53. doi: 10.1021/acssynbio.6c00085 (PMC13185157; doi:10.1021/acssynbio.6c00085)
Supplement: Supplementary file 3 [file sb6c00085_si_003.zip › pYSD744 pYSD098 HIS3 GFP DO-pYTK014-pYSD021-pYSD704 HFB1 pYSD091-HAtag-Link-Aga1-del-N181AA pYTK065.gb]

LOCUS       pYSD744_[pYSD098_=_HIS3 7040 bp ds-DNA     circular     02-FEB-2026
DEFINITION  .
FEATURES             Location/Qualifiers
     terminator      complement(9..105)
                     /label="AmpR Terminator"
                     /ApEinfo_revcolor="#f58a5e"
                     /ApEinfo_fwdcolor="#f58a5e"
                     /ApEinfo_graphicformat="arrow_data {{0 1 2 0 0 -1} {} 0}width 5 offset 0"
     promoter        complement(964..1094)
                     /label="AmpR Promoter"
                     /ApEinfo_revcolor="#f58a5e"
                     /ApEinfo_fwdcolor="#f58a5e"
                     /ApEinfo_graphicformat="arrow_data {{0 1 2 0 0 -1} {} 0}width 5 offset 0"
     rep_origin      complement(1095..1858)
                     /label="ColE1"
                     /ApEinfo_revcolor="#7f7f7f"
                     /ApEinfo_fwdcolor="#7f7f7f"
                     /ApEinfo_graphicformat="arrow_data {{0 1 2 0 0 -1} {} 0}width 5 offset 0"
     misc_feature    1886..2028
                     /label="Con2"
                     /ApEinfo_revcolor="#ffef86"
                     /ApEinfo_fwdcolor="#ffef86"
                     /ApEinfo_graphicformat="arrow_data {{0 1 2 0 0 -1} {} 0}width 5 offset 0"
     protein_bind    2029..2034
                     /label="BsmBI"
                     /ApEinfo_revcolor="#b1ff67"
                     /ApEinfo_fwdcolor="#b1ff67"
                     /ApEinfo_graphicformat="arrow_data {{0 1 2 0 0 -1} {} 0}width 5 offset 0"
     protein_bind    2036..2039
                     /label="BsmBI"
                     /ApEinfo_revcolor="#b1ff67"
                     /ApEinfo_fwdcolor="#b1ff67"
                     /ApEinfo_graphicformat="arrow_data {{0 1 2 0 0 -1} {} 0}width 5 offset 0"
     misc_feature    2040..2060
                     /label="Con2 scar"
                     /ApEinfo_revcolor="#ffef86"
                     /ApEinfo_fwdcolor="#ffef86"
                     /ApEinfo_graphicformat="arrow_data {{0 1 2 0 0 -1} {} 0}width 5 offset 0"
     protein_bind    2061..2064
                     /label="BsaI"
                     /ApEinfo_revcolor="#b1ff67"
                     /ApEinfo_fwdcolor="#b1ff67"
                     /ApEinfo_graphicformat="arrow_data {{0 1 2 0 0 -1} {} 0}width 5 offset 0"
     promoter        2065..2764
                     /label="ScTEF2 Promoter"
                     /ApEinfo_revcolor="#84b0dc"
                     /ApEinfo_fwdcolor="#84b0dc"
                     /ApEinfo_graphicformat="arrow_data {{0 1 2 0 0 -1} {} 0}width 5 offset 0"
     protein_bind    complement(2770..2773)
                     /label="BsaI"
                     /ApEinfo_revcolor="#b1ff67"
                     /ApEinfo_fwdcolor="#b1ff67"
                     /label="BsaI(1)"
                     /ApEinfo_graphicformat="arrow_data {{0 1 2 0 0 -1} {} 0}width 5 offset 0"
     misc_feature    2771..3037
                     /label="Engineered Mating Factor alpha 1 Pre- Pro- app8 Signal Peptide"
                     /ApEinfo_revcolor="#b1ff67"
                     /ApEinfo_fwdcolor="#b1ff67"
     CDS             2771..3037
                     /label="MFalpha pre-pro- app8 engineered variant"
                     /ApEinfo_revcolor="#84b0dc"
                     /ApEinfo_fwdcolor="#84b0dc"
                     /translation="MRFPSIFTAVLFAASSALAAPANTTTEDETAQIPAEAVIDYSDLEGDFDAAALPLSNSTNNGLSSTNTTIASIAAKEEGVQLDKREADA"
     misc_feature    3014..3025
                     /label="Kex2p Cleavage Site "
                     /ApEinfo_revcolor="#faac61"
                     /ApEinfo_fwdcolor="#faac61"
     misc_feature    3032..3034
                     /label="E to D comp to WT seq S to A comp to yeast display vector"
                     /ApEinfo_revcolor="#d6b295"
                     /ApEinfo_fwdcolor="#d6b295"
     misc_feature    3038..3280
                     /label="Hfb1 from T. reesei (codon optimised)"
                     /ApEinfo_revcolor="#ff9ccd"
                     /ApEinfo_fwdcolor="#ff9ccd"
     CDS             3038..3280
                     /ApEinfo_revcolor="#84b0dc"
                     /ApEinfo_fwdcolor="#84b0dc"
                     /translation="QPLEDRSNGNGNVCPPGLFSNPQCCATQVLGLIGLDCKVPSQNVYDGTDFRNVCAKTGAQPLCCVAPVAGQALLCQTAVGA"
     misc_feature    3281..3286
                     /label="GS Linker"
                     /ApEinfo_revcolor="#d6b295"
                     /ApEinfo_fwdcolor="#d6b295"
     CDS             3281..3286
                     /ApEinfo_revcolor="#84b0dc"
                     /ApEinfo_fwdcolor="#84b0dc"
                     /translation="GS"
     misc_feature    3287..3316
                     /label="GGGGSGGGGS Linker"
                     /ApEinfo_revcolor="#b7e6d7"
                     /ApEinfo_fwdcolor="#b7e6d7"
     CDS             3287..3367
                     /ApEinfo_revcolor="#84b0dc"
                     /ApEinfo_fwdcolor="#84b0dc"
                     /translation="GGGGSGGGGSYPYDVPDYAKENLYFQS"
     misc_feature    3317..3343
                     /label="HA tag"
                     /ApEinfo_revcolor="#c6c9d1"
                     /ApEinfo_fwdcolor="#c6c9d1"
     misc_feature    3344..3367
                     /label="TEV protease site"
                     /ApEinfo_revcolor="#d6b295"
                     /ApEinfo_fwdcolor="#d6b295"
     misc_feature    3364..3367
                     /label="atct overhang"
                     /ApEinfo_revcolor="#c6c9d1"
                     /ApEinfo_fwdcolor="#c6c9d1"
     gene            3364..5002
                     /label="AGA1 gene"
                     /ApEinfo_revcolor="#faac61"
                     /ApEinfo_fwdcolor="#faac61"
     CDS             3364..5002
                     /label="AGA1 CDS"
                     /ApEinfo_revcolor="#75c6a9"
                     /ApEinfo_fwdcolor="#75c6a9"
     source          3364..5012
                     /label="source"
                     /ApEinfo_revcolor="#9eafd2"
                     /ApEinfo_fwdcolor="#9eafd2"
     CDS             3368..5002
                     /label="Aga1-544-Anchor"
                     /ApEinfo_revcolor="#84b0dc"
                     /ApEinfo_fwdcolor="#84b0dc"
                     /translation="TTTSLSSTSTSPSSTSTSPSSTSTSSSSTSTSSSSTSTSSSSTSTSPSSTSTSSSLTSTSSSSTSTSQSSTSTSSSSTSTSPSSTSTSSSSTSTSPSSKSTSASSTSTSSYSTSTSPSLTSSSPTLASTSPSSTSISSTFTDSTSSLGSSIASSSTSVSLYSPSTPVYSVPSTSSNVATPSMTSSTVETTVSSQSSSEYITKSSISTTIPSFSMSTYFTTVSGVTTMYTTWCPYSSESETSTLTSMHETVTTDATVCTHESCMPSQTTSLITSSIKMSTKNVATSVSTSTVESSYACSTCAETSHSYSSVQTASSSSVTQQTTSTKSWVSSMTTSDEDFNKHATGKYHVTSSGTSTISTSVSEATSTSSIDSESQEQSSHLLSTSVLSSSSLSATLSSDSTILLFSSVSSLSVEQSPVTTLQISSTSEILQPTSSTAIATISASTSSLSATSISTPSTSVESTIESSSLTPTVSSIFLSSSSAPSSLQTSVTTTEVSTTSISIQYQTSSMVTISQYMGSGSQTRLPLGKLVFAIMAVACNVIFS*"
     misc_feature    3371..3390
                     /label="Yang19-AGA1-F"
                     /ApEinfo_revcolor="#ffef86"
                     /ApEinfo_fwdcolor="#ffef86"
                     /note="primer to amp Aga1 for Aga1 only anchor"
     protein_bind    5009..5012
                     /label="BsaI"
                     /ApEinfo_revcolor="#b1ff67"
                     /ApEinfo_fwdcolor="#b1ff67"
                     /ApEinfo_graphicformat="arrow_data {{0 1 2 0 0 -1} {} 0}width 5 offset 0"
     terminator      5013..5237
                     /label="ScENO2 Terminator"
                     /ApEinfo_revcolor="#ff9ccd"
                     /ApEinfo_fwdcolor="#ff9ccd"
                     /ApEinfo_graphicformat="arrow_data {{0 1 2 0 0 -1} {} 0}width 5 offset 0"
     protein_bind    5238..5241
                     /label="BsaI"
                     /ApEinfo_revcolor="#b1ff67"
                     /ApEinfo_fwdcolor="#b1ff67"
                     /ApEinfo_graphicformat="arrow_data {{0 1 2 0 0 -1} {} 0}width 5 offset 0"
     protein_bind    complement(5238..5241)
                     /label="BsaI"
                     /ApEinfo_revcolor="#b1ff67"
                     /ApEinfo_fwdcolor="#b1ff67"
                     /label="BsaI(1)"
                     /ApEinfo_graphicformat="arrow_data {{0 1 2 0 0 -1} {} 0}width 5 offset 0"
     protein_bind    complement(5242..5245)
                     /label="BsmBI"
                     /ApEinfo_revcolor="#b1ff67"
                     /ApEinfo_fwdcolor="#b1ff67"
                     /ApEinfo_graphicformat="arrow_data {{0 1 2 0 0 -1} {} 0}width 5 offset 0"
     protein_bind    complement(5247..5252)
                     /label="BsmBI"
                     /ApEinfo_revcolor="#b1ff67"
                     /ApEinfo_fwdcolor="#b1ff67"
                     /ApEinfo_graphicformat="arrow_data {{0 1 2 0 0 -1} {} 0}width 5 offset 0"
     misc_feature    5253..5395
                     /label="ConE"
                     /ApEinfo_revcolor="#ffef86"
                     /ApEinfo_fwdcolor="#ffef86"
                     /ApEinfo_graphicformat="arrow_data {{0 1 2 0 0 -1} {} 0}width 5 offset 0"
     promoter        5415..5651
                     /label="HIS3 Promoter"
                     /ApEinfo_revcolor="#ff9ccd"
                     /ApEinfo_fwdcolor="#ff9ccd"
                     /ApEinfo_graphicformat="arrow_data {{0 1 2 0 0 -1} {} 0}width 5 offset 0"
     terminator      6315..6524
                     /label="HIS3 Terminator"
                     /ApEinfo_revcolor="#ff9ccd"
                     /ApEinfo_fwdcolor="#ff9ccd"
                     /ApEinfo_graphicformat="arrow_data {{0 1 2 0 0 -1} {} 0}width 5 offset 0"
     rep_origin      6529..6645
                     /label="CEN6"
                     /ApEinfo_revcolor="#d6b295"
                     /ApEinfo_fwdcolor="#d6b295"
                     /ApEinfo_graphicformat="arrow_data {{0 1 2 0 0 -1} {} 0}width 5 offset 0"
     rep_origin      6646..7036
                     /label="ARS4"
                     /ApEinfo_revcolor="#b4abac"
                     /ApEinfo_fwdcolor="#b4abac"
                     /ApEinfo_graphicformat="arrow_data {{0 1 2 0 0 -1} {} 0}width 5 offset 0"
ORIGIN
        1 gcggccgcga ttatcaaaaa ggatcttcac ctagatcctt ttaaattaaa aatgaagttt
       61 taaatcaatc taaagtatat atgagtaaac ttggtctgac agttaccaat gcttaatcag
      121 tgaggcacct atctcagcga tctgtctatt tcgttcatcc atagttgcct gactccccgt
      181 cgtgtagata actacgatac gggagggctt accatctggc cccagtgctg caatgatacc
      241 gcgggaccca cgctcaccgg ctccagattt atcagcaata aaccagccag ccggaagggc
      301 cgagcgcaga agtggtcctg caactttatc cgcctccatc cagtctatta attgttgccg
      361 ggaagctaga gtaagtagtt cgccagttaa tagtttgcgc aacgttgttg ccattgctac
      421 aggcatcgtg gtgtcacgct cgtcgtttgg tatggcttca ttcagctccg gttcccaacg
      481 atcaaggcga gttacatgat cccccatgtt gtgcaaaaaa gcggttagct ccttcggtcc
      541 tccgatcgtt gtcagaagta agttggccgc agtgttatca ctcatggtta tggcagcact
      601 gcataattct cttactgtca tgccatccgt aagatgcttt tctgtgactg gtgagtactc
      661 aaccaagtca ttctgagaat agtgtatgcg gcgaccgagt tgctcttgcc cggcgtcaat
      721 acgggataat accgcgccac atagcagaac tttaaaagtg ctcatcattg gaaaacgttc
      781 ttcggggcga aaactctcaa ggatcttacc gctgttgaga tccagttcga tgtaacccac
      841 tcgtgcaccc aactgatctt cagcatcttt tactttcacc agcgtttctg ggtgagcaaa
      901 aacaggaagg caaaatgccg caaaaaaggg aataagggcg acacggaaat gttgaatact
      961 catactcttc ctttttcaat attattgaag catttatcag ggttattgtc tcatgagcgg
     1021 atacatattt gaatgtattt agaaaaataa acaaataggg gttccgcgca catttccccg
     1081 aaaagtgcca cctgtcatga ccaaaatccc ttaacgtgag ttttcgttcc actgagcgtc
     1141 agaccccgta gaaaagatca aaggatcttc ttgagatcct ttttttctgc gcgtaatctg
     1201 ctgcttgcaa acaaaaaaac caccgctacc agcggtggtt tgtttgccgg atcaagagct
     1261 accaactctt tttccgaagg taactggctt cagcagagcg cagataccaa atactgttct
     1321 tctagtgtag ccgtagttag gccaccactt caagaactct gtagcaccgc ctacatacct
     1381 cgctctgcta atcctgttac cagtggctgc tgccagtggc gataagtcgt gtcttaccgg
     1441 gttggactca agacgatagt taccggataa ggcgcagcgg tcgggctgaa cggggggttc
     1501 gtgcacacag cccagcttgg agcgaacgac ctacaccgaa ctgagatacc tacagcgtga
     1561 gctatgagaa agcgccacgc ttcccgaagg gagaaaggcg gacaggtatc cggtaagcgg
     1621 cagggtcgga acaggagagc gcacgaggga gcttccaggg ggaaacgcct ggtatcttta
     1681 tagtcctgtc gggtttcgcc acctctgact tgagcgtcga tttttgtgat gctcgtcagg
     1741 ggggcggagc ctatggaaaa acgccagcaa cgcggccttt ttacggttcc tggccttttg
     1801 ctggcctttt gctcacatgt tctttcctgc gttatcccct gattctgtgg ataaccgtgc
     1861 ggccgcccct gaattcgcat ctagaataaa tcgcagccaa gtgagtgaat agatgacgca
     1921 ccacggtcag acacggccac atcgtatctc acaggagcaa gcgcgatagg agcactcaca
     1981 catagtacgg tgatccgctg actcctttgc ccaaataaga cgtgagcccg tctcagatgc
     2041 acacactggc ttaagatgac aacgttgata ggtcaagatc aatgtaaaca attactttgt
     2101 tatgtagagt ttttttagct acctatattc caccataaca tcaatcatgc ggttgctggt
     2161 gtatttacca ataatgttta atgtatatat atatatatat atatggggcc gtatacttac
     2221 atatagtaga tgtcaagcgt aggcgcttcc cctgccggct gtgagggcgc cataaccaag
     2281 gtatctatag accgccaatc agcaaactac ctccgtacat tcatgttgca cccacacatt
     2341 tatacaccca gaccgcgaca aattacccat aaggttgttt gtgacggcgt cgtacaagag
     2401 aacgtgggaa ctttttaggc tcaccaaaaa agaaagaaaa aatacgagtt gctgacagaa
     2461 gcctcaagaa aaaaaaaatt cttcttcgac tatgctggag gcagagatga tcgagccggt
     2521 agttaactat atatagctaa attggttcca tcaccttctt ttctggtgtc gctccttcta
     2581 gtgctatttc tggcttttcc tatttttttt tttccatttt tctttctctc tttctaatat
     2641 ataaattctc ttgcattttc tatttttctc tctatctatt ctacttgttt attcccttca
     2701 aggttttttt ttaaggagta cttgttttta gaatatacgg tcaacgaact ataattaact
     2761 aaacagatct atgAGATTCC CATCTATCTT CACCGCTGTT TTGTTCGCTG CTTCTTCTGC
     2821 TTTGGCTGCT CCAGCTAACA CCACCACCGA AGACGAAACC GCTCAAATCC CAGCTGAAGC
     2881 TGTTATCGAC TACTCTGACT TGGAAGGTGA CTTCGACGCT GCTGCTTTGC CATTGTCTAA
     2941 CTCTACCAAC AACGGTTTGT CTTCTACCAA CACCACCATC GCTTCTATCG CTGCTAAGGA
     3001 AGAAGGTGTT CAATTGGACA AGAGAGAAGC TgatGCtCaa cccctagaag atagatctaa
     3061 cggcaatgga aacgtctgtc caccaggttt gttctccaat cctcaatgtt gtgcaactca
     3121 ggtacttggt ttaattggac tggattgcaa agtaccatca caaaatgttt atgacggcac
     3181 cgattttagg aatgtgtgtg ccaagacagg tgctcaaccg ttatgctgcg ttgctcctgt
     3241 tgctgggcag gccctcttgt gtcaaacggc agtcggtgcg GGATCCGGTG GAGGGGGTTC
     3301 TGGTGGTGGC GGATCATACC CATACGATGT TCCAGATTAC GCTAaggaaa atttgtattt
     3361 tcaatctact actacctccc taagttcgac atctacatct ccaagctcta catctacatc
     3421 tccaagctct acatctacct catcaagttc gacatctacc tcatcaagtt cgacatctac
     3481 ctcatcaagt tcgacatcta catctccaag ttcgacatcc acatcttcaa gtttgacatc
     3541 cacatcttca agttctacat ctacatccca aagttctaca tctacctcat caagttcgac
     3601 atctacatct ccaagctcta catctacctc atcaagttca acatctacat ctccaagttc
     3661 taaatctact tctgcaagct ccacttccac ttcttcatat tcaacatcta catccccaag
     3721 tttgacttct tcatctccaa ctttggcttc cacttctcca agttcaacat ctattagctc
     3781 tacttttact gattcaactt catcccttgg ctcctctata gcatcttcat caacgtctgt
     3841 gtcattatac agcccatcca cacctgttta ctccgtccct tcgacttcgt caaatgttgc
     3901 aactccttct atgacttctt caactgttga aacaactgtt agttcacaaa gttcgtctga
     3961 atatatcacc aaatcctcaa tttctactac tatcccatca ttttccatgt ctacatattt
     4021 caccactgtt agtggagtca ctacaatgta tacgacatgg tgtccttata gctctgaatc
     4081 tgagactagc acattaacca gtatgcatga aacggttaca acagacgcta cagtctgcac
     4141 tcacgagtct tgcatgccct cgcagacaac aagtttgatt acatcttcta taaaaatgtc
     4201 cactaaaaac gtcgcaactt ctgtaagcac ctcaacggtt gaatcctcat atgcatgctc
     4261 cacatgtgct gaaacgtcac actcgtattc ttccgtgcaa acagcttcat caagttctgt
     4321 aacacagcag accacatcca caaagagttg ggtaagttca atgacaactt cggatgaaga
     4381 tttcaataag cacgctaccg gtaagtatca tgtaacatct tcaggtacct caaccatttc
     4441 gactagtgta agtgaagcca cgagtacatc aagcattgac tcagaatctc aagaacaatc
     4501 atcacactta ttatcgacat cggtcctttc atcctcctcc ttgtctgcta cattatcctc
     4561 tgacagtact attttgctat tcagttctgt atcatcacta agtgtcgaac agtcaccagt
     4621 taccacactt caaatttctt caacatcaga gattttacaa cccacttctt ccacagctat
     4681 tgctacaata tctgcctcta catcatcact ttccgcaaca tctatctcta caccatctac
     4741 ctctgtggaa tcgactattg aatcttcatc attgactccg acggtatctt ctattttcct
     4801 ctcatcatca tctgctccct cttctctaca aacatctgtt accactacag aagtttccac
     4861 tacttcaatc tccatacaat accaaacttc atcaatggta acaattagcc aatatatggg
     4921 cagtggatcg caaacgcgtt tgccattagg aaagttggtc ttcgccatca tggcagttgc
     4981 ttgcaatgta attttcagtt aaCTCGAGTG GCagtgcttt taactaagaa ttattagtct
     5041 tttctgctta ttttttcatc atagtttaga acactttata ttaacgaata gtttatgaat
     5101 ctatttaggt ttaaaaattg atacagtttt ataagttact ttttcaaaga ctcgtgctgt
     5161 ctattgcata atgcactgga aggggaaaaa aaaggtgcac acgcgtggct ttttcttgaa
     5221 tttgcagttt gaaaaatgct ggatgtgaga cggaaatctg ctcgtcagtg gtgctcacac
     5281 tgacgaatca tgtacagatc ataccgatga ctgcctggcg actcacaact aagcaagaca
     5341 gccggaacca gcgccggcga acaccactgc atatatggca tatcacaaca gtccaactag
     5401 tgcactgcag tacaaacaca gtcctttccc gcaattttct ttttctatta ctcttggcct
     5461 cctctagtac actctatatt tttttatgcc tcggtaatga ttttcatttt tttttttcca
     5521 cctagcggat gactcttttt ttttcttagc gattggcatt atcacataat gaattataca
     5581 ttatataaag taatgtgatt tcttcgaaga atatactaaa aaatgagcag gcaagataaa
     5641 cgaaggcaaa gatgacagag cagaaagccc tagtaaagcg tattacaaat gaaaccaaga
     5701 ttcagattgc gatctcttta aagggtggtc ccctagcgat agagcactcg atcttcccag
     5761 aaaaagaggc agaagcagta gcagaacagg ccacacaatc gcaagtgatt aacgtccaca
     5821 caggtatagg gtttctggac catatgatac atgctctggc caagcattcc ggctggtcgc
     5881 taatcgttga gtgcattggt gacttacaca tagacgacca tcacaccact gaggactgcg
     5941 ggattgctct cggtcaagct tttaaagagg ccctaggggc cgtgcgtgga gtaaaaaggt
     6001 ttggatcagg atttgcgcct ttggatgagg cactttccag agcggtggtt gatctttcga
     6061 acaggccgta cgcagttgtc gaacttggtt tgcaaaggga gaaagtaggt gatctctctt
     6121 gcgagatgat cccgcatttt cttgaaagct ttgcagaggc tagcagaatt accctccacg
     6181 ttgattgtct gcgaggcaag aatgatcatc accgtagtga gagtgcgttc aaggctcttg
     6241 cggttgccat aagagaagcc acctcgccca atggtaccaa cgatgttccc tccaccaaag
     6301 gtgttcttat gtagtgacac cgattattta aagctgctgc atacgatata tatacatgtg
     6361 tatatatgta tacctatgaa tgtcagtaag tatgtatacg aacagtatga tactgaagat
     6421 gacaaggtaa tgcatcattc tatacgtgtc attctgaacg aggcgcgctt tccttttttc
     6481 tttttgcttt ttcttttttt ttctcttgaa ctcgacggat catagagtat cacgtgctat
     6541 aaaaataatt ataatttaaa ttttttaata taaatatata aattaaaaat agaaagtaaa
     6601 aaaagaaatt aaagaaaaaa tagtttttgt tttccgaaga tgtaaaagac tctaggggga
     6661 tcgccaacaa atactacctt ttatcttgct cttcctgctc tcaggtatta atgccgaatt
     6721 gtttcatctt gtctgtgtag aaaaccacac acgaaaatcc tgtgatttta cattttactt
     6781 atcgttaatc gaatgtatat ctatttaatc tgcttttctt gtctaataaa tatatatgta
     6841 aagtacgctt tttgttgaaa ttttttaaac ctttgtttat ttttttttct tcattccgta
     6901 actcttctac cttctttatt tactttctaa aatccaaata caaaacataa aaataaataa
     6961 acacagagta aattcccaaa ttattccatc attaaaagat acgaggcgcg tgtaagttac
     7021 aggcaagcga tccgtcccga
//
