# Supplementary material for: Yeast MoClo Secretion and Surface Display Toolkit 2.0: Improvements and Applications for Analysis of protein–protein Interactions and Whole-Cell Biocatalysis
Source: ACS Synth Biol. 2026 Apr 23;15(5):2032–53. doi: 10.1021/acssynbio.6c00085 (PMC13185157; doi:10.1021/acssynbio.6c00085)
Supplement: Supplementary file 3 [file sb6c00085_si_003.zip › pYSD745 pYSD098 HIS3 GFP DO pYTK014-pYSD021-pYSD704HFB1 pYSD081HA-Aga2 Nterm Anchor-pYTK065.gb]

LOCUS       pYSD745_[pYSD098_=_HIS3 5618 bp ds-DNA     circular     02-FEB-2026
DEFINITION  .
FEATURES             Location/Qualifiers
     terminator      complement(9..105)
                     /label="AmpR Terminator"
                     /ApEinfo_revcolor="#f58a5e"
                     /ApEinfo_fwdcolor="#f58a5e"
                     /ApEinfo_graphicformat="arrow_data {{0 1 2 0 0 -1} {} 0}width 5 offset 0"
     promoter        complement(964..1094)
                     /label="AmpR Promoter"
                     /ApEinfo_revcolor="#f58a5e"
                     /ApEinfo_fwdcolor="#f58a5e"
                     /ApEinfo_graphicformat="arrow_data {{0 1 2 0 0 -1} {} 0}width 5 offset 0"
     rep_origin      complement(1095..1858)
                     /label="ColE1"
                     /ApEinfo_revcolor="#7f7f7f"
                     /ApEinfo_fwdcolor="#7f7f7f"
                     /ApEinfo_graphicformat="arrow_data {{0 1 2 0 0 -1} {} 0}width 5 offset 0"
     misc_feature    1886..2028
                     /label="Con2"
                     /ApEinfo_revcolor="#ffef86"
                     /ApEinfo_fwdcolor="#ffef86"
                     /ApEinfo_graphicformat="arrow_data {{0 1 2 0 0 -1} {} 0}width 5 offset 0"
     protein_bind    2029..2034
                     /label="BsmBI"
                     /ApEinfo_revcolor="#b1ff67"
                     /ApEinfo_fwdcolor="#b1ff67"
                     /ApEinfo_graphicformat="arrow_data {{0 1 2 0 0 -1} {} 0}width 5 offset 0"
     protein_bind    2036..2039
                     /label="BsmBI"
                     /ApEinfo_revcolor="#b1ff67"
                     /ApEinfo_fwdcolor="#b1ff67"
                     /ApEinfo_graphicformat="arrow_data {{0 1 2 0 0 -1} {} 0}width 5 offset 0"
     misc_feature    2040..2060
                     /label="Con2 scar"
                     /ApEinfo_revcolor="#ffef86"
                     /ApEinfo_fwdcolor="#ffef86"
                     /ApEinfo_graphicformat="arrow_data {{0 1 2 0 0 -1} {} 0}width 5 offset 0"
     protein_bind    2061..2064
                     /label="BsaI"
                     /ApEinfo_revcolor="#b1ff67"
                     /ApEinfo_fwdcolor="#b1ff67"
                     /ApEinfo_graphicformat="arrow_data {{0 1 2 0 0 -1} {} 0}width 5 offset 0"
     promoter        2065..2764
                     /label="ScTEF2 Promoter"
                     /ApEinfo_revcolor="#84b0dc"
                     /ApEinfo_fwdcolor="#84b0dc"
                     /ApEinfo_graphicformat="arrow_data {{0 1 2 0 0 -1} {} 0}width 5 offset 0"
     protein_bind    complement(2770..2773)
                     /label="BsaI"
                     /ApEinfo_revcolor="#b1ff67"
                     /ApEinfo_fwdcolor="#b1ff67"
                     /label="BsaI(1)"
                     /ApEinfo_graphicformat="arrow_data {{0 1 2 0 0 -1} {} 0}width 5 offset 0"
     misc_feature    2771..3037
                     /label="Engineered Mating Factor alpha 1 Pre- Pro- app8 Signal Peptide"
                     /ApEinfo_revcolor="#b1ff67"
                     /ApEinfo_fwdcolor="#b1ff67"
     CDS             2771..3037
                     /label="MFalpha pre-pro- app8 engineered variant"
                     /ApEinfo_revcolor="#84b0dc"
                     /ApEinfo_fwdcolor="#84b0dc"
                     /translation="MRFPSIFTAVLFAASSALAAPANTTTEDETAQIPAEAVIDYSDLEGDFDAAALPLSNSTNNGLSSTNTTIASIAAKEEGVQLDKREADA"
     misc_feature    3014..3025
                     /label="Kex2p Cleavage Site "
                     /ApEinfo_revcolor="#faac61"
                     /ApEinfo_fwdcolor="#faac61"
     misc_feature    3032..3034
                     /label="E to D comp to WT seq S to A comp to yeast display vector"
                     /ApEinfo_revcolor="#d6b295"
                     /ApEinfo_fwdcolor="#d6b295"
     misc_feature    3038..3280
                     /label="Hfb1 from T. reesei (codon optimised)"
                     /ApEinfo_revcolor="#ff9ccd"
                     /ApEinfo_fwdcolor="#ff9ccd"
     CDS             3038..3280
                     /ApEinfo_revcolor="#84b0dc"
                     /ApEinfo_fwdcolor="#84b0dc"
                     /translation="QPLEDRSNGNGNVCPPGLFSNPQCCATQVLGLIGLDCKVPSQNVYDGTDFRNVCAKTGAQPLCCVAPVAGQALLCQTAVGA"
     misc_feature    3281..3286
                     /label="GS Linker"
                     /ApEinfo_revcolor="#d6b295"
                     /ApEinfo_fwdcolor="#d6b295"
     CDS             3281..3286
                     /ApEinfo_revcolor="#84b0dc"
                     /ApEinfo_fwdcolor="#84b0dc"
                     /translation="GS"
     misc_feature    3287..3316
                     /label="GGGGSGGGGS Linker"
                     /ApEinfo_revcolor="#b7e6d7"
                     /ApEinfo_fwdcolor="#b7e6d7"
     CDS             3287..3580
                     /label="HA-tagged Aga2p"
                     /ApEinfo_revcolor="#84b0dc"
                     /ApEinfo_fwdcolor="#84b0dc"
                     /translation="GGGGSGGGGSYPYDVPDYAKENLYFQSQELTTICEQIPSPTLESTPYSLSTTTILANGKAMQGVFEYYKSVTFVSNCGSHPSTTSKGSPINTQYVF**"
     misc_feature    3317..3343
                     /label="HA tag"
                     /ApEinfo_revcolor="#c6c9d1"
                     /ApEinfo_fwdcolor="#c6c9d1"
     misc_feature    3347..3367
                     /label="TEV protease site"
                     /ApEinfo_revcolor="#d6b295"
                     /ApEinfo_fwdcolor="#d6b295"
     CDS             3368..3580
                     /label="AGA2 CDS (Aga2p)"
                     /ApEinfo_revcolor="#d6b295"
                     /ApEinfo_fwdcolor="#d6b295"
     gene            3368..3580
                     /label="AGA2 gene"
                     /ApEinfo_revcolor="#f8d3a9"
                     /ApEinfo_fwdcolor="#f8d3a9"
     source          3368..3580
                     /label="source"
                     /ApEinfo_revcolor="#84b0dc"
                     /ApEinfo_fwdcolor="#84b0dc"
     protein_bind    3587..3590
                     /label="BsaI"
                     /ApEinfo_revcolor="#b1ff67"
                     /ApEinfo_fwdcolor="#b1ff67"
                     /ApEinfo_graphicformat="arrow_data {{0 1 2 0 0 -1} {} 0}width 5 offset 0"
     terminator      3591..3815
                     /label="ScENO2 Terminator"
                     /ApEinfo_revcolor="#ff9ccd"
                     /ApEinfo_fwdcolor="#ff9ccd"
                     /ApEinfo_graphicformat="arrow_data {{0 1 2 0 0 -1} {} 0}width 5 offset 0"
     protein_bind    3816..3819
                     /label="BsaI"
                     /ApEinfo_revcolor="#b1ff67"
                     /ApEinfo_fwdcolor="#b1ff67"
                     /ApEinfo_graphicformat="arrow_data {{0 1 2 0 0 -1} {} 0}width 5 offset 0"
     protein_bind    complement(3816..3819)
                     /label="BsaI"
                     /ApEinfo_revcolor="#b1ff67"
                     /ApEinfo_fwdcolor="#b1ff67"
                     /label="BsaI(1)"
                     /ApEinfo_graphicformat="arrow_data {{0 1 2 0 0 -1} {} 0}width 5 offset 0"
     protein_bind    complement(3820..3823)
                     /label="BsmBI"
                     /ApEinfo_revcolor="#b1ff67"
                     /ApEinfo_fwdcolor="#b1ff67"
                     /ApEinfo_graphicformat="arrow_data {{0 1 2 0 0 -1} {} 0}width 5 offset 0"
     protein_bind    complement(3825..3830)
                     /label="BsmBI"
                     /ApEinfo_revcolor="#b1ff67"
                     /ApEinfo_fwdcolor="#b1ff67"
                     /ApEinfo_graphicformat="arrow_data {{0 1 2 0 0 -1} {} 0}width 5 offset 0"
     misc_feature    3831..3973
                     /label="ConE"
                     /ApEinfo_revcolor="#ffef86"
                     /ApEinfo_fwdcolor="#ffef86"
                     /ApEinfo_graphicformat="arrow_data {{0 1 2 0 0 -1} {} 0}width 5 offset 0"
     promoter        3993..4229
                     /label="HIS3 Promoter"
                     /ApEinfo_revcolor="#ff9ccd"
                     /ApEinfo_fwdcolor="#ff9ccd"
                     /ApEinfo_graphicformat="arrow_data {{0 1 2 0 0 -1} {} 0}width 5 offset 0"
     terminator      4893..5102
                     /label="HIS3 Terminator"
                     /ApEinfo_revcolor="#ff9ccd"
                     /ApEinfo_fwdcolor="#ff9ccd"
                     /ApEinfo_graphicformat="arrow_data {{0 1 2 0 0 -1} {} 0}width 5 offset 0"
     rep_origin      5107..5223
                     /label="CEN6"
                     /ApEinfo_revcolor="#d6b295"
                     /ApEinfo_fwdcolor="#d6b295"
                     /ApEinfo_graphicformat="arrow_data {{0 1 2 0 0 -1} {} 0}width 5 offset 0"
     rep_origin      5224..5614
                     /label="ARS4"
                     /ApEinfo_revcolor="#b4abac"
                     /ApEinfo_fwdcolor="#b4abac"
                     /ApEinfo_graphicformat="arrow_data {{0 1 2 0 0 -1} {} 0}width 5 offset 0"
ORIGIN
        1 gcggccgcga ttatcaaaaa ggatcttcac ctagatcctt ttaaattaaa aatgaagttt
       61 taaatcaatc taaagtatat atgagtaaac ttggtctgac agttaccaat gcttaatcag
      121 tgaggcacct atctcagcga tctgtctatt tcgttcatcc atagttgcct gactccccgt
      181 cgtgtagata actacgatac gggagggctt accatctggc cccagtgctg caatgatacc
      241 gcgggaccca cgctcaccgg ctccagattt atcagcaata aaccagccag ccggaagggc
      301 cgagcgcaga agtggtcctg caactttatc cgcctccatc cagtctatta attgttgccg
      361 ggaagctaga gtaagtagtt cgccagttaa tagtttgcgc aacgttgttg ccattgctac
      421 aggcatcgtg gtgtcacgct cgtcgtttgg tatggcttca ttcagctccg gttcccaacg
      481 atcaaggcga gttacatgat cccccatgtt gtgcaaaaaa gcggttagct ccttcggtcc
      541 tccgatcgtt gtcagaagta agttggccgc agtgttatca ctcatggtta tggcagcact
      601 gcataattct cttactgtca tgccatccgt aagatgcttt tctgtgactg gtgagtactc
      661 aaccaagtca ttctgagaat agtgtatgcg gcgaccgagt tgctcttgcc cggcgtcaat
      721 acgggataat accgcgccac atagcagaac tttaaaagtg ctcatcattg gaaaacgttc
      781 ttcggggcga aaactctcaa ggatcttacc gctgttgaga tccagttcga tgtaacccac
      841 tcgtgcaccc aactgatctt cagcatcttt tactttcacc agcgtttctg ggtgagcaaa
      901 aacaggaagg caaaatgccg caaaaaaggg aataagggcg acacggaaat gttgaatact
      961 catactcttc ctttttcaat attattgaag catttatcag ggttattgtc tcatgagcgg
     1021 atacatattt gaatgtattt agaaaaataa acaaataggg gttccgcgca catttccccg
     1081 aaaagtgcca cctgtcatga ccaaaatccc ttaacgtgag ttttcgttcc actgagcgtc
     1141 agaccccgta gaaaagatca aaggatcttc ttgagatcct ttttttctgc gcgtaatctg
     1201 ctgcttgcaa acaaaaaaac caccgctacc agcggtggtt tgtttgccgg atcaagagct
     1261 accaactctt tttccgaagg taactggctt cagcagagcg cagataccaa atactgttct
     1321 tctagtgtag ccgtagttag gccaccactt caagaactct gtagcaccgc ctacatacct
     1381 cgctctgcta atcctgttac cagtggctgc tgccagtggc gataagtcgt gtcttaccgg
     1441 gttggactca agacgatagt taccggataa ggcgcagcgg tcgggctgaa cggggggttc
     1501 gtgcacacag cccagcttgg agcgaacgac ctacaccgaa ctgagatacc tacagcgtga
     1561 gctatgagaa agcgccacgc ttcccgaagg gagaaaggcg gacaggtatc cggtaagcgg
     1621 cagggtcgga acaggagagc gcacgaggga gcttccaggg ggaaacgcct ggtatcttta
     1681 tagtcctgtc gggtttcgcc acctctgact tgagcgtcga tttttgtgat gctcgtcagg
     1741 ggggcggagc ctatggaaaa acgccagcaa cgcggccttt ttacggttcc tggccttttg
     1801 ctggcctttt gctcacatgt tctttcctgc gttatcccct gattctgtgg ataaccgtgc
     1861 ggccgcccct gaattcgcat ctagaataaa tcgcagccaa gtgagtgaat agatgacgca
     1921 ccacggtcag acacggccac atcgtatctc acaggagcaa gcgcgatagg agcactcaca
     1981 catagtacgg tgatccgctg actcctttgc ccaaataaga cgtgagcccg tctcagatgc
     2041 acacactggc ttaagatgac aacgttgata ggtcaagatc aatgtaaaca attactttgt
     2101 tatgtagagt ttttttagct acctatattc caccataaca tcaatcatgc ggttgctggt
     2161 gtatttacca ataatgttta atgtatatat atatatatat atatggggcc gtatacttac
     2221 atatagtaga tgtcaagcgt aggcgcttcc cctgccggct gtgagggcgc cataaccaag
     2281 gtatctatag accgccaatc agcaaactac ctccgtacat tcatgttgca cccacacatt
     2341 tatacaccca gaccgcgaca aattacccat aaggttgttt gtgacggcgt cgtacaagag
     2401 aacgtgggaa ctttttaggc tcaccaaaaa agaaagaaaa aatacgagtt gctgacagaa
     2461 gcctcaagaa aaaaaaaatt cttcttcgac tatgctggag gcagagatga tcgagccggt
     2521 agttaactat atatagctaa attggttcca tcaccttctt ttctggtgtc gctccttcta
     2581 gtgctatttc tggcttttcc tatttttttt tttccatttt tctttctctc tttctaatat
     2641 ataaattctc ttgcattttc tatttttctc tctatctatt ctacttgttt attcccttca
     2701 aggttttttt ttaaggagta cttgttttta gaatatacgg tcaacgaact ataattaact
     2761 aaacagatct atgAGATTCC CATCTATCTT CACCGCTGTT TTGTTCGCTG CTTCTTCTGC
     2821 TTTGGCTGCT CCAGCTAACA CCACCACCGA AGACGAAACC GCTCAAATCC CAGCTGAAGC
     2881 TGTTATCGAC TACTCTGACT TGGAAGGTGA CTTCGACGCT GCTGCTTTGC CATTGTCTAA
     2941 CTCTACCAAC AACGGTTTGT CTTCTACCAA CACCACCATC GCTTCTATCG CTGCTAAGGA
     3001 AGAAGGTGTT CAATTGGACA AGAGAGAAGC TgatGCtCaa cccctagaag atagatctaa
     3061 cggcaatgga aacgtctgtc caccaggttt gttctccaat cctcaatgtt gtgcaactca
     3121 ggtacttggt ttaattggac tggattgcaa agtaccatca caaaatgttt atgacggcac
     3181 cgattttagg aatgtgtgtg ccaagacagg tgctcaaccg ttatgctgcg ttgctcctgt
     3241 tgctgggcag gccctcttgt gtcaaacggc agtcggtgcg GGATCCGGTG GAGGGGGTTC
     3301 TGGTGGTGGC GGATCATACC CATACGATGT TCCAGATTAC GCTAaggaaa atttgtattt
     3361 tcaatctcag gaactgacaa ctatatgcga gcaaatcccc tcaccaactt tagaatcgac
     3421 gccgtactct ttgtcaacga ctactatttt ggccaacggg aaggcaatgc aaggagtttt
     3481 tgaatattac aaatcagtaa cgtttgtcag taattgcggt tctcacccct caacaactag
     3541 caaaggcagc cccataaaca cacagtatgt tttttgataa CTCGAGTGGC agtgctttta
     3601 actaagaatt attagtcttt tctgcttatt ttttcatcat agtttagaac actttatatt
     3661 aacgaatagt ttatgaatct atttaggttt aaaaattgat acagttttat aagttacttt
     3721 ttcaaagact cgtgctgtct attgcataat gcactggaag gggaaaaaaa aggtgcacac
     3781 gcgtggcttt ttcttgaatt tgcagtttga aaaatgctgg atgtgagacg gaaatctgct
     3841 cgtcagtggt gctcacactg acgaatcatg tacagatcat accgatgact gcctggcgac
     3901 tcacaactaa gcaagacagc cggaaccagc gccggcgaac accactgcat atatggcata
     3961 tcacaacagt ccaactagtg cactgcagta caaacacagt cctttcccgc aattttcttt
     4021 ttctattact cttggcctcc tctagtacac tctatatttt tttatgcctc ggtaatgatt
     4081 ttcatttttt tttttccacc tagcggatga ctcttttttt ttcttagcga ttggcattat
     4141 cacataatga attatacatt atataaagta atgtgatttc ttcgaagaat atactaaaaa
     4201 atgagcaggc aagataaacg aaggcaaaga tgacagagca gaaagcccta gtaaagcgta
     4261 ttacaaatga aaccaagatt cagattgcga tctctttaaa gggtggtccc ctagcgatag
     4321 agcactcgat cttcccagaa aaagaggcag aagcagtagc agaacaggcc acacaatcgc
     4381 aagtgattaa cgtccacaca ggtatagggt ttctggacca tatgatacat gctctggcca
     4441 agcattccgg ctggtcgcta atcgttgagt gcattggtga cttacacata gacgaccatc
     4501 acaccactga ggactgcggg attgctctcg gtcaagcttt taaagaggcc ctaggggccg
     4561 tgcgtggagt aaaaaggttt ggatcaggat ttgcgccttt ggatgaggca ctttccagag
     4621 cggtggttga tctttcgaac aggccgtacg cagttgtcga acttggtttg caaagggaga
     4681 aagtaggtga tctctcttgc gagatgatcc cgcattttct tgaaagcttt gcagaggcta
     4741 gcagaattac cctccacgtt gattgtctgc gaggcaagaa tgatcatcac cgtagtgaga
     4801 gtgcgttcaa ggctcttgcg gttgccataa gagaagccac ctcgcccaat ggtaccaacg
     4861 atgttccctc caccaaaggt gttcttatgt agtgacaccg attatttaaa gctgctgcat
     4921 acgatatata tacatgtgta tatatgtata cctatgaatg tcagtaagta tgtatacgaa
     4981 cagtatgata ctgaagatga caaggtaatg catcattcta tacgtgtcat tctgaacgag
     5041 gcgcgctttc cttttttctt tttgcttttt cttttttttt ctcttgaact cgacggatca
     5101 tagagtatca cgtgctataa aaataattat aatttaaatt ttttaatata aatatataaa
     5161 ttaaaaatag aaagtaaaaa aagaaattaa agaaaaaata gtttttgttt tccgaagatg
     5221 taaaagactc tagggggatc gccaacaaat actacctttt atcttgctct tcctgctctc
     5281 aggtattaat gccgaattgt ttcatcttgt ctgtgtagaa aaccacacac gaaaatcctg
     5341 tgattttaca ttttacttat cgttaatcga atgtatatct atttaatctg cttttcttgt
     5401 ctaataaata tatatgtaaa gtacgctttt tgttgaaatt ttttaaacct ttgtttattt
     5461 ttttttcttc attccgtaac tcttctacct tctttattta ctttctaaaa tccaaataca
     5521 aaacataaaa ataaataaac acagagtaaa ttcccaaatt attccatcat taaaagatac
     5581 gaggcgcgtg taagttacag gcaagcgatc cgtcccga
//
