# Supplementary material for: Yeast MoClo Secretion and Surface Display Toolkit 2.0: Improvements and Applications for Analysis of protein–protein Interactions and Whole-Cell Biocatalysis
Source: ACS Synth Biol. 2026 Apr 23;15(5):2032–53. doi: 10.1021/acssynbio.6c00085 (PMC13185157; doi:10.1021/acssynbio.6c00085)
Supplement: Supplementary file 3 [file sb6c00085_si_003.zip › pYSD746 pYSD098 HIS3 GFP DO pYTK014-pYSD052 Aga2-SP HAtag Aga2- Cterm-pYSD704 HFB1 -pYTK055.gb]

LOCUS       pYSD746_[pYSD098_=_HIS3 5389 bp ds-DNA     circular     02-FEB-2026
DEFINITION  .
FEATURES             Location/Qualifiers
     terminator      complement(9..105)
                     /label="AmpR Terminator"
                     /ApEinfo_revcolor="#f58a5e"
                     /ApEinfo_fwdcolor="#f58a5e"
                     /ApEinfo_graphicformat="arrow_data {{0 1 2 0 0 -1} {} 0}width 5 offset 0"
     promoter        complement(964..1094)
                     /label="AmpR Promoter"
                     /ApEinfo_revcolor="#f58a5e"
                     /ApEinfo_fwdcolor="#f58a5e"
                     /ApEinfo_graphicformat="arrow_data {{0 1 2 0 0 -1} {} 0}width 5 offset 0"
     rep_origin      complement(1095..1858)
                     /label="ColE1"
                     /ApEinfo_revcolor="#7f7f7f"
                     /ApEinfo_fwdcolor="#7f7f7f"
                     /ApEinfo_graphicformat="arrow_data {{0 1 2 0 0 -1} {} 0}width 5 offset 0"
     misc_feature    1886..2028
                     /label="Con2"
                     /ApEinfo_revcolor="#ffef86"
                     /ApEinfo_fwdcolor="#ffef86"
                     /ApEinfo_graphicformat="arrow_data {{0 1 2 0 0 -1} {} 0}width 5 offset 0"
     protein_bind    2029..2034
                     /label="BsmBI"
                     /ApEinfo_revcolor="#b1ff67"
                     /ApEinfo_fwdcolor="#b1ff67"
                     /ApEinfo_graphicformat="arrow_data {{0 1 2 0 0 -1} {} 0}width 5 offset 0"
     protein_bind    2036..2039
                     /label="BsmBI"
                     /ApEinfo_revcolor="#b1ff67"
                     /ApEinfo_fwdcolor="#b1ff67"
                     /ApEinfo_graphicformat="arrow_data {{0 1 2 0 0 -1} {} 0}width 5 offset 0"
     misc_feature    2040..2060
                     /label="Con2 scar"
                     /ApEinfo_revcolor="#ffef86"
                     /ApEinfo_fwdcolor="#ffef86"
                     /ApEinfo_graphicformat="arrow_data {{0 1 2 0 0 -1} {} 0}width 5 offset 0"
     protein_bind    2061..2064
                     /label="BsaI"
                     /ApEinfo_revcolor="#b1ff67"
                     /ApEinfo_fwdcolor="#b1ff67"
                     /ApEinfo_graphicformat="arrow_data {{0 1 2 0 0 -1} {} 0}width 5 offset 0"
     promoter        2065..2764
                     /label="ScTEF2 Promoter"
                     /ApEinfo_revcolor="#84b0dc"
                     /ApEinfo_fwdcolor="#84b0dc"
                     /ApEinfo_graphicformat="arrow_data {{0 1 2 0 0 -1} {} 0}width 5 offset 0"
     misc_feature    2770..2773
                     /label="TATG part3 overhang"
                     /ApEinfo_revcolor="#ffef86"
                     /ApEinfo_fwdcolor="#ffef86"
     protein_bind    complement(2770..2773)
                     /label="BsaI"
                     /ApEinfo_revcolor="#b1ff67"
                     /ApEinfo_fwdcolor="#b1ff67"
                     /label="BsaI(1)"
                     /ApEinfo_graphicformat="arrow_data {{0 1 2 0 0 -1} {} 0}width 5 offset 0"
     misc_feature    2771..2824
                     /label="Aga2 Sig Pep"
                     /ApEinfo_revcolor="#faac61"
                     /ApEinfo_fwdcolor="#faac61"
     CDS             2771..2824
                     /label="Aga2-Sig Pep"
                     /ApEinfo_revcolor="#84b0dc"
                     /ApEinfo_fwdcolor="#84b0dc"
                     /translation="MQLLRCFSIFSVIASVLA"
     misc_feature    2827..2830
                     /label="overhang"
                     /ApEinfo_revcolor="#85dae9"
                     /ApEinfo_fwdcolor="#85dae9"
     misc_feature    2831..2857
                     /label="HA tag"
                     /ApEinfo_revcolor="#c6c9d1"
                     /ApEinfo_fwdcolor="#c6c9d1"
     CDS             2831..2857
                     /ApEinfo_revcolor="#84b0dc"
                     /ApEinfo_fwdcolor="#84b0dc"
                     /translation="YPYDVPDYA"
     misc_feature    2860..2863
                     /label="overhang"
                     /ApEinfo_revcolor="#b7e6d7"
                     /ApEinfo_fwdcolor="#b7e6d7"
     CDS             2864..3070
                     /label="AGA2 CDS (Aga2p)"
                     /ApEinfo_revcolor="#d6b295"
                     /ApEinfo_fwdcolor="#d6b295"
     misc_feature    3071..3100
                     /label="GGGGSGGGGS Linker"
                     /ApEinfo_revcolor="#b7e6d7"
                     /ApEinfo_fwdcolor="#b7e6d7"
     misc_feature    3100..3103
                     /label="Type3a' overhang"
                     /ApEinfo_revcolor="#85dae9"
                     /ApEinfo_fwdcolor="#85dae9"
     misc_feature    3104..3346
                     /label="Hfb1 from T. reesei (codon optimised)"
                     /ApEinfo_revcolor="#ff9ccd"
                     /ApEinfo_fwdcolor="#ff9ccd"
     CDS             3104..3346
                     /ApEinfo_revcolor="#84b0dc"
                     /ApEinfo_fwdcolor="#84b0dc"
                     /translation="QPLEDRSNGNGNVCPPGLFSNPQCCATQVLGLIGLDCKVPSQNVYDGTDFRNVCAKTGAQPLCCVAPVAGQALLCQTAVGA"
     misc_feature    3347..3352
                     /label="GS Linker"
                     /ApEinfo_revcolor="#d6b295"
                     /ApEinfo_fwdcolor="#d6b295"
     CDS             3347..3352
                     /ApEinfo_revcolor="#84b0dc"
                     /ApEinfo_fwdcolor="#84b0dc"
                     /translation="GS"
     protein_bind    3349..3352
                     /label="BsaI"
                     /ApEinfo_revcolor="#b1ff67"
                     /ApEinfo_fwdcolor="#b1ff67"
                     /ApEinfo_graphicformat="arrow_data {{0 1 2 0 0 -1} {} 0}width 5 offset 0"
     terminator      3362..3586
                     /label="ScENO2 Terminator"
                     /ApEinfo_revcolor="#ff9ccd"
                     /ApEinfo_fwdcolor="#ff9ccd"
                     /ApEinfo_graphicformat="arrow_data {{0 1 2 0 0 -1} {} 0}width 5 offset 0"
     protein_bind    3587..3590
                     /label="BsaI"
                     /ApEinfo_revcolor="#b1ff67"
                     /ApEinfo_fwdcolor="#b1ff67"
                     /ApEinfo_graphicformat="arrow_data {{0 1 2 0 0 -1} {} 0}width 5 offset 0"
     protein_bind    complement(3587..3590)
                     /label="BsaI"
                     /ApEinfo_revcolor="#b1ff67"
                     /ApEinfo_fwdcolor="#b1ff67"
                     /label="BsaI(1)"
                     /ApEinfo_graphicformat="arrow_data {{0 1 2 0 0 -1} {} 0}width 5 offset 0"
     protein_bind    complement(3591..3594)
                     /label="BsmBI"
                     /ApEinfo_revcolor="#b1ff67"
                     /ApEinfo_fwdcolor="#b1ff67"
                     /ApEinfo_graphicformat="arrow_data {{0 1 2 0 0 -1} {} 0}width 5 offset 0"
     protein_bind    complement(3596..3601)
                     /label="BsmBI"
                     /ApEinfo_revcolor="#b1ff67"
                     /ApEinfo_fwdcolor="#b1ff67"
                     /ApEinfo_graphicformat="arrow_data {{0 1 2 0 0 -1} {} 0}width 5 offset 0"
     misc_feature    3602..3744
                     /label="ConE"
                     /ApEinfo_revcolor="#ffef86"
                     /ApEinfo_fwdcolor="#ffef86"
                     /ApEinfo_graphicformat="arrow_data {{0 1 2 0 0 -1} {} 0}width 5 offset 0"
     promoter        3764..4000
                     /label="HIS3 Promoter"
                     /ApEinfo_revcolor="#ff9ccd"
                     /ApEinfo_fwdcolor="#ff9ccd"
                     /ApEinfo_graphicformat="arrow_data {{0 1 2 0 0 -1} {} 0}width 5 offset 0"
     terminator      4664..4873
                     /label="HIS3 Terminator"
                     /ApEinfo_revcolor="#ff9ccd"
                     /ApEinfo_fwdcolor="#ff9ccd"
                     /ApEinfo_graphicformat="arrow_data {{0 1 2 0 0 -1} {} 0}width 5 offset 0"
     rep_origin      4878..4994
                     /label="CEN6"
                     /ApEinfo_revcolor="#d6b295"
                     /ApEinfo_fwdcolor="#d6b295"
                     /ApEinfo_graphicformat="arrow_data {{0 1 2 0 0 -1} {} 0}width 5 offset 0"
     rep_origin      4995..5385
                     /label="ARS4"
                     /ApEinfo_revcolor="#b4abac"
                     /ApEinfo_fwdcolor="#b4abac"
                     /ApEinfo_graphicformat="arrow_data {{0 1 2 0 0 -1} {} 0}width 5 offset 0"
ORIGIN
        1 gcggccgcga ttatcaaaaa ggatcttcac ctagatcctt ttaaattaaa aatgaagttt
       61 taaatcaatc taaagtatat atgagtaaac ttggtctgac agttaccaat gcttaatcag
      121 tgaggcacct atctcagcga tctgtctatt tcgttcatcc atagttgcct gactccccgt
      181 cgtgtagata actacgatac gggagggctt accatctggc cccagtgctg caatgatacc
      241 gcgggaccca cgctcaccgg ctccagattt atcagcaata aaccagccag ccggaagggc
      301 cgagcgcaga agtggtcctg caactttatc cgcctccatc cagtctatta attgttgccg
      361 ggaagctaga gtaagtagtt cgccagttaa tagtttgcgc aacgttgttg ccattgctac
      421 aggcatcgtg gtgtcacgct cgtcgtttgg tatggcttca ttcagctccg gttcccaacg
      481 atcaaggcga gttacatgat cccccatgtt gtgcaaaaaa gcggttagct ccttcggtcc
      541 tccgatcgtt gtcagaagta agttggccgc agtgttatca ctcatggtta tggcagcact
      601 gcataattct cttactgtca tgccatccgt aagatgcttt tctgtgactg gtgagtactc
      661 aaccaagtca ttctgagaat agtgtatgcg gcgaccgagt tgctcttgcc cggcgtcaat
      721 acgggataat accgcgccac atagcagaac tttaaaagtg ctcatcattg gaaaacgttc
      781 ttcggggcga aaactctcaa ggatcttacc gctgttgaga tccagttcga tgtaacccac
      841 tcgtgcaccc aactgatctt cagcatcttt tactttcacc agcgtttctg ggtgagcaaa
      901 aacaggaagg caaaatgccg caaaaaaggg aataagggcg acacggaaat gttgaatact
      961 catactcttc ctttttcaat attattgaag catttatcag ggttattgtc tcatgagcgg
     1021 atacatattt gaatgtattt agaaaaataa acaaataggg gttccgcgca catttccccg
     1081 aaaagtgcca cctgtcatga ccaaaatccc ttaacgtgag ttttcgttcc actgagcgtc
     1141 agaccccgta gaaaagatca aaggatcttc ttgagatcct ttttttctgc gcgtaatctg
     1201 ctgcttgcaa acaaaaaaac caccgctacc agcggtggtt tgtttgccgg atcaagagct
     1261 accaactctt tttccgaagg taactggctt cagcagagcg cagataccaa atactgttct
     1321 tctagtgtag ccgtagttag gccaccactt caagaactct gtagcaccgc ctacatacct
     1381 cgctctgcta atcctgttac cagtggctgc tgccagtggc gataagtcgt gtcttaccgg
     1441 gttggactca agacgatagt taccggataa ggcgcagcgg tcgggctgaa cggggggttc
     1501 gtgcacacag cccagcttgg agcgaacgac ctacaccgaa ctgagatacc tacagcgtga
     1561 gctatgagaa agcgccacgc ttcccgaagg gagaaaggcg gacaggtatc cggtaagcgg
     1621 cagggtcgga acaggagagc gcacgaggga gcttccaggg ggaaacgcct ggtatcttta
     1681 tagtcctgtc gggtttcgcc acctctgact tgagcgtcga tttttgtgat gctcgtcagg
     1741 ggggcggagc ctatggaaaa acgccagcaa cgcggccttt ttacggttcc tggccttttg
     1801 ctggcctttt gctcacatgt tctttcctgc gttatcccct gattctgtgg ataaccgtgc
     1861 ggccgcccct gaattcgcat ctagaataaa tcgcagccaa gtgagtgaat agatgacgca
     1921 ccacggtcag acacggccac atcgtatctc acaggagcaa gcgcgatagg agcactcaca
     1981 catagtacgg tgatccgctg actcctttgc ccaaataaga cgtgagcccg tctcagatgc
     2041 acacactggc ttaagatgac aacgttgata ggtcaagatc aatgtaaaca attactttgt
     2101 tatgtagagt ttttttagct acctatattc caccataaca tcaatcatgc ggttgctggt
     2161 gtatttacca ataatgttta atgtatatat atatatatat atatggggcc gtatacttac
     2221 atatagtaga tgtcaagcgt aggcgcttcc cctgccggct gtgagggcgc cataaccaag
     2281 gtatctatag accgccaatc agcaaactac ctccgtacat tcatgttgca cccacacatt
     2341 tatacaccca gaccgcgaca aattacccat aaggttgttt gtgacggcgt cgtacaagag
     2401 aacgtgggaa ctttttaggc tcaccaaaaa agaaagaaaa aatacgagtt gctgacagaa
     2461 gcctcaagaa aaaaaaaatt cttcttcgac tatgctggag gcagagatga tcgagccggt
     2521 agttaactat atatagctaa attggttcca tcaccttctt ttctggtgtc gctccttcta
     2581 gtgctatttc tggcttttcc tatttttttt tttccatttt tctttctctc tttctaatat
     2641 ataaattctc ttgcattttc tatttttctc tctatctatt ctacttgttt attcccttca
     2701 aggttttttt ttaaggagta cttgttttta gaatatacgg tcaacgaact ataattaact
     2761 aaacagatct atgcagttac ttcgctgttt ttcaatattt tctgttattg cttcagtttt
     2821 agcacaagga TACCCATACG ATGTTCCAGA TTACGCTtca tctcaggaac tgacaactat
     2881 atgcgagcaa atcccctcac caactttaga atcgacgccg tactctttgt caacgactac
     2941 tattttggcc aacgggaagg caatgcaagg agtttttgaa tattacaaat cagtaacgtt
     3001 tgtcagtaat tgcggttctc acccctcaac aactagcaaa ggcagcccca taaacacaca
     3061 gtatgttttt GGTGGAGGGG GTTCTGGTGG TGGCGGATCT GCTCaacccc tagaagatag
     3121 atctaacggc aatggaaacg tctgtccacc aggtttgttc tccaatcctc aatgttgtgc
     3181 aactcaggta cttggtttaa ttggactgga ttgcaaagta ccatcacaaa atgtttatga
     3241 cggcaccgat tttaggaatg tgtgtgccaa gacaggtgct caaccgttat gctgcgttgc
     3301 tcctgttgct gggcaggccc tcttgtgtca aacggcagtc ggtgcgGGAT CCtaactcga
     3361 gagtgctttt aactaagaat tattagtctt ttctgcttat tttttcatca tagtttagaa
     3421 cactttatat taacgaatag tttatgaatc tatttaggtt taaaaattga tacagtttta
     3481 taagttactt tttcaaagac tcgtgctgtc tattgcataa tgcactggaa ggggaaaaaa
     3541 aaggtgcaca cgcgtggctt tttcttgaat ttgcagtttg aaaaatgctg gatgtgagac
     3601 ggaaatctgc tcgtcagtgg tgctcacact gacgaatcat gtacagatca taccgatgac
     3661 tgcctggcga ctcacaacta agcaagacag ccggaaccag cgccggcgaa caccactgca
     3721 tatatggcat atcacaacag tccaactagt gcactgcagt acaaacacag tcctttcccg
     3781 caattttctt tttctattac tcttggcctc ctctagtaca ctctatattt ttttatgcct
     3841 cggtaatgat tttcattttt ttttttccac ctagcggatg actctttttt tttcttagcg
     3901 attggcatta tcacataatg aattatacat tatataaagt aatgtgattt cttcgaagaa
     3961 tatactaaaa aatgagcagg caagataaac gaaggcaaag atgacagagc agaaagccct
     4021 agtaaagcgt attacaaatg aaaccaagat tcagattgcg atctctttaa agggtggtcc
     4081 cctagcgata gagcactcga tcttcccaga aaaagaggca gaagcagtag cagaacaggc
     4141 cacacaatcg caagtgatta acgtccacac aggtataggg tttctggacc atatgataca
     4201 tgctctggcc aagcattccg gctggtcgct aatcgttgag tgcattggtg acttacacat
     4261 agacgaccat cacaccactg aggactgcgg gattgctctc ggtcaagctt ttaaagaggc
     4321 cctaggggcc gtgcgtggag taaaaaggtt tggatcagga tttgcgcctt tggatgaggc
     4381 actttccaga gcggtggttg atctttcgaa caggccgtac gcagttgtcg aacttggttt
     4441 gcaaagggag aaagtaggtg atctctcttg cgagatgatc ccgcattttc ttgaaagctt
     4501 tgcagaggct agcagaatta ccctccacgt tgattgtctg cgaggcaaga atgatcatca
     4561 ccgtagtgag agtgcgttca aggctcttgc ggttgccata agagaagcca cctcgcccaa
     4621 tggtaccaac gatgttccct ccaccaaagg tgttcttatg tagtgacacc gattatttaa
     4681 agctgctgca tacgatatat atacatgtgt atatatgtat acctatgaat gtcagtaagt
     4741 atgtatacga acagtatgat actgaagatg acaaggtaat gcatcattct atacgtgtca
     4801 ttctgaacga ggcgcgcttt ccttttttct ttttgctttt tctttttttt tctcttgaac
     4861 tcgacggatc atagagtatc acgtgctata aaaataatta taatttaaat tttttaatat
     4921 aaatatataa attaaaaata gaaagtaaaa aaagaaatta aagaaaaaat agtttttgtt
     4981 ttccgaagat gtaaaagact ctagggggat cgccaacaaa tactaccttt tatcttgctc
     5041 ttcctgctct caggtattaa tgccgaattg tttcatcttg tctgtgtaga aaaccacaca
     5101 cgaaaatcct gtgattttac attttactta tcgttaatcg aatgtatatc tatttaatct
     5161 gcttttcttg tctaataaat atatatgtaa agtacgcttt ttgttgaaat tttttaaacc
     5221 tttgtttatt tttttttctt cattccgtaa ctcttctacc ttctttattt actttctaaa
     5281 atccaaatac aaaacataaa aataaataaa cacagagtaa attcccaaat tattccatca
     5341 ttaaaagata cgaggcgcgt gtaagttaca ggcaagcgat ccgtcccga
//
