# Supplementary material for: Yeast MoClo Secretion and Surface Display Toolkit 2.0: Improvements and Applications for Analysis of protein–protein Interactions and Whole-Cell Biocatalysis
Source: ACS Synth Biol. 2026 Apr 23;15(5):2032–53. doi: 10.1021/acssynbio.6c00085 (PMC13185157; doi:10.1021/acssynbio.6c00085)
Supplement: Supplementary file 3 [file sb6c00085_si_003.zip › pYSD861 ALFAtag_nanobody in pYTK001.gb]

LOCUS       pYSD861_=_ALFAtag_nanob 2040 bp ds-DNA     circular     02-FEB-2026
DEFINITION  .
FEATURES             Location/Qualifiers
     protein_bind    complement(1..4)
                     /label="BsmBI"
                     /ApEinfo_revcolor="#b1ff67"
                     /ApEinfo_fwdcolor="#b1ff67"
                     /label="BsmBI(1)"
                     /ApEinfo_graphicformat="arrow_data {{0 1 2 0 0 -1} {} 0}width 5 offset 0"
     misc_feature    14..385
                     /label="ALFAtagNanobody"
                     /ApEinfo_revcolor="#b7e6d7"
                     /ApEinfo_fwdcolor="#b7e6d7"
     protein_bind    395..398
                     /label="BsmBI"
                     /ApEinfo_revcolor="#b1ff67"
                     /ApEinfo_fwdcolor="#b1ff67"
                     /ApEinfo_graphicformat="arrow_data {{0 1 2 0 0 -1} {} 0}width 5 offset 0"
     misc_feature    complement(401..509)
                     /label="CamR Terminator"
                     /ApEinfo_revcolor="#84b0dc"
                     /ApEinfo_fwdcolor="#84b0dc"
                     /ApEinfo_graphicformat="arrow_data {{0 1 2 0 0 -1} {} 0}width 5 offset 0"
     CDS             complement(510..1169)
                     /label="CamR"
                     /ApEinfo_revcolor="#0000ff"
                     /ApEinfo_fwdcolor="#0000ff"
                     /ApEinfo_graphicformat="arrow_data {{0 1 2 0 0 -1} {} 0}width 5 offset 0"
                     /translation="MEKKITGYTTVDISQWHRKEHFEAFQSVAQCTYNQTVQLDITAFLKTVKKNKHKFYPAFIHILARLMNAHPEFRMAMKDGELVIWDSVHPCYTVFHEQTETFSSLWSEYHDDFRQFLHIYSQDVACYGENLAYFPKGFIENMFFVSANPWVSFTSFDLNVANMDNFFAPVFTMGKYYTQGDKVLMPLAIQVHHAVCDGFHVGRMLNELQQYCDEWQGGA*"
     promoter        complement(1170..1274)
                     /label="CamR Promoter"
                     /ApEinfo_revcolor="#84b0dc"
                     /ApEinfo_fwdcolor="#84b0dc"
                     /ApEinfo_graphicformat="arrow_data {{0 1 2 0 0 -1} {} 0}width 5 offset 0"
     rep_origin      complement(1275..2038)
                     /label="ColE1"
                     /ApEinfo_revcolor="#7f7f7f"
                     /ApEinfo_fwdcolor="#7f7f7f"
                     /ApEinfo_graphicformat="arrow_data {{0 1 2 0 0 -1} {} 0}width 5 offset 0"
ORIGIN
        1 tcggTCTCAT GCTTCCGGCG AGGTACAGTT GCAAGAATCT GGTGGGGGTC TGGTGCAGCC
       61 GGGTGGATCA TTGAGGCTAA GTTGTACTGC TTCCGGTGTC ACTATATCTG CTCTGAATGC
      121 TATGGCGATG GGCTGGTACA GACAGGCACC AGGCGAAAGA CGTGTTATGG TCGCAGCAGT
      181 TTCTGAAAGG GGTAATGCGA TGTACAGGGA GAGTGTGCAG GGAAGATTTA CCGTAACCCG
      241 TGATTTTACC AACAAAATGG TGAGCTTGCA GATGGACAAT TTGAAACCAG AAGATACTGC
      301 CGTCTATTAT TGTCATGTGC TAGAGGATAG AGTTGACAGC TTCCACGATT ACTGGGGCCA
      361 AGGTACACAG GTGACAGTGT CCAGCGGATC CTGAgaccag accaataaaa aacgcccggc
      421 ggcaaccgag cgttctgaac aaatccagat ggagttctga ggtcattact ggatctatca
      481 acaggagtcc aagcgagctc gatatcaaat tacgccccgc cctgccactc atcgcagtac
      541 tgttgtaatt cattaagcat tctgccgaca tggaagccat cacaaacggc atgatgaacc
      601 tgaatcgcca gcggcatcag caccttgtcg ccttgcgtat aatatttgcc catggtgaaa
      661 acgggggcga agaagttgtc catattggcc acgtttaaat caaaactggt gaaactcacc
      721 cagggattgg ctgaaacgaa aaacatattc tcaataaacc ctttagggaa ataggccagg
      781 ttttcaccgt aacacgccac atcttgcgaa tatatgtgta gaaactgccg gaaatcgtcg
      841 tggtattcac tccagagcga tgaaaacgtt tcagtttgct catggaaaac ggtgtaacaa
      901 gggtgaacac tatcccatat caccagctca ccgtctttca ttgccatacg aaattccgga
      961 tgagcattca tcaggcgggc aagaatgtga ataaaggccg gataaaactt gtgcttattt
     1021 ttctttacgg tctttaaaaa ggccgtaata tccagctgaa cggtctggtt ataggtacat
     1081 tgagcaactg actgaaatgc ctcaaaatgt tctttacgat gccattggga tatatcaacg
     1141 gtggtatatc cagtgatttt tttctccatt ttagcttcct tagctcctga aaatctcgat
     1201 aactcaaaaa atacgcccgg tagtgatctt atttcattat ggtgaaagtt ggaacctctt
     1261 acgtgcccga tcaatcatga ccaaaatccc ttaacgtgag ttttcgttcc actgagcgtc
     1321 agaccccgta gaaaagatca aaggatcttc ttgagatcct ttttttctgc gcgtaatctg
     1381 ctgcttgcaa acaaaaaaac caccgctacc agcggtggtt tgtttgccgg atcaagagct
     1441 accaactctt tttccgaagg taactggctt cagcagagcg cagataccaa atactgttct
     1501 tctagtgtag ccgtagttag gccaccactt caagaactct gtagcaccgc ctacatacct
     1561 cgctctgcta atcctgttac cagtggctgc tgccagtggc gataagtcgt gtcttaccgg
     1621 gttggactca agacgatagt taccggataa ggcgcagcgg tcgggctgaa cggggggttc
     1681 gtgcacacag cccagcttgg agcgaacgac ctacaccgaa ctgagatacc tacagcgtga
     1741 gctatgagaa agcgccacgc ttcccgaagg gagaaaggcg gacaggtatc cggtaagcgg
     1801 cagggtcgga acaggagagc gcacgaggga gcttccaggg ggaaacgcct ggtatcttta
     1861 tagtcctgtc gggtttcgcc acctctgact tgagcgtcga tttttgtgat gctcgtcagg
     1921 ggggcggagc ctatggaaaa acgccagcaa cgcggccttt ttacggttcc tggccttttg
     1981 ctggcctttt gctcacatgt tctttcctgc gttatcccct gattctgtgg ataaccgtag
//
