# Supplementary material for: Yeast MoClo Secretion and Surface Display Toolkit 2.0: Improvements and Applications for Analysis of protein–protein Interactions and Whole-Cell Biocatalysis
Source: ACS Synth Biol. 2026 Apr 23;15(5):2032–53. doi: 10.1021/acssynbio.6c00085 (PMC13185157; doi:10.1021/acssynbio.6c00085)
Supplement: Supplementary file 3 [file sb6c00085_si_003.zip › pYSD862 mCherry_nanobody_LaM-4 in pYTK001.gb]

LOCUS       pYSD862_=_mCherry_nanob 2043 bp ds-DNA     circular     02-FEB-2026
DEFINITION  .
FEATURES             Location/Qualifiers
     protein_bind    complement(1..4)
                     /label="BsmBI"
                     /ApEinfo_revcolor="#b1ff67"
                     /ApEinfo_fwdcolor="#b1ff67"
                     /label="BsmBI(1)"
                     /ApEinfo_graphicformat="arrow_data {{0 1 2 0 0 -1} {} 0}width 5 offset 0"
     misc_feature    14..388
                     /label="anti-mCherry_Nanobody_LaM-4"
                     /ApEinfo_revcolor="#f58a5e"
                     /ApEinfo_fwdcolor="#f58a5e"
     protein_bind    398..401
                     /label="BsmBI"
                     /ApEinfo_revcolor="#b1ff67"
                     /ApEinfo_fwdcolor="#b1ff67"
                     /ApEinfo_graphicformat="arrow_data {{0 1 2 0 0 -1} {} 0}width 5 offset 0"
     misc_feature    complement(404..512)
                     /label="CamR Terminator"
                     /ApEinfo_revcolor="#84b0dc"
                     /ApEinfo_fwdcolor="#84b0dc"
                     /ApEinfo_graphicformat="arrow_data {{0 1 2 0 0 -1} {} 0}width 5 offset 0"
     CDS             complement(513..1172)
                     /label="CamR"
                     /ApEinfo_revcolor="#0000ff"
                     /ApEinfo_fwdcolor="#0000ff"
                     /ApEinfo_graphicformat="arrow_data {{0 1 2 0 0 -1} {} 0}width 5 offset 0"
                     /translation="MEKKITGYTTVDISQWHRKEHFEAFQSVAQCTYNQTVQLDITAFLKTVKKNKHKFYPAFIHILARLMNAHPEFRMAMKDGELVIWDSVHPCYTVFHEQTETFSSLWSEYHDDFRQFLHIYSQDVACYGENLAYFPKGFIENMFFVSANPWVSFTSFDLNVANMDNFFAPVFTMGKYYTQGDKVLMPLAIQVHHAVCDGFHVGRMLNELQQYCDEWQGGA*"
     promoter        complement(1173..1277)
                     /label="CamR Promoter"
                     /ApEinfo_revcolor="#84b0dc"
                     /ApEinfo_fwdcolor="#84b0dc"
                     /ApEinfo_graphicformat="arrow_data {{0 1 2 0 0 -1} {} 0}width 5 offset 0"
     rep_origin      complement(1278..2041)
                     /label="ColE1"
                     /ApEinfo_revcolor="#7f7f7f"
                     /ApEinfo_fwdcolor="#7f7f7f"
                     /ApEinfo_graphicformat="arrow_data {{0 1 2 0 0 -1} {} 0}width 5 offset 0"
ORIGIN
        1 tcggTCTCAT GCTATGGCAC AGGTGCAGTT AGTGGAATCT GGTGGTTCAT TAGTGCAACC
       61 TGGTGGGTCT TTGAGGCTTA GTTGTGCCGC TAGTGGTAGA TTTGCAGAAT CTAGTAGTAT
      121 GGGTTGGTTT AGACAAGCAC CAGGAAAGGA GAGGGAATTT GTCGCTGCAA TCAGTTGGAG
      181 TGGCGGGGCG ACCAACTACG CGGACAGCGC CAAAGGCAGA TTTACTCTTA GCAGAGACAA
      241 CACTAAAAAT ACAGTTTACC TGCAAATGAA TAGTCTAAAG CCAGATGATA CAGCAGTCTA
      301 CTATTGCGCG GCAAACTTGG GTAATTATAT CTCTTCAAAT CAACGTCTAT ACGGTTACTG
      361 GGGTCAAGGT ACACAAGTTA CTGTTTCCGG ATCCTGAgac cagaccaata aaaaacgccc
      421 ggcggcaacc gagcgttctg aacaaatcca gatggagttc tgaggtcatt actggatcta
      481 tcaacaggag tccaagcgag ctcgatatca aattacgccc cgccctgcca ctcatcgcag
      541 tactgttgta attcattaag cattctgccg acatggaagc catcacaaac ggcatgatga
      601 acctgaatcg ccagcggcat cagcaccttg tcgccttgcg tataatattt gcccatggtg
      661 aaaacggggg cgaagaagtt gtccatattg gccacgttta aatcaaaact ggtgaaactc
      721 acccagggat tggctgaaac gaaaaacata ttctcaataa accctttagg gaaataggcc
      781 aggttttcac cgtaacacgc cacatcttgc gaatatatgt gtagaaactg ccggaaatcg
      841 tcgtggtatt cactccagag cgatgaaaac gtttcagttt gctcatggaa aacggtgtaa
      901 caagggtgaa cactatccca tatcaccagc tcaccgtctt tcattgccat acgaaattcc
      961 ggatgagcat tcatcaggcg ggcaagaatg tgaataaagg ccggataaaa cttgtgctta
     1021 tttttcttta cggtctttaa aaaggccgta atatccagct gaacggtctg gttataggta
     1081 cattgagcaa ctgactgaaa tgcctcaaaa tgttctttac gatgccattg ggatatatca
     1141 acggtggtat atccagtgat ttttttctcc attttagctt ccttagctcc tgaaaatctc
     1201 gataactcaa aaaatacgcc cggtagtgat cttatttcat tatggtgaaa gttggaacct
     1261 cttacgtgcc cgatcaatca tgaccaaaat cccttaacgt gagttttcgt tccactgagc
     1321 gtcagacccc gtagaaaaga tcaaaggatc ttcttgagat cctttttttc tgcgcgtaat
     1381 ctgctgcttg caaacaaaaa aaccaccgct accagcggtg gtttgtttgc cggatcaaga
     1441 gctaccaact ctttttccga aggtaactgg cttcagcaga gcgcagatac caaatactgt
     1501 tcttctagtg tagccgtagt taggccacca cttcaagaac tctgtagcac cgcctacata
     1561 cctcgctctg ctaatcctgt taccagtggc tgctgccagt ggcgataagt cgtgtcttac
     1621 cgggttggac tcaagacgat agttaccgga taaggcgcag cggtcgggct gaacgggggg
     1681 ttcgtgcaca cagcccagct tggagcgaac gacctacacc gaactgagat acctacagcg
     1741 tgagctatga gaaagcgcca cgcttcccga agggagaaag gcggacaggt atccggtaag
     1801 cggcagggtc ggaacaggag agcgcacgag ggagcttcca gggggaaacg cctggtatct
     1861 ttatagtcct gtcgggtttc gccacctctg acttgagcgt cgatttttgt gatgctcgtc
     1921 aggggggcgg agcctatgga aaaacgccag caacgcggcc tttttacggt tcctggcctt
     1981 ttgctggcct tttgctcaca tgttctttcc tgcgttatcc cctgattctg tggataaccg
     2041 tag
//
