# Supplementary material for: Yeast MoClo Secretion and Surface Display Toolkit 2.0: Improvements and Applications for Analysis of protein–protein Interactions and Whole-Cell Biocatalysis
Source: ACS Synth Biol. 2026 Apr 23;15(5):2032–53. doi: 10.1021/acssynbio.6c00085 (PMC13185157; doi:10.1021/acssynbio.6c00085)
Supplement: Supplementary file 3 [file sb6c00085_si_003.zip › pYSD890 pYTK001- plus Met15-yeast Sel Marker as Type 6 Part.gb]

LOCUS       pYSD890_=_pYTK001-_plus 3287 bp ds-DNA     circular     02-FEB-2026
DEFINITION  .
FEATURES             Location/Qualifiers
     protein_bind    complement(1..4)
                     /label="BsmBI"
                     /ApEinfo_revcolor="#b1ff67"
                     /ApEinfo_fwdcolor="#b1ff67"
                     /label="BsmBI(1)"
                     /ApEinfo_graphicformat="arrow_data {{0 1 2 0 0 -1} {} 0}width 5 offset 0"
     misc_feature    14..1634
                     /label="MET15-genomic NarI-ScaI frag from ChromoXII"
                     /ApEinfo_revcolor="#85dae9"
                     /ApEinfo_fwdcolor="#85dae9"
     misc_feature    248..1582
                     /label="MET15 CDS"
                     /ApEinfo_revcolor="#f8d3a9"
                     /ApEinfo_fwdcolor="#f8d3a9"
     CDS             248..1582
                     /ApEinfo_revcolor="#84b0dc"
                     /ApEinfo_fwdcolor="#84b0dc"
                     /translation="MPSHFDTVQLHAGQENPGDNAHRSRAVPIYATTSYVFENSKHGSQLFGLEVPGYVYSRFQNPTSNVLEERIAALEGGAAALAVSSGQAAQTLAIQGLAHTGDNIVSTSYLYGGTYNQFKISFKRFGIEARFVEGDNPEEFEKVFDERTKAVYLETIGNPKYNVPDFEKIVAIAHKHGIPVVVDNTFGAGGYFCQPIKYGADIVTHSATKWIGGHGTTIGGIIVDSGKFPWKDYPEKFPQFSQPAEGYHGTIYNEAYGNLAYIVHVRTELLRDLGPLMNPFASFLLLQGVETLSLRAERHGENALKLAKWLEQSPYVSWVSYPGLASHSHHENAKKYLSNGFGGVLSFGVKDLPNADKETDPFKLSGAQVVDNLKLASNLANVGDAKTLVIAPYFTTHKQLNDKEKLASGVTKDLIRVSVGIEFIDDIIADFQQSFETVFAGQKP*"
     protein_bind    1642..1645
                     /label="BsmBI"
                     /ApEinfo_revcolor="#b1ff67"
                     /ApEinfo_fwdcolor="#b1ff67"
                     /ApEinfo_graphicformat="arrow_data {{0 1 2 0 0 -1} {} 0}width 5 offset 0"
     misc_feature    complement(1648..1756)
                     /label="CamR Terminator"
                     /ApEinfo_revcolor="#84b0dc"
                     /ApEinfo_fwdcolor="#84b0dc"
                     /ApEinfo_graphicformat="arrow_data {{0 1 2 0 0 -1} {} 0}width 5 offset 0"
     CDS             complement(1757..2416)
                     /label="CamR"
                     /ApEinfo_revcolor="#0000ff"
                     /ApEinfo_fwdcolor="#0000ff"
                     /ApEinfo_graphicformat="arrow_data {{0 1 2 0 0 -1} {} 0}width 5 offset 0"
                     /translation="MEKKITGYTTVDISQWHRKEHFEAFQSVAQCTYNQTVQLDITAFLKTVKKNKHKFYPAFIHILARLMNAHPEFRMAMKDGELVIWDSVHPCYTVFHEQTETFSSLWSEYHDDFRQFLHIYSQDVACYGENLAYFPKGFIENMFFVSANPWVSFTSFDLNVANMDNFFAPVFTMGKYYTQGDKVLMPLAIQVHHAVCDGFHVGRMLNELQQYCDEWQGGA*"
     promoter        complement(2417..2521)
                     /label="CamR Promoter"
                     /ApEinfo_revcolor="#84b0dc"
                     /ApEinfo_fwdcolor="#84b0dc"
                     /ApEinfo_graphicformat="arrow_data {{0 1 2 0 0 -1} {} 0}width 5 offset 0"
     rep_origin      complement(2522..3285)
                     /label="ColE1"
                     /ApEinfo_revcolor="#7f7f7f"
                     /ApEinfo_fwdcolor="#7f7f7f"
                     /ApEinfo_graphicformat="arrow_data {{0 1 2 0 0 -1} {} 0}width 5 offset 0"
ORIGIN
        1 tcggtctcaT ACAgccatcc tcatgaaaac tgtgtaacat aataaccgaa gtgtcgaaaa
       61 ggtggcacct tgtccaattg aacacgctcg atgaaaaaaa taagatatat ataaggttaa
      121 gtaaagcgtc tgttagaaag gaagtttttc ctttttcttg ctctcttgtc ttttcatcta
      181 ctatttcctt cgtgtaatac agggtcgtca gatacataga tacaattcta ttacccccat
      241 ccatacaatg ccatctcatt tcgatactgt tcaactacac gccggccaag agaaccctgg
      301 tgacaatgct cacagatcca gagctgtacc aatttacgcc accacttctt atgttttcga
      361 aaactctaag catggttcgc aattgtttgg tctagaagtt ccaggttacg tctattcccg
      421 tttccaaaac ccaaccagta atgttttgga agaaagaatt gctgctttag aaggtggtgc
      481 tgctgctttg gctgtttcct ccggtcaagc cgctcaaacc cttgccatcc aaggtttggc
      541 acacactggt gacaacatcg tttccacttc ttacttatac ggtggtactt ataaccagtt
      601 caaaatctcg ttcaaaagat ttggtatcga ggctagattt gttgaaggtg acaatccaga
      661 agaattcgaa aaggtctttg atgaaagaac caaggctgtt tatttggaaa ccattggtaa
      721 tccaaagtac aatgttccgg attttgaaaa aattgttgca attgctcaca aacacggtat
      781 tccagttgtc gttgacaaca catttggtgc cggtggttac ttctgtcagc caattaaata
      841 cggtgctgat attgtaacac attctgctac caaatggatt ggtggtcatg gtactactat
      901 cggtggtatt attgttgact ctggtaagtt cccatggaag gactacccag aaaagttccc
      961 tcaattctct caacctgccg aaggatatca cggtactatc tacaatgaag cctacggtaa
     1021 cttggcatac atcgttcatg ttagaactga actattaaga gatttgggtc cattgatgaa
     1081 cccatttgcc tctttcttgc tactacaagg tgttgaaaca ttatctttga gagctgaaag
     1141 acacggtgaa aatgcattga agttagccaa atggttagaa caatccccat acgtatcttg
     1201 ggtttcatac cctggtttag catctcattc tcatcatgaa aatgctaaga agtatctatc
     1261 taacggtttc ggtggtgtct tatctttcgg tgtaaaagac ttaccaaatg ccgacaagga
     1321 aactgaccca ttcaaacttt ctggtgctca agttgttgac aatttaaagc ttgcctctaa
     1381 cttggccaat gttggtgatg ccaagacctt agtcattgct ccatacttca ctacccacaa
     1441 acaattaaat gacaaagaaa agttggcatc tggtgttacc aaggacttaa ttcgtgtctc
     1501 tgttggtatc gaatttattg atgacattat tgcagacttc cagcaatctt ttgaaactgt
     1561 tttcgctggc caaaaaccat gagtgtgcgt aatgagttgt aaaattatgt ataaacctac
     1621 tttctctcac aagtGAGTtg agaccagacc aataaaaaac gcccggcggc aaccgagcgt
     1681 tctgaacaaa tccagatgga gttctgaggt cattactgga tctatcaaca ggagtccaag
     1741 cgagctcgat atcaaattac gccccgccct gccactcatc gcagtactgt tgtaattcat
     1801 taagcattct gccgacatgg aagccatcac aaacggcatg atgaacctga atcgccagcg
     1861 gcatcagcac cttgtcgcct tgcgtataat atttgcccat ggtgaaaacg ggggcgaaga
     1921 agttgtccat attggccacg tttaaatcaa aactggtgaa actcacccag ggattggctg
     1981 aaacgaaaaa catattctca ataaaccctt tagggaaata ggccaggttt tcaccgtaac
     2041 acgccacatc ttgcgaatat atgtgtagaa actgccggaa atcgtcgtgg tattcactcc
     2101 agagcgatga aaacgtttca gtttgctcat ggaaaacggt gtaacaaggg tgaacactat
     2161 cccatatcac cagctcaccg tctttcattg ccatacgaaa ttccggatga gcattcatca
     2221 ggcgggcaag aatgtgaata aaggccggat aaaacttgtg cttatttttc tttacggtct
     2281 ttaaaaaggc cgtaatatcc agctgaacgg tctggttata ggtacattga gcaactgact
     2341 gaaatgcctc aaaatgttct ttacgatgcc attgggatat atcaacggtg gtatatccag
     2401 tgattttttt ctccatttta gcttccttag ctcctgaaaa tctcgataac tcaaaaaata
     2461 cgcccggtag tgatcttatt tcattatggt gaaagttgga acctcttacg tgcccgatca
     2521 atcatgacca aaatccctta acgtgagttt tcgttccact gagcgtcaga ccccgtagaa
     2581 aagatcaaag gatcttcttg agatcctttt tttctgcgcg taatctgctg cttgcaaaca
     2641 aaaaaaccac cgctaccagc ggtggtttgt ttgccggatc aagagctacc aactcttttt
     2701 ccgaaggtaa ctggcttcag cagagcgcag ataccaaata ctgttcttct agtgtagccg
     2761 tagttaggcc accacttcaa gaactctgta gcaccgccta catacctcgc tctgctaatc
     2821 ctgttaccag tggctgctgc cagtggcgat aagtcgtgtc ttaccgggtt ggactcaaga
     2881 cgatagttac cggataaggc gcagcggtcg ggctgaacgg ggggttcgtg cacacagccc
     2941 agcttggagc gaacgaccta caccgaactg agatacctac agcgtgagct atgagaaagc
     3001 gccacgcttc ccgaagggag aaaggcggac aggtatccgg taagcggcag ggtcggaaca
     3061 ggagagcgca cgagggagct tccaggggga aacgcctggt atctttatag tcctgtcggg
     3121 tttcgccacc tctgacttga gcgtcgattt ttgtgatgct cgtcaggggg gcggagccta
     3181 tggaaaaacg ccagcaacgc ggccttttta cggttcctgg ccttttgctg gccttttgct
     3241 cacatgttct ttcctgcgtt atcccctgat tctgtggata accgtag
//
